# Supplementary material for: Universal, untargeted detection of bacteria in tissues using metabolomics workflows
Source: Nat Commun. 2025 Jan 2;16:165. doi: 10.1038/s41467-024-55457-7 (PMC11697447; doi:10.1038/s41467-024-55457-7)
Supplement: Supplementary file 4 — Supplementary Data 1 [file 41467_2024_55457_MOESM4_ESM.xlsx]

## Sheet: Data1
Supplementary Data 1. Composition of the training and internal validation dataset. The file names and then taxonomy from Gram to species are given. In the final column, the dataset is split into the 597 observations used for training and the remaining 2677 files used for validation.
Filename	Gram	Phylum	Class	Order	Family	Genus	Species	Dataset
Bacteroides acidifaciens ALM06_CBA_72hrs_anO2_150-2000_Exactive.mz5	Gram-negatives	Bacteroidetes	Bacteroidetes	Bacteroidales	Bacteroidaceae	Bacteroides	Bacteroides acidifaciens	Train
Bacteroides acidifaciens ALM07_CBA_72hrs_anO2_150-2000_Exactive.mz5	Gram-negatives	Bacteroidetes	Bacteroidetes	Bacteroidales	Bacteroidaceae	Bacteroides	Bacteroides acidifaciens	Train
Bacteroides caccae ALM09_CBA_72hrs_anO2_150-2000_Exactive.mz5	Gram-negatives	Bacteroidetes	Bacteroidetes	Bacteroidales	Bacteroidaceae	Bacteroides	Bacteroides caccae	Train
Bacteroides caccae L11 FAA1_CBA_72hrs_anO2_150-2000_Exactive.mz5	Gram-negatives	Bacteroidetes	Bacteroidetes	Bacteroidales	Bacteroidaceae	Bacteroides	Bacteroides caccae	Train
Bacteroides eggerthii ALM11_CBA_72hrs_anO2_150-2000_Exactive.mz5	Gram-negatives	Bacteroidetes	Bacteroidetes	Bacteroidales	Bacteroidaceae	Bacteroides	Bacteroides eggerthii	Train
Bacteroides eggerthii DSM20697_CBA_48hrs_anO2_150-2000_Exactive.mz5	Gram-negatives	Bacteroidetes	Bacteroidetes	Bacteroidales	Bacteroidaceae	Bacteroides	Bacteroides eggerthii	Train
Bacteroides fragilis ALM17_CBA_48hrs_anO2_150-2000_Exactive.mz5	Gram-negatives	Bacteroidetes	Bacteroidetes	Bacteroidales	Bacteroidaceae	Bacteroides	Bacteroides fragilis	Train
Bacteroides fragilis H2135166_no6290_CBA_48hrs_150-2000_Exactive.mz5	Gram-negatives	Bacteroidetes	Bacteroidetes	Bacteroidales	Bacteroidaceae	Bacteroides	Bacteroides fragilis	Train
Bacteroides fragilis T2066586_no5631_CBA_48hrs_150-2000_Exactive.mz5	Gram-negatives	Bacteroidetes	Bacteroidetes	Bacteroidales	Bacteroidaceae	Bacteroides	Bacteroides fragilis	Train
Bacteroides fragilis W2140675_no6857_CHOC_48hrs_150-2000_Exactive.mz5	Gram-negatives	Bacteroidetes	Bacteroidetes	Bacteroidales	Bacteroidaceae	Bacteroides	Bacteroides fragilis	Train
Bacteroides fragilis lab strain_CBA_day2_150-2000_Exactive.mz5	Gram-negatives	Bacteroidetes	Bacteroidetes	Bacteroidales	Bacteroidaceae	Bacteroides	Bacteroides fragilis	Train
Bacteroides helcogenes DSM20613_CBA_48hrs_anO2_150-2000_Exactive.mz5	Gram-negatives	Bacteroidetes	Bacteroidetes	Bacteroidales	Bacteroidaceae	Bacteroides	Bacteroides helcogenes	Train
Bacteroides ovatus ALM23_CBA_72hrs_anO2_150-2000_Exactive.mz5	Gram-negatives	Bacteroidetes	Bacteroidetes	Bacteroidales	Bacteroidaceae	Bacteroides	Bacteroides ovatus	Train
Bacteroides ovatus JSB Tum_JVN_72hrs_anO2_150-2000_Exactive.mz5	Gram-negatives	Bacteroidetes	Bacteroidetes	Bacteroidales	Bacteroidaceae	Bacteroides	Bacteroides ovatus	Train
Bacteroides ovatus X1252687_no6662_CBA_48hrs_150-2000_Exactive.mz5	Gram-negatives	Bacteroidetes	Bacteroidetes	Bacteroidales	Bacteroidaceae	Bacteroides	Bacteroides ovatus	Train
Bacteroides pyogenes DSM20611_CBA_72hrs_anO2_150-2000_Exactive.mz5	Gram-negatives	Bacteroidetes	Bacteroidetes	Bacteroidales	Bacteroidaceae	Bacteroides	Bacteroides pyogenes	Train
Bacteroides thetaiotaomicron KM2C cream_JVN_10days_anO2_150-2000_Exactive.mz5	Gram-negatives	Bacteroidetes	Bacteroidetes	Bacteroidales	Bacteroidaceae	Bacteroides	Bacteroides thetaiotaomicron	Train
Bacteroides thetaiotaomicron KM2C wet_JVN_10days_anO2_150-2000_Exactive.mz5	Gram-negatives	Bacteroidetes	Bacteroidetes	Bacteroidales	Bacteroidaceae	Bacteroides	Bacteroides thetaiotaomicron	Train
Bacteroides thetaiotaomicron LS3B_CBA_24hrs_anO2_150-2000_Exactive.mz5	Gram-negatives	Bacteroidetes	Bacteroidetes	Bacteroidales	Bacteroidaceae	Bacteroides	Bacteroides thetaiotaomicron	Train
Bacteroides uniformis DSM6597_CBA_72hrs_anO2_150-2000_Exactive.mz5	Gram-negatives	Bacteroidetes	Bacteroidetes	Bacteroidales	Bacteroidaceae	Bacteroides	Bacteroides uniformis	Train
Bacteroides uniformis FM2B_JVN_72hrs_150-2000_Ecaxtive.mz5	Gram-negatives	Bacteroidetes	Bacteroidetes	Bacteroidales	Bacteroidaceae	Bacteroides	Bacteroides uniformis	Train
Bacteroides uniformis L9 FAA3_CBA_72hrs_anO2_150-2000_Exactive.mz5	Gram-negatives	Bacteroidetes	Bacteroidetes	Bacteroidales	Bacteroidaceae	Bacteroides	Bacteroides uniformis	Train
Bacteroides vulgatus FBSN cream_CBA_40hrs_anO2_150-2000_Exactive.mz5	Gram-negatives	Bacteroidetes	Bacteroidetes	Bacteroidales	Bacteroidaceae	Bacteroides	Bacteroides vulgatus	Train
Bacteroides vulgatus JSNorm F_JVN_48hrs_anO2_150-2000_Exactive.mz5	Gram-negatives	Bacteroidetes	Bacteroidetes	Bacteroidales	Bacteroidaceae	Bacteroides	Bacteroides vulgatus	Train
Bacteroides vulgatus L10-FAA5_CBA_48hrs_anO2_150-2000_Exactive.mz5	Gram-negatives	Bacteroidetes	Bacteroidetes	Bacteroidales	Bacteroidaceae	Bacteroides	Bacteroides vulgatus	Train
Parabacteroides distasonis ALM10_CBA_72hrs_anO2_150-2000_Exactive.mz5	Gram-negatives	Bacteroidetes	Bacteroidetes	Bacteroidales	Porphyromonadaceae	Parabacteroides	Parabacteroides distasonis	Train
Parabacteroides distasonis JSATum_CBA_40hrs_anO2_150-2000_Exactive.mz5	Gram-negatives	Bacteroidetes	Bacteroidetes	Bacteroidales	Porphyromonadaceae	Parabacteroides	Parabacteroides distasonis	Train
Parabacteroides johnsonii L11 FAA10_CBA_72hrs_anO2_150-2000_Exactive.mz5	Gram-negatives	Bacteroidetes	Bacteroidetes	Bacteroidales	Porphyromonadaceae	Parabacteroides	Parabacteroides johnsonii	Train
Parabacteroides johnsonii L13 FAA5_CBA_72hrs_anO2_150-2000_Exactive.mz5	Gram-negatives	Bacteroidetes	Bacteroidetes	Bacteroidales	Porphyromonadaceae	Parabacteroides	Parabacteroides johnsonii	Train
Prevotella bivia H Swab_CBA_40hrs_anO2_150-2000_Exactive.mz5	Gram-negatives	Bacteroidetes	Bacteroidetes	Bacteroidales	Prevotellaceae	Prevotella	Prevotella bivia	Train
Prevotella bivia HM1A_JVN_72hrs_anO2_150-2000_Exactive.mz5	Gram-negatives	Bacteroidetes	Bacteroidetes	Bacteroidales	Prevotellaceae	Prevotella	Prevotella bivia	Train
Prevotella bivia HM1B_JVN_72hrs_anO2_150-2000_Exactive.mz5	Gram-negatives	Bacteroidetes	Bacteroidetes	Bacteroidales	Prevotellaceae	Prevotella	Prevotella bivia	Train
Prevotella bivia HNorm_CBA_40hrs_anO2_150-2000_Exactive.mz5	Gram-negatives	Bacteroidetes	Bacteroidetes	Bacteroidales	Prevotellaceae	Prevotella	Prevotella bivia	Train
Prevotella bivia HTum tiny 1_CBA_40hrs_anO2_150-2000_Exactive.mz5	Gram-negatives	Bacteroidetes	Bacteroidetes	Bacteroidales	Prevotellaceae	Prevotella	Prevotella bivia	Train
Prevotella bivia HTunB_JVN_48hrs_anO2_150-2000_Exactive.mz5	Gram-negatives	Bacteroidetes	Bacteroidetes	Bacteroidales	Prevotellaceae	Prevotella	Prevotella bivia	Train
Prevotella bivia_CBA_150-2000_Exactive.mz5	Gram-negatives	Bacteroidetes	Bacteroidetes	Bacteroidales	Prevotellaceae	Prevotella	Prevotella bivia	Train
Alistipes onderdonkii G Swab tiny clear_CBA_40hrs_anO2_150-2000_Exactive.mz5	Gram-negatives	Bacteroidetes	Bacteroidetes	Bacteroidales	Rikenellaceae	Alistipes	Alistipes onderdonkii	Train
Chryseobacterium indologenes H1557013_no3268_CBA_24hrs_5CO2_150-2000_Exactive_140710160329.mz5	Gram-negatives	Bacteroidetes	Flavobacteria	Flavobacteriales	Flavobacteriaceae	Chryseobacterium	Chryseobacterium indologenes	Train
Chryseobacterium indologenes H1557013_no8268_CBA_24hrs_5CO2_150-2000_Exactive.mz5	Gram-negatives	Bacteroidetes	Flavobacteria	Flavobacteriales	Flavobacteriaceae	Chryseobacterium	Chryseobacterium indologenes	Train
Chryseobacterium indologenes W1523240_no3436_CBA_150-2000_Exactive.mz5	Gram-negatives	Bacteroidetes	Flavobacteria	Flavobacteriales	Flavobacteriaceae	Chryseobacterium	Chryseobacterium indologenes	Train
Chryseobacterium sp F1074373_no6165_CBA_48hrs_150-2000_Exactive.mz5	Gram-negatives	Bacteroidetes	Flavobacteria	Flavobacteriales	Flavobacteriaceae	Chryseobacterium	Chryseobacterium sp	Train
Elizabethkingia meningoseptica H1545276_no3195_CBA_150-2000_Exactive.mz5	Gram-negatives	Bacteroidetes	Flavobacteria	Flavobacteriales	Flavobacteriaceae	Elizabethkingia	Elizabethkingia meningoseptica	Train
Elizabethkingia meningoseptica M1462859_CBA_150-2000_Exactive.mz5	Gram-negatives	Bacteroidetes	Flavobacteria	Flavobacteriales	Flavobacteriaceae	Elizabethkingia	Elizabethkingia meningoseptica	Train
Elizabethkingia meningoseptica M1622032_CBA_150-2000_Exactive.mz5	Gram-negatives	Bacteroidetes	Flavobacteria	Flavobacteriales	Flavobacteriaceae	Elizabethkingia	Elizabethkingia meningoseptica	Train
Elizabethkingia meningoseptica T2691987_no2-56_CBA_48hrs_O2_150-2000_Exactive_Erbe.mz5	Gram-negatives	Bacteroidetes	Flavobacteria	Flavobacteriales	Flavobacteriaceae	Elizabethkingia	Elizabethkingia meningoseptica	Train
Myroides odoratimimus_CBA_24hrs_5CO2_150-2000_Exactive.mz5	Gram-negatives	Bacteroidetes	Flavobacteria	Flavobacteriales	Flavobacteriaceae	Myroides	Myroides odoratimimus	Train
Myroides odoratimimus_CHOC_24hrs_anO2_150-2000_Exactive.mz5	Gram-negatives	Bacteroidetes	Flavobacteria	Flavobacteriales	Flavobacteriaceae	Myroides	Myroides odoratimimus	Train
Fusobacterium gonidiaformans EBIA_JVN_72hrs_150-2000_Ecaxtive.mz5	Gram-negatives	Fusobacteria	Fusobacteria	Fusobacteriales	Fusobacteriaceae	Fusobacterium	Fusobacterium gonidiaformans	Train
Fusobacterium gonidiaformans EM2NAZ_JVN_72hrs_150-2000_Ecaxtive.mz5	Gram-negatives	Fusobacteria	Fusobacteria	Fusobacteriales	Fusobacteriaceae	Fusobacterium	Fusobacterium gonidiaformans	Train
Fusobacterium gonidiaformans EMSB2_JVN_72hrs_150-2000_Ecaxtive.mz5	Gram-negatives	Fusobacteria	Fusobacteria	Fusobacteriales	Fusobacteriaceae	Fusobacterium	Fusobacterium gonidiaformans	Train
Fusobacterium necrophorum_7 days_CBA_150-2000_Exactive.mz5	Gram-negatives	Fusobacteria	Fusobacteria	Fusobacteriales	Fusobacteriaceae	Fusobacterium	Fusobacterium necrophorum	Train
Fusobacterium necrophorum_CBA_150-2000_Exactive.mz5	Gram-negatives	Fusobacteria	Fusobacteria	Fusobacteriales	Fusobacteriaceae	Fusobacterium	Fusobacterium necrophorum	Train
Fusobacterium nucleatum A1_JVN_3days_150-2000_Exactive.mz5	Gram-negatives	Fusobacteria	Fusobacteria	Fusobacteriales	Fusobacteriaceae	Fusobacterium	Fusobacterium nucleatum	Train
Fusobacterium nucleatum JBS2C Dry cream 2_JVN_96hrs_anO2_150-2000_Exactive.mz5	Gram-negatives	Fusobacteria	Fusobacteria	Fusobacteriales	Fusobacteriaceae	Fusobacterium	Fusobacterium nucleatum	Train
Fusobacterium nucleatum KM2C_no7261_CBA_24hrs_anO2_150-2000_Exactive.mz5	Gram-negatives	Fusobacteria	Fusobacteria	Fusobacteriales	Fusobacteriaceae	Fusobacterium	Fusobacterium nucleatum	Train
Fusobacterium nucleatum ssp fusiforme_19508_FAA_48Hrs_150-2000_Exactive.mz5	Gram-negatives	Fusobacteria	Fusobacteria	Fusobacteriales	Fusobacteriaceae	Fusobacterium	Fusobacterium nucleatum	Train
Fusobacterium nucleatum ssp vincentii_no1_FAA+JVN_48hrs_150-2000_Exactive.mz5	Gram-negatives	Fusobacteria	Fusobacteria	Fusobacteriales	Fusobacteriaceae	Fusobacterium	Fusobacterium nucleatum	Train
Fusobacterium periodonticum A3_JVN_3days_150-2000_Exactive.mz5	Gram-negatives	Fusobacteria	Fusobacteria	Fusobacteriales	Fusobacteriaceae	Fusobacterium	Fusobacterium periodonticum	Train
Fusobacterium periodonticum A8_JVN_3days_150-2000_Exactive.mz5	Gram-negatives	Fusobacteria	Fusobacteria	Fusobacteriales	Fusobacteriaceae	Fusobacterium	Fusobacterium periodonticum	Train
Fusobacterium sp S596611_no8773_CBA_48hrs_anO2_150-2000_Exactive_Erbe.mz5	Gram-negatives	Fusobacteria	Fusobacteria	Fusobacteriales	Fusobacteriaceae	Fusobacterium	Fusobacterium sp	Train
Brevundimonas diminuta H2472618_no7885_CBA_24hrs_O2_150-2000_Exactive.mz5	Gram-negatives	Proteobacteria	Alpha-Proteobacteria	Caulobacterales	Caulobacteraceae	Brevundimonas	Brevundimonas diminuta	Train
Brevundimonas diminuta H2472618_no7885_CHOC_24hrs_5CO2_150-2000_Exactive.mz5	Gram-negatives	Proteobacteria	Alpha-Proteobacteria	Caulobacterales	Caulobacteraceae	Brevundimonas	Brevundimonas diminuta	Train
Rhizobium radiobacter H2001608_no5332_CBA_48hrs_150-2000_Exactive.mz5	Gram-negatives	Proteobacteria	Alpha-Proteobacteria	Rhizobiales	Rhizobiaceae	Rhizobium	Rhizobium radiobacter	Train
Rhizobium radiobacter S485942_no7284_CBA_24hrs_5CO2_150-2000_Exactive.mz5	Gram-negatives	Proteobacteria	Alpha-Proteobacteria	Rhizobiales	Rhizobiaceae	Rhizobium	Rhizobium radiobacter	Train
Rhizobium radiobacter T2153090_no6026_CBA_48hrs_150-2000_Exactive.mz5	Gram-negatives	Proteobacteria	Alpha-Proteobacteria	Rhizobiales	Rhizobiaceae	Rhizobium	Rhizobium radiobacter	Train
Rhizobium radiobacter W1837972_no5159_CBA_24hrs_150-2000_Exactive.mz5	Gram-negatives	Proteobacteria	Alpha-Proteobacteria	Rhizobiales	Rhizobiaceae	Rhizobium	Rhizobium radiobacter	Train
Rhizobium radiobacter X1292372_no7320_CBA_24hrs_5CO2_150-2000_Exactive.mz5	Gram-negatives	Proteobacteria	Alpha-Proteobacteria	Rhizobiales	Rhizobiaceae	Rhizobium	Rhizobium radiobacter	Train
Roseomonas mucosa 2_CHOC_24hrs_5CO2_150-2000_Exactive.mz5	Gram-negatives	Proteobacteria	Alpha-Proteobacteria	Rhodospirillales	Acetobacteraceae	Roseomonas	Roseomonas mucosa	Train
Roseomonas mucosa F726590_CBA_150-2000_Exactive.mz5	Gram-negatives	Proteobacteria	Alpha-Proteobacteria	Rhodospirillales	Acetobacteraceae	Roseomonas	Roseomonas mucosa	Train
Roseomonas mucosa F819163_no4706_CBA_150-2000_Exactive.mz5	Gram-negatives	Proteobacteria	Alpha-Proteobacteria	Rhodospirillales	Acetobacteraceae	Roseomonas	Roseomonas mucosa	Train
Roseomonas mucosa H2266197_no6928_CBA_24hrs_5CO2_150-2000_Exactive.mz5	Gram-negatives	Proteobacteria	Alpha-Proteobacteria	Rhodospirillales	Acetobacteraceae	Roseomonas	Roseomonas mucosa	Train
Roseomonas mucosa H2266197_no6942_CBA_24hrs_5CO2_150-2000_Exactive.mz5	Gram-negatives	Proteobacteria	Alpha-Proteobacteria	Rhodospirillales	Acetobacteraceae	Roseomonas	Roseomonas mucosa	Train
Roseomonas mucosa_CHOC_24hrs_5CO2_150-2000_Exactive.mz5	Gram-negatives	Proteobacteria	Alpha-Proteobacteria	Rhodospirillales	Acetobacteraceae	Roseomonas	Roseomonas mucosa	Train
Roseomonas sp F726590_no4071_CBA_48hrs_150-2000_Exactive.mz5	Gram-negatives	Proteobacteria	Alpha-Proteobacteria	Rhodospirillales	Acetobacteraceae	Roseomonas	Roseomonas sp	Train
Achromobacter sp M1978246_no6063_CBA_48hrs_150-2000_Exactive.mz5	Gram-negatives	Proteobacteria	Beta-Proteobacteria	Burkholderiales	Alcaligenaceae	Achromobacter	Achromobacter sp	Train
Achromobacter sp M2531483_CBA_24hrs_O2_150-2000_Exactive.mz5	Gram-negatives	Proteobacteria	Beta-Proteobacteria	Burkholderiales	Alcaligenaceae	Achromobacter	Achromobacter sp	Train
Achromobacter sp W2280587_no7525_CBA_24hrs_5CO2_150-2000_Exactive.mz5	Gram-negatives	Proteobacteria	Beta-Proteobacteria	Burkholderiales	Alcaligenaceae	Achromobacter	Achromobacter sp	Train
Achromobacter xylosoxidans M2315808_no7664_CBA_24hrs_5CO2_150-2000_Exactive.mz5	Gram-negatives	Proteobacteria	Beta-Proteobacteria	Burkholderiales	Alcaligenaceae	Achromobacter	Achromobacter xylosoxidans	Train
Achromobacter xylosoxidans S508642_no7585_CBA_24hrs_5CO2_150-2000_Exactive.mz5	Gram-negatives	Proteobacteria	Beta-Proteobacteria	Burkholderiales	Alcaligenaceae	Achromobacter	Achromobacter xylosoxidans	Train
Achromobacter xylosoxidans X1403673_no3-15_CBA_48hrs_CO2_150-2000_Exactive_Erbe.mz5	Gram-negatives	Proteobacteria	Beta-Proteobacteria	Burkholderiales	Alcaligenaceae	Achromobacter	Achromobacter xylosoxidans	Train
Alcaligenes faecalis F1244538_no7097_CBA_24hrs_5CO2_150-2000_Exactive.mz5	Gram-negatives	Proteobacteria	Beta-Proteobacteria	Burkholderiales	Alcaligenaceae	Alcaligenes	Alcaligenes faecalis	Train
Alcaligenes faecalis F1244538_no7097_CHOC_24hrs_5CO2_150-2000_Exactive.mz5	Gram-negatives	Proteobacteria	Beta-Proteobacteria	Burkholderiales	Alcaligenaceae	Alcaligenes	Alcaligenes faecalis	Train
Alcaligenes faecalis_CBA_24hrs_5CO2_150-2000_Exactive.mz5	Gram-negatives	Proteobacteria	Beta-Proteobacteria	Burkholderiales	Alcaligenaceae	Alcaligenes	Alcaligenes faecalis	Train
Burkholderia cenocepacia S407531_no6225_CBA_48hrs_150-2000_Exactive.mz5	Gram-negatives	Proteobacteria	Beta-Proteobacteria	Burkholderiales	Burkholderiaceae	Burkholderia	Burkholderia cenocepacia	Train
Burkholderia cepacia H2125389_no6201_CBA_48hrs_150-2000_Exactive.mz5	Gram-negatives	Proteobacteria	Beta-Proteobacteria	Burkholderiales	Burkholderiaceae	Burkholderia	Burkholderia cepacia	Train
Burkholderia cepacia complex 13B01062 biofilm_CBA_150-2000_Exactive.mz5	Gram-negatives	Proteobacteria	Beta-Proteobacteria	Burkholderiales	Burkholderiaceae	Burkholderia	Burkholderia cepacia	Train
Burkholderia cepacia complex 13B07987_CBA_150-2000_Exactive.mz5	Gram-negatives	Proteobacteria	Beta-Proteobacteria	Burkholderiales	Burkholderiaceae	Burkholderia	Burkholderia cepacia	Train
Burkholderia cepacia complex 13B10869_CBA_150-2000_Exactive.mz5	Gram-negatives	Proteobacteria	Beta-Proteobacteria	Burkholderiales	Burkholderiaceae	Burkholderia	Burkholderia cepacia	Train
Burkholderia cepacia complex 13B18074_CBA_150-2000_Exactive.mz5	Gram-negatives	Proteobacteria	Beta-Proteobacteria	Burkholderiales	Burkholderiaceae	Burkholderia	Burkholderia cepacia	Train
Burkholderia cepacia complex 13B18075_CBA_150-2000_Exactive.mz5	Gram-negatives	Proteobacteria	Beta-Proteobacteria	Burkholderiales	Burkholderiaceae	Burkholderia	Burkholderia cepacia	Train
Acidovorax temperans_CBA_24hrs_5CO2_150-2000_Exactive.mz5	Gram-negatives	Proteobacteria	Beta-Proteobacteria	Burkholderiales	Comamonadaceae	Acidovorax	Acidovorax temperans	Train
Acidovorax temperans_CHOC_24hrs_5CO2_150-2000_Exactive.mz5	Gram-negatives	Proteobacteria	Beta-Proteobacteria	Burkholderiales	Comamonadaceae	Acidovorax	Acidovorax temperans	Train
Comamonas kerstersii_CBA_24hrs_5CO2_150-2000_Exactive.mz5	Gram-negatives	Proteobacteria	Beta-Proteobacteria	Burkholderiales	Comamonadaceae	Comamonas	Comamonas kerstersii	Train
Comamonas kerstersii_CHOC_24hrs_5CO2_150-2000_Exactive.mz5	Gram-negatives	Proteobacteria	Beta-Proteobacteria	Burkholderiales	Comamonadaceae	Comamonas	Comamonas kerstersii	Train
Comamonas sp W2096155_no6530_CBA_24hrs_150-2000_Exactive.mz5	Gram-negatives	Proteobacteria	Beta-Proteobacteria	Burkholderiales	Comamonadaceae	Comamonas	Comamonas sp	Train
Delftia acidovorans S473333_no7163_CBA_24hrs_5CO2_150-2000_Exactive.mz5	Gram-negatives	Proteobacteria	Beta-Proteobacteria	Burkholderiales	Comamonadaceae	Delftia	Delftia acidovorans	Train
Delftia acidovorans S473333_no7163_CHOC_24hrs_5CO2_150-2000_Exactive.mz5	Gram-negatives	Proteobacteria	Beta-Proteobacteria	Burkholderiales	Comamonadaceae	Delftia	Delftia acidovorans	Train
Delftia acidovorans X1281734_no7165_CBA_24hrs_5CO2_150-2000_Exactive.mz5	Gram-negatives	Proteobacteria	Beta-Proteobacteria	Burkholderiales	Comamonadaceae	Delftia	Delftia acidovorans	Train
Delftia acidovorans X1281734_no7165_CHOC_24hrs_5CO2_150-2000_Exactive.mz5	Gram-negatives	Proteobacteria	Beta-Proteobacteria	Burkholderiales	Comamonadaceae	Delftia	Delftia acidovorans	Train
Delftia dentocariosa M2122407-02_no6767_CBA_48hrs_150-2000_Exactive.mz5	Gram-negatives	Proteobacteria	Beta-Proteobacteria	Burkholderiales	Comamonadaceae	Delftia	Delftia dentocariosa	Train
Delftia sp H2060143_no5900_CBA_48hrs_150-2000_Exactive.mz5	Gram-negatives	Proteobacteria	Beta-Proteobacteria	Burkholderiales	Comamonadaceae	Delftia	Delftia sp	Train
Delftia sp H2060162_no5901_CBA_48hrs_150-2000_Exactive.mz5	Gram-negatives	Proteobacteria	Beta-Proteobacteria	Burkholderiales	Comamonadaceae	Delftia	Delftia sp	Train
Sutterella wadsworthensis L26 FAA4_CBA_72hrs_anO2_150-2000_Exactive.mz5	Gram-negatives	Proteobacteria	Beta-Proteobacteria	Burkholderiales	Sutterellaceae	Sutterella	Sutterella wadsworthensis	Train
Sutterella wadsworthensis L3 FAA3_CBA_72hrs_anO2_150-2000_Exactive.mz5	Gram-negatives	Proteobacteria	Beta-Proteobacteria	Burkholderiales	Sutterellaceae	Sutterella	Sutterella wadsworthensis	Train
Eikenella corrodens 212720_no619_CBA_150-2000_Exactive.mz5	Gram-negatives	Proteobacteria	Beta-Proteobacteria	Neisseriales	Neisseriaceae	Eikenella	Eikenella corrodens	Train
Kingella kingae (L)4243105468_no3699_CBA_150-2000_Exactive.mz5	Gram-negatives	Proteobacteria	Beta-Proteobacteria	Neisseriales	Neisseriaceae	Kingella	Kingella kingae	Train
Kingella kingae S404009_no6169_CBA_48hrs_150-2000_Exactive.mz5	Gram-negatives	Proteobacteria	Beta-Proteobacteria	Neisseriales	Neisseriaceae	Kingella	Kingella kingae	Train
Kingella kingae no9-1_CBA_48hrs_O2_150-2000_Exactive.mz5	Gram-negatives	Proteobacteria	Beta-Proteobacteria	Neisseriales	Neisseriaceae	Kingella	Kingella kingae	Train
Kingella sp M2236718_no7348_CBA_24hrs_5CO2_150-2000_Exactive.mz5	Gram-negatives	Proteobacteria	Beta-Proteobacteria	Neisseriales	Neisseriaceae	Kingella	Kingella sp	Train
Neisseria cineria F793746_CBA_150-2000_Exactive.mz5	Gram-negatives	Proteobacteria	Beta-Proteobacteria	Neisseriales	Neisseriaceae	Neisseria	Neisseria cineria	Train
Neisseria elongata F793746_no4387_CBA_150-2000_Exactive.mz5	Gram-negatives	Proteobacteria	Beta-Proteobacteria	Neisseriales	Neisseriaceae	Neisseria	Neisseria elongata	Train
Neisseria elongata_CBA_150-2000_Exactive.mz5	Gram-negatives	Proteobacteria	Beta-Proteobacteria	Neisseriales	Neisseriaceae	Neisseria	Neisseria elongata	Train
Neisseria flavescens M1630633_CHOC_day8_150-2000_Exactive_130425145935.mz5	Gram-negatives	Proteobacteria	Beta-Proteobacteria	Neisseriales	Neisseriaceae	Neisseria	Neisseria flavescens	Train
Neisseria flavescens T1724732_CBA_Exactive_150-2000.mz5	Gram-negatives	Proteobacteria	Beta-Proteobacteria	Neisseriales	Neisseriaceae	Neisseria	Neisseria flavescens	Train
Neisseria flavescens T2125154_no5897_CBA_48hrs_150-2000_Exactive.mz5	Gram-negatives	Proteobacteria	Beta-Proteobacteria	Neisseriales	Neisseriaceae	Neisseria	Neisseria flavescens	Train
Neisseria gonorrhoea F755288_ISON_150-2000_Exactive.mz5	Gram-negatives	Proteobacteria	Beta-Proteobacteria	Neisseriales	Neisseriaceae	Neisseria	Neisseria gonorrhoea	Train
Neisseria gonorrhoeae F987405_VCAT_150-2000_Exactive.mz5	Gram-negatives	Proteobacteria	Beta-Proteobacteria	Neisseriales	Neisseriaceae	Neisseria	Neisseria gonorrhoeae	Train
Neisseria gonorrhoeae S264655_VCAT_Exactive_150-2000.mz5	Gram-negatives	Proteobacteria	Beta-Proteobacteria	Neisseriales	Neisseriaceae	Neisseria	Neisseria gonorrhoeae	Train
Neisseria lactamica_CBA_24hrs_5CO2_150-2000_Exactive.mz5	Gram-negatives	Proteobacteria	Beta-Proteobacteria	Neisseriales	Neisseriaceae	Neisseria	Neisseria lactamica	Train
Neisseria lactamica_CHOC_150-2000_Exactive.mz5	Gram-negatives	Proteobacteria	Beta-Proteobacteria	Neisseriales	Neisseriaceae	Neisseria	Neisseria lactamica	Train
Neisseria lactamica_CHOC_150-2000_Exactive_130522123610.mz5	Gram-negatives	Proteobacteria	Beta-Proteobacteria	Neisseriales	Neisseriaceae	Neisseria	Neisseria lactamica	Train
Neisseria meningitidis F1268712_no7216_CHOC_24hrs_5CO2_150-2000_Exactive.mz5	Gram-negatives	Proteobacteria	Beta-Proteobacteria	Neisseriales	Neisseriaceae	Neisseria	Neisseria meningitidis	Train
Neisseria meningitidis H2277693_no7015_24hrs_5CO2_150-2000_Exactive.mz5	Gram-negatives	Proteobacteria	Beta-Proteobacteria	Neisseriales	Neisseriaceae	Neisseria	Neisseria meningitidis	Train
Neisseria meningitidis W1703805_no4374_CBA_150-2000_Exactive.mz5	Gram-negatives	Proteobacteria	Beta-Proteobacteria	Neisseriales	Neisseriaceae	Neisseria	Neisseria meningitidis	Train
Neisseria meningitidis W2127945_no6772_CBA_48hrs_150-2000_Exactive.mz5	Gram-negatives	Proteobacteria	Beta-Proteobacteria	Neisseriales	Neisseriaceae	Neisseria	Neisseria meningitidis	Train
Neisseria mucosa_CBA_150-2000_Exactive.mz5	Gram-negatives	Proteobacteria	Beta-Proteobacteria	Neisseriales	Neisseriaceae	Neisseria	Neisseria mucosa	Train
Neisseria mucosa_CHOC_150-2000_Exactive.mz5	Gram-negatives	Proteobacteria	Beta-Proteobacteria	Neisseriales	Neisseriaceae	Neisseria	Neisseria mucosa	Train
Campylobacter coli F1457207_CBA_24hrs_mO2_150-2000_Exactive.mz5	Gram-negatives	Proteobacteria	Epsilon-Proteobacteria	Campylobacterales	Campylobacteraceae	Campylobacter	Campylobacter coli	Train
Campylobacter fetus M2178948_CAT_24hrs_mO2_150-2000_Exactive.mz5	Gram-negatives	Proteobacteria	Epsilon-Proteobacteria	Campylobacterales	Campylobacteraceae	Campylobacter	Campylobacter fetus	Train
Campylobacter fetus M2178948_no_7080_CBA_24hrs_mO2_150-2000_Exactive.mz5	Gram-negatives	Proteobacteria	Epsilon-Proteobacteria	Campylobacterales	Campylobacteraceae	Campylobacter	Campylobacter fetus	Train
Campylobacter fetus X1274636_no7079_CBA_24hrs_mO2_150-2000_Exactive.mz5	Gram-negatives	Proteobacteria	Epsilon-Proteobacteria	Campylobacterales	Campylobacteraceae	Campylobacter	Campylobacter fetus	Train
Campylobacter jejuni F1280860_CBA_24hrs_mO2_150-2000_Exactive.mz5	Gram-negatives	Proteobacteria	Epsilon-Proteobacteria	Campylobacterales	Campylobacteraceae	Campylobacter	Campylobacter jejuni	Train
Campylobacter jejuni F1282723_CBA_24hrs_mO2_150-2000_Exactive.mz5	Gram-negatives	Proteobacteria	Epsilon-Proteobacteria	Campylobacterales	Campylobacteraceae	Campylobacter	Campylobacter jejuni	Train
Campylobacter jejuni S486478_CBA_24hrs_mO2_150-2000_Exactive.mz5	Gram-negatives	Proteobacteria	Epsilon-Proteobacteria	Campylobacterales	Campylobacteraceae	Campylobacter	Campylobacter jejuni	Train
Campylobacter sp 21-2_CBA_24hrs_mO2_150-2000_Exactive.mz5	Gram-negatives	Proteobacteria	Epsilon-Proteobacteria	Campylobacterales	Campylobacteraceae	Campylobacter	Campylobacter sp	Train
Campylobacter sp F120708_CBA_24hrs_mO2_150-2000_Exactive.mz5	Gram-negatives	Proteobacteria	Epsilon-Proteobacteria	Campylobacterales	Campylobacteraceae	Campylobacter	Campylobacter sp	Train
Campylobacter sp S479874_CAT_24hrs_mO2_150-2000_Exactive.mz5	Gram-negatives	Proteobacteria	Epsilon-Proteobacteria	Campylobacterales	Campylobacteraceae	Campylobacter	Campylobacter sp	Train
Campylobacter sp S480167_CBA_24hrs_mO2_150-2000_Exactive.mz5	Gram-negatives	Proteobacteria	Epsilon-Proteobacteria	Campylobacterales	Campylobacteraceae	Campylobacter	Campylobacter sp	Train
Campylobacter sp T2334490_CAT_24hrs_mO2_150-2000_Exactive.mz5	Gram-negatives	Proteobacteria	Epsilon-Proteobacteria	Campylobacterales	Campylobacteraceae	Campylobacter	Campylobacter sp	Train
Campylobacter sp T2338962_CAT_24hrs_mO2_150-2000_Exactive.mz5	Gram-negatives	Proteobacteria	Epsilon-Proteobacteria	Campylobacterales	Campylobacteraceae	Campylobacter	Campylobacter sp	Train
Helicobacter pylori F619105_CBA_Exactive_150-2000.mz5	Gram-negatives	Proteobacteria	Epsilon-Proteobacteria	Campylobacterales	Helicobacteraceae	Helicobacter	Helicobacter pylori	Train
Helicobacter pylori T1709584_VCAT_Exactive_150-2000.mz5	Gram-negatives	Proteobacteria	Epsilon-Proteobacteria	Campylobacterales	Helicobacteraceae	Helicobacter	Helicobacter pylori	Train
Helicobacter pylori T1714378_VCAT_Exactive_150-2000.mz5	Gram-negatives	Proteobacteria	Epsilon-Proteobacteria	Campylobacterales	Helicobacteraceae	Helicobacter	Helicobacter pylori	Train
Aeromonas hydrophila_CHOC_150-2000_Exactive.mz5	Gram-negatives	Proteobacteria	Gamma-Proteobacteria	Aeromonadales	Aeromonadaceae	Aeromonas	Aeromonas hydrophila	Train
Cardiobacterium hominis F798331_no4481_CBA_24hrs_150-2000_Exactive.mz5	Gram-negatives	Proteobacteria	Gamma-Proteobacteria	Cardiobacteriales	Cardiobacteriaceae	Cardiobacterium	Cardiobacterium hominis	Train
Cardiobacterium hominis H1808201_CBA_150-2000_Exactive.mz5	Gram-negatives	Proteobacteria	Gamma-Proteobacteria	Cardiobacteriales	Cardiobacteriaceae	Cardiobacterium	Cardiobacterium hominis	Train
Cardiobacterium hominis H1808201_No4487_CBA_48Hrs_150-2000_Exactive.mz5	Gram-negatives	Proteobacteria	Gamma-Proteobacteria	Cardiobacteriales	Cardiobacteriaceae	Cardiobacterium	Cardiobacterium hominis	Train
Cardiobacterium hominis H1808202_no4488_CBA_24hrs_150-2000_Exactive.mz5	Gram-negatives	Proteobacteria	Gamma-Proteobacteria	Cardiobacteriales	Cardiobacteriaceae	Cardiobacterium	Cardiobacterium hominis	Train
Citrobacter amalonaticus S274214_CBA_150-2000_Exactive.mz5	Gram-negatives	Proteobacteria	Gamma-Proteobacteria	Enterobacteriales	Enterobacteriaceae	Citrobacter	Citrobacter amalonaticus	Train
Citrobacter braakii LS2_CBA_24hrs_5CO2_150-2000_Exactive.mz5	Gram-negatives	Proteobacteria	Gamma-Proteobacteria	Enterobacteriales	Enterobacteriaceae	Citrobacter	Citrobacter braakii	Train
Citrobacter braakii T2310796_no6769_CBA_48hrs_150-2000_Exactive.mz5	Gram-negatives	Proteobacteria	Gamma-Proteobacteria	Enterobacteriales	Enterobacteriaceae	Citrobacter	Citrobacter braakii	Train
Citrobacter braakii_CBA_day3_150-2000_Exactive.mz5	Gram-negatives	Proteobacteria	Gamma-Proteobacteria	Enterobacteriales	Enterobacteriaceae	Citrobacter	Citrobacter braakii	Train
Citrobacter freundii H2700643_no2-60_CBA_48hrs_O2_150-2000_Exactive_Erbe.mz5	Gram-negatives	Proteobacteria	Gamma-Proteobacteria	Enterobacteriales	Enterobacteriaceae	Citrobacter	Citrobacter freundii	Train
Citrobacter freundii LS3A_CBA_24hrs_5CO2_150-2000_Exactive.mz5	Gram-negatives	Proteobacteria	Gamma-Proteobacteria	Enterobacteriales	Enterobacteriaceae	Citrobacter	Citrobacter freundii	Train
Citrobacter freundii M1630377_CBA_day8_150-2000_Exactive.mz5	Gram-negatives	Proteobacteria	Gamma-Proteobacteria	Enterobacteriales	Enterobacteriaceae	Citrobacter	Citrobacter freundii	Train
Citrobacter freundii M1865972_no5510_CBA_48hrs_150-2000_Exactive.mz5	Gram-negatives	Proteobacteria	Gamma-Proteobacteria	Enterobacteriales	Enterobacteriaceae	Citrobacter	Citrobacter freundii	Train
Citrobacter koseri F1105947_no6298_CBA_48hrs_150-2000_Exactive.mz5	Gram-negatives	Proteobacteria	Gamma-Proteobacteria	Enterobacteriales	Enterobacteriaceae	Citrobacter	Citrobacter koseri	Train
Citrobacter koseri T1581115_CBA_150-2000_Exactive.mz5	Gram-negatives	Proteobacteria	Gamma-Proteobacteria	Enterobacteriales	Enterobacteriaceae	Citrobacter	Citrobacter koseri	Train
Citrobacter koseri T1581115_CBA_150-2000_Exactive_20130724.mz5	Gram-negatives	Proteobacteria	Gamma-Proteobacteria	Enterobacteriales	Enterobacteriaceae	Citrobacter	Citrobacter koseri	Train
Citrobacter koseri T2703221_no8569_CBA_48hrs_O2_150-2000_Exactive_Erbe.mz5	Gram-negatives	Proteobacteria	Gamma-Proteobacteria	Enterobacteriales	Enterobacteriaceae	Citrobacter	Citrobacter koseri	Train
Enterobacter absuriae M1669633_no4348_CBA_150-2000_Exactive.mz5	Gram-negatives	Proteobacteria	Gamma-Proteobacteria	Enterobacteriales	Enterobacteriaceae	Enterobacter	Enterobacter absuriae	Train
Enterobacter absuriae no5-36_CBA_48hrs_O2_150-2000_Exactive.mz5	Gram-negatives	Proteobacteria	Gamma-Proteobacteria	Enterobacteriales	Enterobacteriaceae	Enterobacter	Enterobacter absuriae	Train
Enterobacter aerogenes F918650_CBA_150-2000_Exactive.mz5	Gram-negatives	Proteobacteria	Gamma-Proteobacteria	Enterobacteriales	Enterobacteriaceae	Enterobacter	Enterobacter aerogenes	Train
Enterobacter aerogenes S350469_CBA_24hrs_150-2000_Exactive.mz5	Gram-negatives	Proteobacteria	Gamma-Proteobacteria	Enterobacteriales	Enterobacteriaceae	Enterobacter	Enterobacter aerogenes	Train
Enterobacter aerogenes T1755048_no3973_CBA_48hrs_150-2000_Exactive.mz5	Gram-negatives	Proteobacteria	Gamma-Proteobacteria	Enterobacteriales	Enterobacteriaceae	Enterobacter	Enterobacter aerogenes	Train
Enterobacter amnigenus_CBA_day3_150-2000_Exactive.mz5	Gram-negatives	Proteobacteria	Gamma-Proteobacteria	Enterobacteriales	Enterobacteriaceae	Enterobacter	Enterobacter amnigenus	Train
Enterobacter cloacae 43_CBA_24hrs_O2_150-2000_Exactive.mz5	Gram-negatives	Proteobacteria	Gamma-Proteobacteria	Enterobacteriales	Enterobacteriaceae	Enterobacter	Enterobacter cloacae	Train
Enterobacter cloacae 48 close_ISO_24hrs_150-2000_Exactive.mz5	Gram-negatives	Proteobacteria	Gamma-Proteobacteria	Enterobacteriales	Enterobacteriaceae	Enterobacter	Enterobacter cloacae	Train
Enterobacter cloacae F1105913_no6303_CBA_48hrs_150-2000_Exactive.mz5	Gram-negatives	Proteobacteria	Gamma-Proteobacteria	Enterobacteriales	Enterobacteriaceae	Enterobacter	Enterobacter cloacae	Train
Enterobacter gergoviae H2593664_No8468_CBA_72hrs_O2_150-2000_Exactive_Erbe.mz5	Gram-negatives	Proteobacteria	Gamma-Proteobacteria	Enterobacteriales	Enterobacteriaceae	Enterobacter	Enterobacter gergoviae	Train
Escherichia coli 14_CBA_24hrs_O2_150-2000_Exactive.mz5	Gram-negatives	Proteobacteria	Gamma-Proteobacteria	Enterobacteriales	Enterobacteriaceae	Escherichia	Escherichia coli	Train
Escherichia coli 60_CBA_24hrs_O2_150-2000_Exactive.mz5	Gram-negatives	Proteobacteria	Gamma-Proteobacteria	Enterobacteriales	Enterobacteriaceae	Escherichia	Escherichia coli	Train
Escherichia coli ATCC25922_CHOC_day2_150-2000_Exactive.mz5	Gram-negatives	Proteobacteria	Gamma-Proteobacteria	Enterobacteriales	Enterobacteriaceae	Escherichia	Escherichia coli	Train
Escherichia coli F736317_CBA_150-2000_Exactive.mz5	Gram-negatives	Proteobacteria	Gamma-Proteobacteria	Enterobacteriales	Enterobacteriaceae	Escherichia	Escherichia coli	Train
Escherichia coli H2005842_no6173_CBA_48hrs_150-2000_Exactive.mz5	Gram-negatives	Proteobacteria	Gamma-Proteobacteria	Enterobacteriales	Enterobacteriaceae	Escherichia	Escherichia coli	Train
Escherichia coli H2375268_no7455_CBA_24hrs_O2_150-2000_Exactive.mz5	Gram-negatives	Proteobacteria	Gamma-Proteobacteria	Enterobacteriales	Enterobacteriaceae	Escherichia	Escherichia coli	Train
Escherichia coli L13 FAA1_CBA_48hrs_O2_150-2000_Exactive.mz5	Gram-negatives	Proteobacteria	Gamma-Proteobacteria	Enterobacteriales	Enterobacteriaceae	Escherichia	Escherichia coli	Train
Hafnia alvei F690437_no3760_CBA_48hrs_150-2000_Exactive.mz5	Gram-negatives	Proteobacteria	Gamma-Proteobacteria	Enterobacteriales	Enterobacteriaceae	Hafnia	Hafnia alvei	Train
Hafnia alvei H1678438_no3759_CBA_48hrs_150-2000_Exactive.mz5	Gram-negatives	Proteobacteria	Gamma-Proteobacteria	Enterobacteriales	Enterobacteriaceae	Hafnia	Hafnia alvei	Train
Hafnia alvei no6-21_CBA_48hrs_O2_150-2000_Exactive.mz5	Gram-negatives	Proteobacteria	Gamma-Proteobacteria	Enterobacteriales	Enterobacteriaceae	Hafnia	Hafnia alvei	Train
Hafnia paralvei L15 FAA9_CBA_48hrs_anO2_150-2000_Exactive.mz5	Gram-negatives	Proteobacteria	Gamma-Proteobacteria	Enterobacteriales	Enterobacteriaceae	Hafnia	Hafnia paralvei	Train
Hafnia paralvei L15 FAA9_CBA_72hrs_anO2_150-2000_Exactive.mz5	Gram-negatives	Proteobacteria	Gamma-Proteobacteria	Enterobacteriales	Enterobacteriaceae	Hafnia	Hafnia paralvei	Train
Hafnia sp M1873882_no5541_CBA_48hrs_150-2000_Exactive.mz5	Gram-negatives	Proteobacteria	Gamma-Proteobacteria	Enterobacteriales	Enterobacteriaceae	Hafnia	Hafnia sp	Train
Klebsiella oxytoca F1234711_no7021_24hrs_5CO2_150-2000_Exactive.mz5	Gram-negatives	Proteobacteria	Gamma-Proteobacteria	Enterobacteriales	Enterobacteriaceae	Klebsiella	Klebsiella oxytoca	Train
Klebsiella oxytoca S519264_no7702_CBA_24hrs_5CO2_150-2000_Exactive.mz5	Gram-negatives	Proteobacteria	Gamma-Proteobacteria	Enterobacteriales	Enterobacteriaceae	Klebsiella	Klebsiella oxytoca	Train
Klebsiella oxytoca T2940941_no8733_CBA_48hrs_O2_150-2000_Exactive_Erbe.mz5	Gram-negatives	Proteobacteria	Gamma-Proteobacteria	Enterobacteriales	Enterobacteriaceae	Klebsiella	Klebsiella oxytoca	Train
Klebsiella oxytoca W1901634_CBA_150-2000_Exactive.mz5	Gram-negatives	Proteobacteria	Gamma-Proteobacteria	Enterobacteriales	Enterobacteriaceae	Klebsiella	Klebsiella oxytoca	Train
Klebsiella oxytoca X1117324_CBA_150-2000_Exactive.mz5	Gram-negatives	Proteobacteria	Gamma-Proteobacteria	Enterobacteriales	Enterobacteriaceae	Klebsiella	Klebsiella oxytoca	Train
Klebsiella pneumoniae 21_CBA_24hrs_O2_150-2000_Exactive.mz5	Gram-negatives	Proteobacteria	Gamma-Proteobacteria	Enterobacteriales	Enterobacteriaceae	Klebsiella	Klebsiella pneumoniae	Train
Klebsiella pneumoniae 47 close_ISO_24hrs_150-2000_Exactive.mz5	Gram-negatives	Proteobacteria	Gamma-Proteobacteria	Enterobacteriales	Enterobacteriaceae	Klebsiella	Klebsiella pneumoniae	Train
Klebsiella pneumoniae KPC 10 distant_ISO_24hrs_150-2000_Exactive.mz5	Gram-negatives	Proteobacteria	Gamma-Proteobacteria	Enterobacteriales	Enterobacteriaceae	Klebsiella	Klebsiella pneumoniae	Train
Klebsiella pneumoniae NDM 8 close_ISO_24hrs_150-2000_Exactive.mz5	Gram-negatives	Proteobacteria	Gamma-Proteobacteria	Enterobacteriales	Enterobacteriaceae	Klebsiella	Klebsiella pneumoniae	Train
Klebsiella pneumoniae OXA48 27 close_ISO_24hrs_150-2000_Exactive.mz5	Gram-negatives	Proteobacteria	Gamma-Proteobacteria	Enterobacteriales	Enterobacteriaceae	Klebsiella	Klebsiella pneumoniae	Train
Morganella morganii F737470_CBA_150-2000_Exactive.mz5	Gram-negatives	Proteobacteria	Gamma-Proteobacteria	Enterobacteriales	Enterobacteriaceae	Morganella	Morganella morganii	Train
Morganella morganii F890649_no4992_CBA_24hrs_150-2000_Exactive.mz5	Gram-negatives	Proteobacteria	Gamma-Proteobacteria	Enterobacteriales	Enterobacteriaceae	Morganella	Morganella morganii	Train
Morganella morganii H2434699_no7738_CBA_24hrs_5CO2_150-2000_Exactive.mz5	Gram-negatives	Proteobacteria	Gamma-Proteobacteria	Enterobacteriales	Enterobacteriaceae	Morganella	Morganella morganii	Train
Morganella morganii H2595805_No8465_CBA_72hrs_O2_150-2000_Exactive_Erbe.mz5	Gram-negatives	Proteobacteria	Gamma-Proteobacteria	Enterobacteriales	Enterobacteriaceae	Morganella	Morganella morganii	Train
Morganella morganii M1755392_no4863_BAB_150-2000_Exactive.mz5	Gram-negatives	Proteobacteria	Gamma-Proteobacteria	Enterobacteriales	Enterobacteriaceae	Morganella	Morganella morganii	Train
Morganella morganii W1929936_ISO_150-2000_Exactive.mz5	Gram-negatives	Proteobacteria	Gamma-Proteobacteria	Enterobacteriales	Enterobacteriaceae	Morganella	Morganella morganii	Train
Morganella morganii X1132401_no4369_CBA_150-2000_Exactive.mz5	Gram-negatives	Proteobacteria	Gamma-Proteobacteria	Enterobacteriales	Enterobacteriaceae	Morganella	Morganella morganii	Train
Panthoea sp H16920602_no3839_CBA_150-2000_Exactive.mz5	Gram-negatives	Proteobacteria	Gamma-Proteobacteria	Enterobacteriales	Enterobacteriaceae	Panthoea	Panthoea sp	Train
Proteus mirabilis F737472_CBA_150-2000_Exactive.mz5	Gram-negatives	Proteobacteria	Gamma-Proteobacteria	Enterobacteriales	Enterobacteriaceae	Proteus	Proteus mirabilis	Train
Proteus mirabilis NCTC10975_CBA_day3_150-2000_Exactive.mz5	Gram-negatives	Proteobacteria	Gamma-Proteobacteria	Enterobacteriales	Enterobacteriaceae	Proteus	Proteus mirabilis	Train
Proteus mirabilis T1558917_MCC_150-2000_Exactive.mz5	Gram-negatives	Proteobacteria	Gamma-Proteobacteria	Enterobacteriales	Enterobacteriaceae	Proteus	Proteus mirabilis	Train
Proteus mirabilis T17296331_no3831_MH+B_150-2000_Exactive.mz5	Gram-negatives	Proteobacteria	Gamma-Proteobacteria	Enterobacteriales	Enterobacteriaceae	Proteus	Proteus mirabilis	Train
Proteus mirabilis X1119469_CBA_150-2000_Exactive.mz5	Gram-negatives	Proteobacteria	Gamma-Proteobacteria	Enterobacteriales	Enterobacteriaceae	Proteus	Proteus mirabilis	Train
Proteus vulgaris (L)4243224634_ISO_Exactive_150-2000.mz5	Gram-negatives	Proteobacteria	Gamma-Proteobacteria	Enterobacteriales	Enterobacteriaceae	Proteus	Proteus vulgaris	Train
Proteus vulgaris 212925_no597_CBA_150-2000_Exactive.mz5	Gram-negatives	Proteobacteria	Gamma-Proteobacteria	Enterobacteriales	Enterobacteriaceae	Proteus	Proteus vulgaris	Train
Proteus vulgaris M1623830_NEO_150-2000_Exactive.mz5	Gram-negatives	Proteobacteria	Gamma-Proteobacteria	Enterobacteriales	Enterobacteriaceae	Proteus	Proteus vulgaris	Train
Proteus vulgaris X1107000_no3781_CBA_48hrs_150-2000_Exactive.mz5	Gram-negatives	Proteobacteria	Gamma-Proteobacteria	Enterobacteriales	Enterobacteriaceae	Proteus	Proteus vulgaris	Train
Proteus vulgaris X1107000_no3788_CBA_48hrs_150-2000_Exactive.mz5	Gram-negatives	Proteobacteria	Gamma-Proteobacteria	Enterobacteriales	Enterobacteriaceae	Proteus	Proteus vulgaris	Train
Provedencia rettgeri 212925_MCC_150-2000_Exactive.mz5	Gram-negatives	Proteobacteria	Gamma-Proteobacteria	Enterobacteriales	Enterobacteriaceae	Provedencia	Provedencia rettgeri	Train
Provedencia rettgeri 212925_no698_CBA_150-2000_Exactive.mz5	Gram-negatives	Proteobacteria	Gamma-Proteobacteria	Enterobacteriales	Enterobacteriaceae	Provedencia	Provedencia rettgeri	Train
Provedencia stuartii H1990128_no5549_CBA_48hrs_150-2000_Exactive.mz5	Gram-negatives	Proteobacteria	Gamma-Proteobacteria	Enterobacteriales	Enterobacteriaceae	Provedencia	Provedencia stuartii	Train
Provedencia stuartii W2126907_no6794_CBA_48hrs_150-2000_Exactive.mz5	Gram-negatives	Proteobacteria	Gamma-Proteobacteria	Enterobacteriales	Enterobacteriaceae	Provedencia	Provedencia stuartii	Train
Raoultella ornithololytica W2138140_no6773_CBA_48hrs_150-2000_Exactive.mz5	Gram-negatives	Proteobacteria	Gamma-Proteobacteria	Enterobacteriales	Enterobacteriaceae	Raoultella	Raoultella ornithololytica	Train
Raoultella planticola F975919_no5562_CBA_48hrs_150-2000_Exactive.mz5	Gram-negatives	Proteobacteria	Gamma-Proteobacteria	Enterobacteriales	Enterobacteriaceae	Raoultella	Raoultella planticola	Train
Salmonella poona NCTC4840_CBA_day3_150-2000_Exactive.mz5	Gram-negatives	Proteobacteria	Gamma-Proteobacteria	Enterobacteriales	Enterobacteriaceae	Salmonella	Salmonella poona	Train
Serratia liquifaciens T2518180_no7730_CBA_24hrs_5CO2_150-2000_Exactive.mz5	Gram-negatives	Proteobacteria	Gamma-Proteobacteria	Enterobacteriales	Enterobacteriaceae	Serratia	Serratia liquifaciens	Train
Serratia liquifaciens X1117044_CBA_150-2000_Exactive.mz5	Gram-negatives	Proteobacteria	Gamma-Proteobacteria	Enterobacteriales	Enterobacteriaceae	Serratia	Serratia liquifaciens	Train
Serratia liquifaciens_CBA_24hrs_5CO2_150-2000_Exactive.mz5	Gram-negatives	Proteobacteria	Gamma-Proteobacteria	Enterobacteriales	Enterobacteriaceae	Serratia	Serratia liquifaciens	Train
Serratia marcescens F855511_CBA_max48hrs_150-2000_Exactive.mz5	Gram-negatives	Proteobacteria	Gamma-Proteobacteria	Enterobacteriales	Enterobacteriaceae	Serratia	Serratia marcescens	Train
Serratia marcescens M1502777_MCC_150-2000_Exactive.mz5	Gram-negatives	Proteobacteria	Gamma-Proteobacteria	Enterobacteriales	Enterobacteriaceae	Serratia	Serratia marcescens	Train
Serratia marcescens T1915885_CBA_max48hrs_150-2000_Exactive.mz5	Gram-negatives	Proteobacteria	Gamma-Proteobacteria	Enterobacteriales	Enterobacteriaceae	Serratia	Serratia marcescens	Train
Serratia marcescens W1961275_no5814_CBA_24hrs_150-2000_Exactive.mz5	Gram-negatives	Proteobacteria	Gamma-Proteobacteria	Enterobacteriales	Enterobacteriaceae	Serratia	Serratia marcescens	Train
Serratia marcescens X1091947_MCC_150-2000_Exactive.mz5	Gram-negatives	Proteobacteria	Gamma-Proteobacteria	Enterobacteriales	Enterobacteriaceae	Serratia	Serratia marcescens	Train
Shigella sonnei ATCC25931_CBA_day3_150-2000_Exactive.mz5	Gram-negatives	Proteobacteria	Gamma-Proteobacteria	Enterobacteriales	Enterobacteriaceae	Shigella	Shigella sonnei	Train
Aggregatibacter aphrophilus T2278481_no6632_CHOC_24hrs_150-2000_Exactive.mz5	Gram-negatives	Proteobacteria	Gamma-Proteobacteria	Pasteurellales	Pasteurellaceae	Aggregatibacter	Aggregatibacter aphrophilus	Train
Aggregatibacter aphrophilus T2278511_no6642_CBA_48hrs_150-2000_Exactive.mz5	Gram-negatives	Proteobacteria	Gamma-Proteobacteria	Pasteurellales	Pasteurellaceae	Aggregatibacter	Aggregatibacter aphrophilus	Train
Aggregatibacter aphrophilus T2281764_no6667_CBA_48hrs_150-2000_Exactive.mz5	Gram-negatives	Proteobacteria	Gamma-Proteobacteria	Pasteurellales	Pasteurellaceae	Aggregatibacter	Aggregatibacter aphrophilus	Train
Aggregatibacter aphrophilus T2281764_no6667_CBA_48hrs_anO2_150-2000_Exactive.mz5	Gram-negatives	Proteobacteria	Gamma-Proteobacteria	Pasteurellales	Pasteurellaceae	Aggregatibacter	Aggregatibacter aphrophilus	Train
Aggregatibacter aphrophilus T2281771_no6687_CBA_48hrs_150-2000_Exactive.mz5	Gram-negatives	Proteobacteria	Gamma-Proteobacteria	Pasteurellales	Pasteurellaceae	Aggregatibacter	Aggregatibacter aphrophilus	Train
Haemophilus influenzae H1687742_CHOC_Exactive_150-2000.mz5	Gram-negatives	Proteobacteria	Gamma-Proteobacteria	Pasteurellales	Pasteurellaceae	Haemophilus	Haemophilus influenzae	Train
Haemophilus influenzae M1660266_CHOC_150-2000_Exactive.mz5	Gram-negatives	Proteobacteria	Gamma-Proteobacteria	Pasteurellales	Pasteurellaceae	Haemophilus	Haemophilus influenzae	Train
Haemophilus influenzae T1760080_CHOC_day8_150-2000_Exactive.mz5	Gram-negatives	Proteobacteria	Gamma-Proteobacteria	Pasteurellales	Pasteurellaceae	Haemophilus	Haemophilus influenzae	Train
Haemophilus influenzae T2323225_no6871_CHOC_48hrs_150-2000_Exactive.mz5	Gram-negatives	Proteobacteria	Gamma-Proteobacteria	Pasteurellales	Pasteurellaceae	Haemophilus	Haemophilus influenzae	Train
Haemophilus influenzae W1771284_no4758_CHOC_150-2000_Exactive.mz5	Gram-negatives	Proteobacteria	Gamma-Proteobacteria	Pasteurellales	Pasteurellaceae	Haemophilus	Haemophilus influenzae	Train
Haemophilus parahaemolyticus M1421562_CHOC_150-2000_Exactive.mz5	Gram-negatives	Proteobacteria	Gamma-Proteobacteria	Pasteurellales	Pasteurellaceae	Haemophilus	Haemophilus parahaemolyticus	Train
Haemophilus parahaemolyticus X1117302_CHOC_150-2000_Exactive.mz5	Gram-negatives	Proteobacteria	Gamma-Proteobacteria	Pasteurellales	Pasteurellaceae	Haemophilus	Haemophilus parahaemolyticus	Train
Haemophilus parainfluenzae T2196027_no6200_CHOC_48hrs_150-2000_Exactive.mz5	Gram-negatives	Proteobacteria	Gamma-Proteobacteria	Pasteurellales	Pasteurellaceae	Haemophilus	Haemophilus parainfluenzae	Train
Pasteurella multocida H2247384_no6852_CBA_48hrs_150-2000_Exactive.mz5	Gram-negatives	Proteobacteria	Gamma-Proteobacteria	Pasteurellales	Pasteurellaceae	Pasteurella	Pasteurella multocida	Train
Pasteurella multocida X1167402_CBA_150-2000_Exactive.mz5	Gram-negatives	Proteobacteria	Gamma-Proteobacteria	Pasteurellales	Pasteurellaceae	Pasteurella	Pasteurella multocida	Train
Acinetobacter baumannii 16 close_ISO_24hrs_150-2000_Exactive.mz5	Gram-negatives	Proteobacteria	Gamma-Proteobacteria	Pseudomonadales	Moraxellaceae	Acinetobacter	Acinetobacter baumannii	Train
Acinetobacter baumannii 5 distant_ISO_24hrs_150-2000_Exactive.mz5	Gram-negatives	Proteobacteria	Gamma-Proteobacteria	Pseudomonadales	Moraxellaceae	Acinetobacter	Acinetobacter baumannii	Train
Acinetobacter baumannii T2772671_no2-29_CBA_48hrs_O2_150-2000_Exactive_Erbe.mz5	Gram-negatives	Proteobacteria	Gamma-Proteobacteria	Pseudomonadales	Moraxellaceae	Acinetobacter	Acinetobacter baumannii	Train
Acinetobacter baumannii W2462546_no8388_CBA_72hrs_O2_150-2000_Exactive_Erbe.mz5	Gram-negatives	Proteobacteria	Gamma-Proteobacteria	Pseudomonadales	Moraxellaceae	Acinetobacter	Acinetobacter baumannii	Train
Acinetobacter iwoffii F930709_no5295_CBA_48hrs_150-2000_Exactive.mz5	Gram-negatives	Proteobacteria	Gamma-Proteobacteria	Pseudomonadales	Moraxellaceae	Acinetobacter	Acinetobacter iwoffii	Train
Acinetobacter iwoffii H1863560_no4837_CBA_24hrs_150-2000_Exactive.mz5	Gram-negatives	Proteobacteria	Gamma-Proteobacteria	Pseudomonadales	Moraxellaceae	Acinetobacter	Acinetobacter iwoffii	Train
Acinetobacter iwoffii M1712296_no4565_CBA_24hrs_150-2000_Exactive.mz5	Gram-negatives	Proteobacteria	Gamma-Proteobacteria	Pseudomonadales	Moraxellaceae	Acinetobacter	Acinetobacter iwoffii	Train
Acinetobacter iwoffii T1417128_CBA_150-2000_Exactive.mz5	Gram-negatives	Proteobacteria	Gamma-Proteobacteria	Pseudomonadales	Moraxellaceae	Acinetobacter	Acinetobacter iwoffii	Train
Acinetobacter iwoffii X1252634_no6609_CBA_24hrs_150-2000_Exactive.mz5	Gram-negatives	Proteobacteria	Gamma-Proteobacteria	Pseudomonadales	Moraxellaceae	Acinetobacter	Acinetobacter iwoffii	Train
Acinetobacter johnsonii S274519_CBA_150-2000_Exactive.mz5	Gram-negatives	Proteobacteria	Gamma-Proteobacteria	Pseudomonadales	Moraxellaceae	Acinetobacter	Acinetobacter johnsonii	Train
Acinetobacter junii T2523287_no7786_CBA_24hrs_O2_150-2000_Exactive.mz5	Gram-negatives	Proteobacteria	Gamma-Proteobacteria	Pseudomonadales	Moraxellaceae	Acinetobacter	Acinetobacter junii	Train
Moraxella catarrhalis F864849_CBA_150-2000_Exactive.mz5	Gram-negatives	Proteobacteria	Gamma-Proteobacteria	Pseudomonadales	Moraxellaceae	Moraxella	Moraxella catarrhalis	Train
Moraxella catarrhalis T1579263_CBA_150-2000_Exactive.mz5	Gram-negatives	Proteobacteria	Gamma-Proteobacteria	Pseudomonadales	Moraxellaceae	Moraxella	Moraxella catarrhalis	Train
Moraxella catarrhalis T2796352_no3-32_CBA_48hrs_O2_150-2000_Exactive_Erbe.mz5	Gram-negatives	Proteobacteria	Gamma-Proteobacteria	Pseudomonadales	Moraxellaceae	Moraxella	Moraxella catarrhalis	Train
Moraxella catarrhalis X1170409_CBA_150-2000_Exactive.mz5	Gram-negatives	Proteobacteria	Gamma-Proteobacteria	Pseudomonadales	Moraxellaceae	Moraxella	Moraxella catarrhalis	Train
Moraxella catarrhalis lab strain_CBA_day3_150-2000_Exactive_pos.mz5	Gram-negatives	Proteobacteria	Gamma-Proteobacteria	Pseudomonadales	Moraxellaceae	Moraxella	Moraxella catarrhalis	Train
Moraxella osloensis H1729053_CBA_150-2000_Exactive.mz5	Gram-negatives	Proteobacteria	Gamma-Proteobacteria	Pseudomonadales	Moraxellaceae	Moraxella	Moraxella osloensis	Train
Moraxella osloensis_CBA_24hrs_5CO2_150-2000_Exactive.mz5	Gram-negatives	Proteobacteria	Gamma-Proteobacteria	Pseudomonadales	Moraxellaceae	Moraxella	Moraxella osloensis	Train
Moraxella osloensis_CHOC_150-2000_Exactive.mz5	Gram-negatives	Proteobacteria	Gamma-Proteobacteria	Pseudomonadales	Moraxellaceae	Moraxella	Moraxella osloensis	Train
Pseudomonas aeruginosa 40 close_ISO_24hrs_150-2000_Exactive.mz5	Gram-negatives	Proteobacteria	Gamma-Proteobacteria	Pseudomonadales	Pseudomonadaceae	Pseudomonas	Pseudomonas aeruginosa	Train
Pseudomonas aeruginosa 42 distant_ISO_24hrs_150-2000_Exactive.mz5	Gram-negatives	Proteobacteria	Gamma-Proteobacteria	Pseudomonadales	Pseudomonadaceae	Pseudomonas	Pseudomonas aeruginosa	Train
Pseudomonas aeruginosa F932787_CBA_max48hrs_150-2000_Exactive.mz5	Gram-negatives	Proteobacteria	Gamma-Proteobacteria	Pseudomonadales	Pseudomonadaceae	Pseudomonas	Pseudomonas aeruginosa	Train
Pseudomonas aeruginosa M1615661_CBA_150-2000_Exactive.mz5	Gram-negatives	Proteobacteria	Gamma-Proteobacteria	Pseudomonadales	Pseudomonadaceae	Pseudomonas	Pseudomonas aeruginosa	Train
Pseudomonas aeruginosa M1620239_CHOC_150-2000_Exactive.mz5	Gram-negatives	Proteobacteria	Gamma-Proteobacteria	Pseudomonadales	Pseudomonadaceae	Pseudomonas	Pseudomonas aeruginosa	Train
Pseudomonas aeruginosa M1698013_SABC_150-2000_Exactive.mz5	Gram-negatives	Proteobacteria	Gamma-Proteobacteria	Pseudomonadales	Pseudomonadaceae	Pseudomonas	Pseudomonas aeruginosa	Train
Pseudomonas aeruginosa W1731742 MEM-S_ISO_150-2000_Exactive.mz5	Gram-negatives	Proteobacteria	Gamma-Proteobacteria	Pseudomonadales	Pseudomonadaceae	Pseudomonas	Pseudomonas aeruginosa	Train
Pseudomonas luteola_CHOC_150-2000_Exactive.mz5	Gram-negatives	Proteobacteria	Gamma-Proteobacteria	Pseudomonadales	Pseudomonadaceae	Pseudomonas	Pseudomonas luteola	Train
Pseudomonas monteilii F670045_no3565_CBA_150-2000_Exactive.mz5	Gram-negatives	Proteobacteria	Gamma-Proteobacteria	Pseudomonadales	Pseudomonadaceae	Pseudomonas	Pseudomonas monteilii	Train
Pseudomonas oryzihabitans S225808_no3363_CBA_24hrs_5CO2_150-2000_Exactive.mz5	Gram-negatives	Proteobacteria	Gamma-Proteobacteria	Pseudomonadales	Pseudomonadaceae	Pseudomonas	Pseudomonas oryzihabitans	Train
Pseudomonas oryzihabitans X1080850_no3363_CBA_24hrs_O2_150-2000_Exactive.mz5	Gram-negatives	Proteobacteria	Gamma-Proteobacteria	Pseudomonadales	Pseudomonadaceae	Pseudomonas	Pseudomonas oryzihabitans	Train
Pseudomonas putida_CBA_24hrs_5CO2_150-2000_Exactive.mz5	Gram-negatives	Proteobacteria	Gamma-Proteobacteria	Pseudomonadales	Pseudomonadaceae	Pseudomonas	Pseudomonas putida	Train
Pseudomonas stutzeri S183081_no2630_CBA_150-2000_Exactive.mz5	Gram-negatives	Proteobacteria	Gamma-Proteobacteria	Pseudomonadales	Pseudomonadaceae	Pseudomonas	Pseudomonas stutzeri	Train
Pseudomonas stutzeri T1793857_no4171_CBA_48hrs_150-2000_Exactive.mz5	Gram-negatives	Proteobacteria	Gamma-Proteobacteria	Pseudomonadales	Pseudomonadaceae	Pseudomonas	Pseudomonas stutzeri	Train
Pseudomonas stutzeri T1887506_no4666_CBA_24hrs_150-2000_Exactive.mz5	Gram-negatives	Proteobacteria	Gamma-Proteobacteria	Pseudomonadales	Pseudomonadaceae	Pseudomonas	Pseudomonas stutzeri	Train
Pseudomonas stutzeri W2325237_no7733_CBA_24hrs_5CO2_150-2000_Exactive.mz5	Gram-negatives	Proteobacteria	Gamma-Proteobacteria	Pseudomonadales	Pseudomonadaceae	Pseudomonas	Pseudomonas stutzeri	Train
Pseudomonas stutzeri_CBA_150-2000_Exactive.mz5	Gram-negatives	Proteobacteria	Gamma-Proteobacteria	Pseudomonadales	Pseudomonadaceae	Pseudomonas	Pseudomonas stutzeri	Train
Vibrio alginolyticus_CHOC_150-2000_Exactive.mz5	Gram-negatives	Proteobacteria	Gamma-Proteobacteria	Vibrionales	Vibrionaceae	Vibrio	Vibrio alginolyticus	Train
Vibrio cholerae 01 non-toxigenic_CBA_day3_150-2000_Exactive.mz5	Gram-negatives	Proteobacteria	Gamma-Proteobacteria	Vibrionales	Vibrionaceae	Vibrio	Vibrio cholerae	Train
Vibrio furnissii NCTC11218_CBA_48hrs_O2_150-2000_Exactive_Erbe.mz5	Gram-negatives	Proteobacteria	Gamma-Proteobacteria	Vibrionales	Vibrionaceae	Vibrio	Vibrio furnissii	Train
Stenotrophomonas maltophilia F1008814_no5779_CBA_24hrs_150-2000_Exactive.mz5	Gram-negatives	Proteobacteria	Gamma-Proteobacteria	Xanthomonadales	Xanthomonadaceae	Stenotrophomonas	Stenotrophomonas maltophilia	Train
Stenotrophomonas maltophilia M1834253_CBA_max48hrs_150-2000_Exactive.mz5	Gram-negatives	Proteobacteria	Gamma-Proteobacteria	Xanthomonadales	Xanthomonadaceae	Stenotrophomonas	Stenotrophomonas maltophilia	Train
Stenotrophomonas maltophilia M1993701_no6124_CBA_24hrs_150-2000_Exactive.mz5	Gram-negatives	Proteobacteria	Gamma-Proteobacteria	Xanthomonadales	Xanthomonadaceae	Stenotrophomonas	Stenotrophomonas maltophilia	Train
Stenotrophomonas maltophilia S258210_ISO_Exactive_150-2000.mz5	Gram-negatives	Proteobacteria	Gamma-Proteobacteria	Xanthomonadales	Xanthomonadaceae	Stenotrophomonas	Stenotrophomonas maltophilia	Train
Stenotrophomonas maltophilia S336412_CBA_150-2000_Exactive.mz5	Gram-negatives	Proteobacteria	Gamma-Proteobacteria	Xanthomonadales	Xanthomonadaceae	Stenotrophomonas	Stenotrophomonas maltophilia	Train
Stenotrophomonas maltophilia W1380999_no2625_MH_150-2000_Exactive.mz5	Gram-negatives	Proteobacteria	Gamma-Proteobacteria	Xanthomonadales	Xanthomonadaceae	Stenotrophomonas	Stenotrophomonas maltophilia	Train
Stenotrophomonas maltophilia X1383919_no8729_CBA_48hrs_O2_150-2000_Exactive_Erbe.mz5	Gram-negatives	Proteobacteria	Gamma-Proteobacteria	Xanthomonadales	Xanthomonadaceae	Stenotrophomonas	Stenotrophomonas maltophilia	Train
Actinobaculum schaalii M1637459_no4111_CBA_48hrs_150-2000_Exactive.mz5	Gram-positives	Actinobacteria	Actinobacteria	Actinomycetales	Actinomycetaceae	Actinobaculum	Actinobaculum schaalii	Train
Actinobaculum schaalii W1602696_no3784_CBA_48hrs_150-2000_Exactive.mz5	Gram-positives	Actinobacteria	Actinobacteria	Actinomycetales	Actinomycetaceae	Actinobaculum	Actinobaculum schaalii	Train
Actinomyces graevenitzii L20-BSM5_CBA_48hrs_O2_150-2000_Exactive.mz5	Gram-positives	Actinobacteria	Actinobacteria	Actinomycetales	Actinomycetaceae	Actinomyces	Actinomyces graevenitzii	Train
Actinomyces israelii NCTC10215_CBA_day9_150-2000_Exactive.mz5	Gram-positives	Actinobacteria	Actinobacteria	Actinomycetales	Actinomycetaceae	Actinomyces	Actinomyces israelii	Train
Actinomyces odontolyticus L12-BSM2_CBA_48hrs_O2_150-2000_Exactive.mz5	Gram-positives	Actinobacteria	Actinobacteria	Actinomycetales	Actinomycetaceae	Actinomyces	Actinomyces odontolyticus	Train
Actinomyces odontolyticus S544138_no8041_CBA_24hrs_5CO2_150-2000_Exactive.mz5	Gram-positives	Actinobacteria	Actinobacteria	Actinomycetales	Actinomycetaceae	Actinomyces	Actinomyces odontolyticus	Train
Actinomyces oris H2583973_no8436_CBA_72hrs_CO2_150-2000_Exactive_Erbe.mz5	Gram-positives	Actinobacteria	Actinobacteria	Actinomycetales	Actinomycetaceae	Actinomyces	Actinomyces oris	Train
Actinomyces oris L20-BSM2_CBA_48hrs_O2_150-2000_Exactive.mz5	Gram-positives	Actinobacteria	Actinobacteria	Actinomycetales	Actinomycetaceae	Actinomyces	Actinomyces oris	Train
Actinomyces oris M2121006_no6754_CBA_48hrs_150-2000_Exactive.mz5	Gram-positives	Actinobacteria	Actinobacteria	Actinomycetales	Actinomycetaceae	Actinomyces	Actinomyces oris	Train
Actinomyces oris M2174466_no7001_24hrs_5CO2_150-2000_Exactive.mz5	Gram-positives	Actinobacteria	Actinobacteria	Actinomycetales	Actinomycetaceae	Actinomyces	Actinomyces oris	Train
Actinomyces oris t2692281_no8561_CBA_48hrs_anO2_150-2000_Exactive_Erbe.mz5	Gram-positives	Actinobacteria	Actinobacteria	Actinomycetales	Actinomycetaceae	Actinomyces	Actinomyces oris	Train
Actinomyces sp X1387496_no8767_CBA_48hrs_anO2_150-2000_Exactive_Erbe.mz5	Gram-positives	Actinobacteria	Actinobacteria	Actinomycetales	Actinomycetaceae	Actinomyces	Actinomyces sp	Train
Actinomyces turicensis L12-BSM_CBA_48hrs_O2_150-2000_Exactive.mz5	Gram-positives	Actinobacteria	Actinobacteria	Actinomycetales	Actinomycetaceae	Actinomyces	Actinomyces turicensis	Train
Actinomyces viscosus L20-BSM3_CBA_48hrs_O2_150-2000_Exactive.mz5	Gram-positives	Actinobacteria	Actinobacteria	Actinomycetales	Actinomycetaceae	Actinomyces	Actinomyces viscosus	Train
Corynebacterium afermentans W2418559_no8219_CBA_24hrs_O2_150-2000_Exactive.mz5	Gram-positives	Actinobacteria	Actinobacteria	Actinomycetales	Corynebacteriaceae	Corynebacterium	Corynebacterium afermentans	Train
Corynebacterium afermentans no9-16_CBA_48hrs_O2_150-2000_Exactive.mz5	Gram-positives	Actinobacteria	Actinobacteria	Actinomycetales	Corynebacteriaceae	Corynebacterium	Corynebacterium afermentans	Train
Corynebacterium amycolatum M2274082_no7496_CBA_24hrs_5CO2_150-2000_Exactive.mz5	Gram-positives	Actinobacteria	Actinobacteria	Actinomycetales	Corynebacteriaceae	Corynebacterium	Corynebacterium amycolatum	Train
Corynebacterium amycolatum T1759739_no4041_CBA_48hrs_150-2000_Exactive.mz5	Gram-positives	Actinobacteria	Actinobacteria	Actinomycetales	Corynebacteriaceae	Corynebacterium	Corynebacterium amycolatum	Train
Corynebacterium amycolatum T2233139_no6591_CBA_24hrs_150-2000_Exactive.mz5	Gram-positives	Actinobacteria	Actinobacteria	Actinomycetales	Corynebacteriaceae	Corynebacterium	Corynebacterium amycolatum	Train
Corynebacterium diphtheriae NCTC10356_CBA_day3_150-2000_Exactive.mz5	Gram-positives	Actinobacteria	Actinobacteria	Actinomycetales	Corynebacteriaceae	Corynebacterium	Corynebacterium diphtheriae	Train
Corynebacterium diphtheriae_ISON_Exactive_150-2000.mz5	Gram-positives	Actinobacteria	Actinobacteria	Actinomycetales	Corynebacteriaceae	Corynebacterium	Corynebacterium diphtheriae	Train
Corynebacterium imitans H1712927_no4570_CBA_24hrs_150-2000_Exactive.mz5	Gram-positives	Actinobacteria	Actinobacteria	Actinomycetales	Corynebacteriaceae	Corynebacterium	Corynebacterium imitans	Train
Corynebacterium imitans M1712927_CBA_150-2000_Exactive.mz5	Gram-positives	Actinobacteria	Actinobacteria	Actinomycetales	Corynebacteriaceae	Corynebacterium	Corynebacterium imitans	Train
Corynebacterium imitans M2498697_no8626_CBA_48hrs_O2_150-2000_Exactive_Erbe.mz5	Gram-positives	Actinobacteria	Actinobacteria	Actinomycetales	Corynebacteriaceae	Corynebacterium	Corynebacterium imitans	Train
Corynebacterium minutissimum F117685_no6359_CBA_24hrs_150-2000_Exactive.mz5	Gram-positives	Actinobacteria	Actinobacteria	Actinomycetales	Corynebacteriaceae	Corynebacterium	Corynebacterium minutissimum	Train
Corynebacterium sp S471824_no7115_CBA_24hrs_5CO2_150-2000_Exactive.mz5	Gram-positives	Actinobacteria	Actinobacteria	Actinomycetales	Corynebacteriaceae	Corynebacterium	Corynebacterium sp	Train
Corynebacterium sp T2382286_no7122_CBA_24hrs_5CO2_150-2000_Exactive.mz5	Gram-positives	Actinobacteria	Actinobacteria	Actinomycetales	Corynebacteriaceae	Corynebacterium	Corynebacterium sp	Train
Corynebacterium sp W1605006_no3869_CBA_150-2000_Exactive.mz5	Gram-positives	Actinobacteria	Actinobacteria	Actinomycetales	Corynebacteriaceae	Corynebacterium	Corynebacterium sp	Train
Corynebacterium sp W1613128_no3870_CBA_150-2000_Exactive.mz5	Gram-positives	Actinobacteria	Actinobacteria	Actinomycetales	Corynebacteriaceae	Corynebacterium	Corynebacterium sp	Train
Corynebacterium spp T2796335_no3-69_CBA_48hrs_O2_150-2000_Exactive_Erbe.mz5	Gram-positives	Actinobacteria	Actinobacteria	Actinomycetales	Corynebacteriaceae	Corynebacterium	Corynebacterium spp	Train
Corynebacterium striatum F1495437_CBA_72hrs_O2_150-2000_Exactive_Triad.mz5	Gram-positives	Actinobacteria	Actinobacteria	Actinomycetales	Corynebacteriaceae	Corynebacterium	Corynebacterium striatum	Train
Corynebacterium striatum M1636691_day8_CBA_150-2000_Exactive.mz5	Gram-positives	Actinobacteria	Actinobacteria	Actinomycetales	Corynebacteriaceae	Corynebacterium	Corynebacterium striatum	Train
Corynebacterium striatum Nicole UTI isolate_CBA_150-2000_Exactive.mz5	Gram-positives	Actinobacteria	Actinobacteria	Actinomycetales	Corynebacteriaceae	Corynebacterium	Corynebacterium striatum	Train
Microbacterium sp W1977096_no5982_CBA_48hrs_150-2000_Exactive.mz5	Gram-positives	Actinobacteria	Actinobacteria	Actinomycetales	Microbacteriaceae	Microbacterium	Microbacterium sp	Train
Mycobacterium avium F1194269_MBR_150-2000_Exactive.mz5	Gram-positives	Actinobacteria	Actinobacteria	Actinomycetales	Mycobacteriaceae	Mycobacterium	Mycobacterium avium	Train
Mycobacterium avium T2193235_MBR_150-2000_Exactive.mz5	Gram-positives	Actinobacteria	Actinobacteria	Actinomycetales	Mycobacteriaceae	Mycobacterium	Mycobacterium avium	Train
Mycobacterium fortuitum T2361113_MBR_150-2000_Exactive.mz5	Gram-positives	Actinobacteria	Actinobacteria	Actinomycetales	Mycobacteriaceae	Mycobacterium	Mycobacterium fortuitum	Train
Mycobacterium peregrium T2215026_MBR_150-2000_Exactive.mz5	Gram-positives	Actinobacteria	Actinobacteria	Actinomycetales	Mycobacteriaceae	Mycobacterium	Mycobacterium peregrium	Train
Nocardia sp_MBA_14+days_O2_150-2000_Exactive_Erbe.mz5	Gram-positives	Actinobacteria	Actinobacteria	Actinomycetales	Nocardiaceae	Nocardia	Nocardia sp	Train
Rhodococcus equi ATCC6939_CHOC_48hrs_CO2_150-2000_Exactive.mz5	Gram-positives	Actinobacteria	Actinobacteria	Actinomycetales	Nocardiaceae	Rhodococcus	Rhodococcus equi	Train
Rhodococcus sp M2443498_no8521_CBA_48hrs_CO2_150-2000_Exactive_Erbe.mz5	Gram-positives	Actinobacteria	Actinobacteria	Actinomycetales	Nocardiaceae	Rhodococcus	Rhodococcus sp	Train
Rhodococcus sp M2443498_no8521_CHOC_48hrs_CO2_150-2000_Exactive_Erbe.mz5	Gram-positives	Actinobacteria	Actinobacteria	Actinomycetales	Nocardiaceae	Rhodococcus	Rhodococcus sp	Train
Propionibacterium acnes F1509909_no8602_CBA_48hrs_anO2_150-2000_Exactive_Erbe.mz5	Gram-positives	Actinobacteria	Actinobacteria	Actinomycetales	Propionibacteriaceae	Propionibacterium	Propionibacterium acnes	Train
Propionibacterium acnes F560725_CBA_150-2000_Exactive.mz5	Gram-positives	Actinobacteria	Actinobacteria	Actinomycetales	Propionibacteriaceae	Propionibacterium	Propionibacterium acnes	Train
Propionibacterium acnes F772963_CBA_150-2000_Exactive.mz5	Gram-positives	Actinobacteria	Actinobacteria	Actinomycetales	Propionibacteriaceae	Propionibacterium	Propionibacterium acnes	Train
Propionibacterium acnes F772963_no4331_CBA_150-2000_Exactive.mz5	Gram-positives	Actinobacteria	Actinobacteria	Actinomycetales	Propionibacteriaceae	Propionibacterium	Propionibacterium acnes	Train
Propionibacterium acnes H2322442_no7261_CBA_24hrs_anO2_150-2000_Exactive.mz5	Gram-positives	Actinobacteria	Actinobacteria	Actinomycetales	Propionibacteriaceae	Propionibacterium	Propionibacterium acnes	Train
Propionibacterium acnes S212894_no3192_CBA_150-2000_Exactive.mz5	Gram-positives	Actinobacteria	Actinobacteria	Actinomycetales	Propionibacteriaceae	Propionibacterium	Propionibacterium acnes	Train
Propionibacterium acnes T2068267_no5731_CBA_48hrs_150-2000_Exactive.mz5	Gram-positives	Actinobacteria	Actinobacteria	Actinomycetales	Propionibacteriaceae	Propionibacterium	Propionibacterium acnes	Train
Bifidobacterium adolescentis DSM20083_CBA_72hrs_anO2_150-2000_Exactive.mz5	Gram-positives	Actinobacteria	Actinobacteria	Bifidobacteriales	Bifidobacteriaceae	Bifidobacterium	Bifidobacterium adolescentis	Train
Bifidobacterium bifidum L25 MRS2_CBA_72hrs_anO2_150-2000_Exactive.mz5	Gram-positives	Actinobacteria	Actinobacteria	Bifidobacteriales	Bifidobacteriaceae	Bifidobacterium	Bifidobacterium bifidum	Train
Bifidobacterium bifidum L3 BSM1_CBA_48hrs_anO2_150-2000_Exactive.mz5	Gram-positives	Actinobacteria	Actinobacteria	Bifidobacteriales	Bifidobacteriaceae	Bifidobacterium	Bifidobacterium bifidum	Train
Bifidobacterium breve DSM20213_CBA_72hrs_anO2_150-2000_Exactive.mz5	Gram-positives	Actinobacteria	Actinobacteria	Bifidobacteriales	Bifidobacteriaceae	Bifidobacterium	Bifidobacterium breve	Train
Bifidobacterium breve L15 BSM9_CBA_72hrs_anO2_150-2000_Exactive.mz5	Gram-positives	Actinobacteria	Actinobacteria	Bifidobacteriales	Bifidobacteriaceae	Bifidobacterium	Bifidobacterium breve	Train
Bifidobacterium breve L22 MRS4_CBA_72hrs_anO2_150-2000_Exactive.mz5	Gram-positives	Actinobacteria	Actinobacteria	Bifidobacteriales	Bifidobacteriaceae	Bifidobacterium	Bifidobacterium breve	Train
Bifidobacterium infantis ALM 38_CBA_48hrs_anO2_150-2000_Exactive.mz5	Gram-positives	Actinobacteria	Actinobacteria	Bifidobacteriales	Bifidobacteriaceae	Bifidobacterium	Bifidobacterium infantis	Train
Bifidobacterium longum L18 BSM2_CBA_48hrs_anO2_150-2000_Exactive_141218122800.mz5	Gram-positives	Actinobacteria	Actinobacteria	Bifidobacteriales	Bifidobacteriaceae	Bifidobacterium	Bifidobacterium longum	Train
Bifidobacterium longum L22 BSM10_CBA_72hrs_anO2_150-2000_Exactive.mz5	Gram-positives	Actinobacteria	Actinobacteria	Bifidobacteriales	Bifidobacteriaceae	Bifidobacterium	Bifidobacterium longum	Train
Bifidobacterium longum MH2A white_CBA_24hrs_anO2_150-2000_Exactive.mz5	Gram-positives	Actinobacteria	Actinobacteria	Bifidobacteriales	Bifidobacteriaceae	Bifidobacterium	Bifidobacterium longum	Train
Bifidobacterium pseudocatenulatum L21 BSM5_CBA_72hrs_anO2_150-2000_Exactive.mz5	Gram-positives	Actinobacteria	Actinobacteria	Bifidobacteriales	Bifidobacteriaceae	Bifidobacterium	Bifidobacterium pseudocatenulatum	Train
Bifidobacterium pseudocatenulatum L22 MRS2_CBA_48hrs_anO2_150-2000_Exactive.mz5	Gram-positives	Actinobacteria	Actinobacteria	Bifidobacteriales	Bifidobacteriaceae	Bifidobacterium	Bifidobacterium pseudocatenulatum	Train
Gardnerella vaginalis H2508657_no8099_CBA_24hrs_5CO2_150-2000_Exactive.mz5	Gram-positives	Actinobacteria	Actinobacteria	Bifidobacteriales	Bifidobacteriaceae	Gardnerella	Gardnerella vaginalis	Train
Gardnerella vaginalis H2508657_no8099_CBA_24hrs_anO2_150-2000_Exactive.mz5	Gram-positives	Actinobacteria	Actinobacteria	Bifidobacteriales	Bifidobacteriaceae	Gardnerella	Gardnerella vaginalis	Train
Gardnerella vaginalis H2508657_no8099_CBA_7days_anO2_150-2000_Exactive.mz5	Gram-positives	Actinobacteria	Actinobacteria	Bifidobacteriales	Bifidobacteriaceae	Gardnerella	Gardnerella vaginalis	Train
Arthrobacter creatinolyticus T2082471_no5687_CBA_48hrs_150-2000_Exactive.mz5	Gram-positives	Actinobacteria	Actinobacteria	Micrococcales	Micrococcaceae	Arthrobacter	Arthrobacter creatinolyticus	Train
Arthrobacter sp W2108549_no6688_CBA_48hrs_150-2000_Exactive.mz5	Gram-positives	Actinobacteria	Actinobacteria	Micrococcales	Micrococcaceae	Arthrobacter	Arthrobacter sp	Train
Kokuria kristina H2481704_no7986_CBA_24hrs_O2_150-2000_Exactive.mz5	Gram-positives	Actinobacteria	Actinobacteria	Micrococcales	Micrococcaceae	Kokuria	Kokuria kristina	Train
Kokuria kristina T1880621_no4665_CBA_24hrs_150-2000_Exactive.mz5	Gram-positives	Actinobacteria	Actinobacteria	Micrococcales	Micrococcaceae	Kokuria	Kokuria kristina	Train
Kokuria rhizophila H1549553_no3198_CBA_150-2000_Exactive.mz5	Gram-positives	Actinobacteria	Actinobacteria	Micrococcales	Micrococcaceae	Kokuria	Kokuria rhizophila	Train
Kokuria rhizophila W2417941_no8210_CBA_24hrs_5CO2_150-2000_Exactive.mz5	Gram-positives	Actinobacteria	Actinobacteria	Micrococcales	Micrococcaceae	Kokuria	Kokuria rhizophila	Train
Kokuria varians X1299503_no7425_CBA_24hrs_5CO2_150-2000_Exactive.mz5	Gram-positives	Actinobacteria	Actinobacteria	Micrococcales	Micrococcaceae	Kokuria	Kokuria varians	Train
Micrococcus luteus F1129081_no6433_CBA_24hrs_150-2000_Exactive.mz5	Gram-positives	Actinobacteria	Actinobacteria	Micrococcales	Micrococcaceae	Micrococcus	Micrococcus luteus	Train
Micrococcus luteus M1624328_CBA_150-2000_Exactive.mz5	Gram-positives	Actinobacteria	Actinobacteria	Micrococcales	Micrococcaceae	Micrococcus	Micrococcus luteus	Train
Micrococcus luteus S455501_no6880_CBA_24hrs_5CO2_150-2000_Exactive.mz5	Gram-positives	Actinobacteria	Actinobacteria	Micrococcales	Micrococcaceae	Micrococcus	Micrococcus luteus	Train
Micrococcus luteus W1650530_CBA_150-2000_Exactive.mz5	Gram-positives	Actinobacteria	Actinobacteria	Micrococcales	Micrococcaceae	Micrococcus	Micrococcus luteus	Train
Micrococcus luteus W1907076_no5554_CBA_48hrs_150-2000_Exactive.mz5	Gram-positives	Actinobacteria	Actinobacteria	Micrococcales	Micrococcaceae	Micrococcus	Micrococcus luteus	Train
Micrococcus lylae X1235423_no6385_CBA_24hrs_150-2000_Exactive.mz5	Gram-positives	Actinobacteria	Actinobacteria	Micrococcales	Micrococcaceae	Micrococcus	Micrococcus lylae	Train
Micrococcus lylae X1235423_no6385_CBA_24hrs_150-2000_Exactive_pos.mz5	Gram-positives	Actinobacteria	Actinobacteria	Micrococcales	Micrococcaceae	Micrococcus	Micrococcus lylae	Train
Rothia aeria F686843_no3740_CBA_48hrs_150-2000_Exactive.mz5	Gram-positives	Actinobacteria	Actinobacteria	Micrococcales	Micrococcaceae	Rothia	Rothia aeria	Train
Rothia aeria T1704800_no3748_CBA_48hrs_150-2000_Exactive.mz5	Gram-positives	Actinobacteria	Actinobacteria	Micrococcales	Micrococcaceae	Rothia	Rothia aeria	Train
Rothia aeria T1709404_no3751_CBA_48hrs_150-2000_Exactive.mz5	Gram-positives	Actinobacteria	Actinobacteria	Micrococcales	Micrococcaceae	Rothia	Rothia aeria	Train
Rothia amarne M1676712_no4366_CBA_150-2000_Exactive.mz5	Gram-positives	Actinobacteria	Actinobacteria	Micrococcales	Micrococcaceae	Rothia	Rothia amarne	Train
Rothia dentocariosa M2130900_no6753_CBA_48hrs_150-2000_Exactive.mz5	Gram-positives	Actinobacteria	Actinobacteria	Micrococcales	Micrococcaceae	Rothia	Rothia dentocariosa	Train
Rothia dentocariosa S289496_no4306_CBA_150-2000_Exactive.mz5	Gram-positives	Actinobacteria	Actinobacteria	Micrococcales	Micrococcaceae	Rothia	Rothia dentocariosa	Train
Rothia dentocariosa W2042426_no6305_CBA_48hrs_150-2000_Exactive.mz5	Gram-positives	Actinobacteria	Actinobacteria	Micrococcales	Micrococcaceae	Rothia	Rothia dentocariosa	Train
Rothia dentocariosa X1288958_no7235_CBA_24hrs_5CO2_150-2000_Exactive.mz5	Gram-positives	Actinobacteria	Actinobacteria	Micrococcales	Micrococcaceae	Rothia	Rothia dentocariosa	Train
Rothia dentocariosa X1288958_no7235_CHOC_24hrs_5CO2_150-2000_Exactive.mz5	Gram-positives	Actinobacteria	Actinobacteria	Micrococcales	Micrococcaceae	Rothia	Rothia dentocariosa	Train
Rothia mucilaginosa F1480061_No8407_CBA_72hrs_O2_150-2000_Exactive_Erbe.mz5	Gram-positives	Actinobacteria	Actinobacteria	Micrococcales	Micrococcaceae	Rothia	Rothia mucilaginosa	Train
Rothia mucilaginosa F1607018_no4-27_CBA_48hrs_O2_150-2000_Exactive_Erbe.mz5	Gram-positives	Actinobacteria	Actinobacteria	Micrococcales	Micrococcaceae	Rothia	Rothia mucilaginosa	Train
Rothia mucilaginosa H2409704_no7627_CBA_24hrs_5CO2_150-2000_Exactive.mz5	Gram-positives	Actinobacteria	Actinobacteria	Micrococcales	Micrococcaceae	Rothia	Rothia mucilaginosa	Train
Rothia mucilaginosa T2340390_no6906_CBA_24hrs_5CO2_150-2000_Exactive.mz5	Gram-positives	Actinobacteria	Actinobacteria	Micrococcales	Micrococcaceae	Rothia	Rothia mucilaginosa	Train
Rothia mucilaginosa W2607674_no4-28_CBA_48hrs_O2_150-2000_Exactive_Erbe.mz5	Gram-positives	Actinobacteria	Actinobacteria	Micrococcales	Micrococcaceae	Rothia	Rothia mucilaginosa	Train
Rothia sp S387372_no5935_CBA_48hrs_150-2000_Exactive.mz5	Gram-positives	Actinobacteria	Actinobacteria	Micrococcales	Micrococcaceae	Rothia	Rothia sp	Train
Brevibacterium paucivorans W2464690_No8420_CBA_72hrs_O2_150-2000_Exactive_Erbe.mz5	Gram-positives	Actinobacteria	Actinobacteria	Micrococcales	Micrococcineae	Brevibacterium	Brevibacterium paucivorans	Train
Brevibacterium sp T2215541_no6328_CBA_24hrs_150-2000_Exactive.mz5	Gram-positives	Actinobacteria	Actinobacteria	Micrococcales	Micrococcineae	Brevibacterium	Brevibacterium sp	Train
Brevibacterium sp T2238705_no6398_CBA_24hrs_150-2000_Exactive.mz5	Gram-positives	Actinobacteria	Actinobacteria	Micrococcales	Micrococcineae	Brevibacterium	Brevibacterium sp	Train
Brevibacterium sp_no4529_CBA_24hrs_150-2000_Exactive.mz5	Gram-positives	Actinobacteria	Actinobacteria	Micrococcales	Micrococcineae	Brevibacterium	Brevibacterium sp	Train
Dermabacter hominis M2163138_no7017_24hrs_5CO2_150-2000_Exactive.mz5	Gram-positives	Actinobacteria	Actinobacteria	Micrococcales	Micrococcineae	Dermabacter	Dermabacter hominis	Train
Dermabacter hominis T2356702_no7000_24hrs_5CO2_150-2000_Exactive.mz5	Gram-positives	Actinobacteria	Actinobacteria	Micrococcales	Micrococcineae	Dermabacter	Dermabacter hominis	Train
Bacillus cereus H1857979_no4742_CBA_150-2000_Exactive.mz5	Gram-positives	Firmicutes	Bacilli	Bacillales	Bacillaceae	Bacillus	Bacillus cereus	Train
Bacillus cereus NCTC10320_CBA_day3_150-2000_Exactive.mz5	Gram-positives	Firmicutes	Bacilli	Bacillales	Bacillaceae	Bacillus	Bacillus cereus	Train
Bacillus cereus S443967_n6730_CBA_48hrs_150-2000_Exactive.mz5	Gram-positives	Firmicutes	Bacilli	Bacillales	Bacillaceae	Bacillus	Bacillus cereus	Train
Bacillus clausii 1 8 AIAb_CBA_48hrs_O2_150-2000_Exactive.mz5	Gram-positives	Firmicutes	Bacilli	Bacillales	Bacillaceae	Bacillus	Bacillus clausii	Train
Bacillus clausii 6 1 AIA_CBA_48hrs_O2_150-2000_Exactive.mz5	Gram-positives	Firmicutes	Bacilli	Bacillales	Bacillaceae	Bacillus	Bacillus clausii	Train
Bacillus clausii 7 13 AIA_CBA_48hrs_O2_150-2000_Exactive.mz5	Gram-positives	Firmicutes	Bacilli	Bacillales	Bacillaceae	Bacillus	Bacillus clausii	Train
Bacillus lichenformis 2 4 AIA_CBA_48hrs_O2_150-2000_Exactive.mz5	Gram-positives	Firmicutes	Bacilli	Bacillales	Bacillaceae	Bacillus	Bacillus lichenformis	Train
Bacillus lichenformis 8 6 AIA_CBA_48hrs_O2_150-2000_Exactive.mz5	Gram-positives	Firmicutes	Bacilli	Bacillales	Bacillaceae	Bacillus	Bacillus lichenformis	Train
Bacillus lichenformis no9-19_CBA_48hrs_O2_150-2000_Exactive.mz5	Gram-positives	Firmicutes	Bacilli	Bacillales	Bacillaceae	Bacillus	Bacillus lichenformis	Train
Bacillus pumilus 2 10 AIA_CBA_48hrs_O2_150-2000_Exactive.mz5	Gram-positives	Firmicutes	Bacilli	Bacillales	Bacillaceae	Bacillus	Bacillus pumilus	Train
Bacillus sonorensis M2258309_no7378_CBA_24hrs_5CO2_150-2000_Exactive.mz5	Gram-positives	Firmicutes	Bacilli	Bacillales	Bacillaceae	Bacillus	Bacillus sonorensis	Train
Bacillus sp T1932431_no4910_CBA_150-2000_Exactive.mz5	Gram-positives	Firmicutes	Bacilli	Bacillales	Bacillaceae	Bacillus	Bacillus sp	Train
Bacillus sp W2092699_no6543_CHOC_24hrs_150-2000_Exactive.mz5	Gram-positives	Firmicutes	Bacilli	Bacillales	Bacillaceae	Bacillus	Bacillus sp	Train
Bacillus sp X1236428_no6389_CBA_24hrs_150-2000_Exactive.mz5	Gram-positives	Firmicutes	Bacilli	Bacillales	Bacillaceae	Bacillus	Bacillus sp	Train
Bacillus subtilis ATCC6633_CBA_72hrs_O2_150-2000_Exactive_Triad.mz5	Gram-positives	Firmicutes	Bacilli	Bacillales	Bacillaceae	Bacillus	Bacillus subtilis	Train
Bacillus subtilis T2438950_no7395_CBA_24hrs_5CO2_150-2000_Exactive.mz5	Gram-positives	Firmicutes	Bacilli	Bacillales	Bacillaceae	Bacillus	Bacillus subtilis	Train
Bacillus subtilis T2771937_no2-20_CBA_48hrs_O2_150-2000_Exactive_Erbe.mz5	Gram-positives	Firmicutes	Bacilli	Bacillales	Bacillaceae	Bacillus	Bacillus subtilis	Train
Listeria monocytogenes ATCC7644_CBA_48hrs_O2_150-2000_Exactive_Erbe.mz5	Gram-positives	Firmicutes	Bacilli	Bacillales	Listeriaceae	Listeria	Listeria monocytogenes	Train
Listeria monocytogenes M1589382_CBA_Exactive_150-2000.mz5	Gram-positives	Firmicutes	Bacilli	Bacillales	Listeriaceae	Listeria	Listeria monocytogenes	Train
Listeria monocytogenes T1721058_no3825_CBA_150-2000_Exactive.mz5	Gram-positives	Firmicutes	Bacilli	Bacillales	Listeriaceae	Listeria	Listeria monocytogenes	Train
Listeria monocytogenes T1929521_no4873_CBA_150-2000_Exactive.mz5	Gram-positives	Firmicutes	Bacilli	Bacillales	Listeriaceae	Listeria	Listeria monocytogenes	Train
Listeria monocytogenes W2205420_no7189_CBA_24hrs_5CO2_150-2000_Exactive.mz5	Gram-positives	Firmicutes	Bacilli	Bacillales	Listeriaceae	Listeria	Listeria monocytogenes	Train
Listeria monocytogenes W2205420_no7189_CHOC_24hrs_5CO2_150-2000_Exactive.mz5	Gram-positives	Firmicutes	Bacilli	Bacillales	Listeriaceae	Listeria	Listeria monocytogenes	Train
Listeria monocytogenes no433_CBA_150-2000_Exactive.mz5	Gram-positives	Firmicutes	Bacilli	Bacillales	Listeriaceae	Listeria	Listeria monocytogenes	Train
Paenibacillus sp F1360276_no7753_CBA_24hrs_5CO2_150-2000_Exactive.mz5	Gram-positives	Firmicutes	Bacilli	Bacillales	Paenibacillaceae	Paenibacillus	Paenibacillus sp	Train
Paenibacillus sp H1657933_no3906_CBA_150-2000_Exactive.mz5	Gram-positives	Firmicutes	Bacilli	Bacillales	Paenibacillaceae	Paenibacillus	Paenibacillus sp	Train
Paenibacillus sp M2413468_no8202_CBA_24hrs_O2_150-2000_Exactive.mz5	Gram-positives	Firmicutes	Bacilli	Bacillales	Paenibacillaceae	Paenibacillus	Paenibacillus sp	Train
Paenibacillus spp T2809956_no4-23_CBA_48hrs_CO2_150-2000_Exactive_Erbe.mz5	Gram-positives	Firmicutes	Bacilli	Bacillales	Paenibacillaceae	Paenibacillus	Paenibacillus spp	Train
Paenibacillus spp no10-7_CBA_48hrs_O2_150-2000_Exactive.mz5	Gram-positives	Firmicutes	Bacilli	Bacillales	Paenibacillaceae	Paenibacillus	Paenibacillus spp	Train
Paenibacillus unalis X1359953_No8383_CBA_72hrs_anO2_150-2000_Exactive_Erbe.mz5	Gram-positives	Firmicutes	Bacilli	Bacillales	Paenibacillaceae	Paenibacillus	Paenibacillus unalis	Train
Staphylococcus aureus ATCC25923_MH+B_day2_150-2000_Exactive.mz5	Gram-positives	Firmicutes	Bacilli	Bacillales	Staphylococcaceae	Staphylococcus	Staphylococcus aureus	Train
Staphylococcus aureus ATCC6538_CBA_72hrs_O2_150-2000_Exactive_Erbe.mz5	Gram-positives	Firmicutes	Bacilli	Bacillales	Staphylococcaceae	Staphylococcus	Staphylococcus aureus	Train
Staphylococcus aureus F1021007_no5846_CBA_48hrs_150-2000_Exactive.mz5	Gram-positives	Firmicutes	Bacilli	Bacillales	Staphylococcaceae	Staphylococcus	Staphylococcus aureus	Train
Staphylococcus capitis H1538759_CBA_day5_Exactive_150-2000.mz5	Gram-positives	Firmicutes	Bacilli	Bacillales	Staphylococcaceae	Staphylococcus	Staphylococcus capitis	Train
Staphylococcus capitis M2188942_no7061_CBA_24hrs_5CO2_150-2000_Exactive.mz5	Gram-positives	Firmicutes	Bacilli	Bacillales	Staphylococcaceae	Staphylococcus	Staphylococcus capitis	Train
Staphylococcus capitis W1469087_CBA_day5_Exactive_150-2000.mz5	Gram-positives	Firmicutes	Bacilli	Bacillales	Staphylococcaceae	Staphylococcus	Staphylococcus capitis	Train
Staphylococcus caprae no5-41_CBA_48hrs_O2_150-2000_Exactive.mz5	Gram-positives	Firmicutes	Bacilli	Bacillales	Staphylococcaceae	Staphylococcus	Staphylococcus caprae	Train
Staphylococcus cohnii H2596092_No8463_CBA_72hrs_O2_150-2000_Exactive_Erbe.mz5	Gram-positives	Firmicutes	Bacilli	Bacillales	Staphylococcaceae	Staphylococcus	Staphylococcus cohnii	Train
Staphylococcus cohnii S306277_CBA_150-2000_Exactive.mz5	Gram-positives	Firmicutes	Bacilli	Bacillales	Staphylococcaceae	Staphylococcus	Staphylococcus cohnii	Train
Staphylococcus cohnii S306277_no4558_CBA_24hrs_150-2000_Exactive.mz5	Gram-positives	Firmicutes	Bacilli	Bacillales	Staphylococcaceae	Staphylococcus	Staphylococcus cohnii	Train
Staphylococcus cohnii S542789_no8027_CBA_24hrs_O2_150-2000_Exactive.mz5	Gram-positives	Firmicutes	Bacilli	Bacillales	Staphylococcaceae	Staphylococcus	Staphylococcus cohnii	Train
Staphylococcus epidermis (L)4241027454_CBA_150-2000_Exactive.mz5	Gram-positives	Firmicutes	Bacilli	Bacillales	Staphylococcaceae	Staphylococcus	Staphylococcus epidermis	Train
Staphylococcus epidermis H1935647_no5208_CBA_48hrs_150-2000_Exactive.mz5	Gram-positives	Firmicutes	Bacilli	Bacillales	Staphylococcaceae	Staphylococcus	Staphylococcus epidermis	Train
Staphylococcus epidermis S457630_no6888_CBA_24hrs_5CO2_150-2000_Exactive.mz5	Gram-positives	Firmicutes	Bacilli	Bacillales	Staphylococcaceae	Staphylococcus	Staphylococcus epidermis	Train
Staphylococcus haemolyticus H1737120_no4120_CBA_48hrs_150-2000_Exactive.mz5	Gram-positives	Firmicutes	Bacilli	Bacillales	Staphylococcaceae	Staphylococcus	Staphylococcus haemolyticus	Train
Staphylococcus haemolyticus M1713063_no4555_CBA_24hrs_150-2000_Exactive.mz5	Gram-positives	Firmicutes	Bacilli	Bacillales	Staphylococcaceae	Staphylococcus	Staphylococcus haemolyticus	Train
Staphylococcus haemolyticus W1648524_CBA_150-2000_Exactive.mz5	Gram-positives	Firmicutes	Bacilli	Bacillales	Staphylococcaceae	Staphylococcus	Staphylococcus haemolyticus	Train
Staphylococcus hominis X1266745_no6903_CBA_24hrs_5CO2_150-2000_Exactive.mz5	Gram-positives	Firmicutes	Bacilli	Bacillales	Staphylococcaceae	Staphylococcus	Staphylococcus hominis	Train
Staphylococcus hominis no809_CBA_150-2000_Exactive.mz5	Gram-positives	Firmicutes	Bacilli	Bacillales	Staphylococcaceae	Staphylococcus	Staphylococcus hominis	Train
Staphylococcus hominis_no1116_CBA_150-2000_Exactive.mz5	Gram-positives	Firmicutes	Bacilli	Bacillales	Staphylococcaceae	Staphylococcus	Staphylococcus hominis	Train
Staphylococcus lugdunensis T1783657_no4195_CBA_48hrs_150-2000_Exactive.mz5	Gram-positives	Firmicutes	Bacilli	Bacillales	Staphylococcaceae	Staphylococcus	Staphylococcus lugdunensis	Train
Staphylococcus lugdunensis W2325598_no7743_CBA_24hrs_5CO2_150-2000_Exactive.mz5	Gram-positives	Firmicutes	Bacilli	Bacillales	Staphylococcaceae	Staphylococcus	Staphylococcus lugdunensis	Train
Staphylococcus lugdunensis no9-41_CBA_48hrs_O2_150-2000_Exactive.mz5	Gram-positives	Firmicutes	Bacilli	Bacillales	Staphylococcaceae	Staphylococcus	Staphylococcus lugdunensis	Train
Staphylococcus pasteuri H1964543_no5404_CBA_48hrs_150-2000_Exactive.mz5	Gram-positives	Firmicutes	Bacilli	Bacillales	Staphylococcaceae	Staphylococcus	Staphylococcus pasteuri	Train
Staphylococcus pasteuri X1150205_no4710_CBA_150-2000_Exactive.mz5	Gram-positives	Firmicutes	Bacilli	Bacillales	Staphylococcaceae	Staphylococcus	Staphylococcus pasteuri	Train
Staphylococcus pasteuri no9-17_CBA_48hrs_O2_150-2000_Exactive.mz5	Gram-positives	Firmicutes	Bacilli	Bacillales	Staphylococcaceae	Staphylococcus	Staphylococcus pasteuri	Train
Staphylococcus pettenkoferi 3561576_no624_CBA_150-2000_Exactive.mz5	Gram-positives	Firmicutes	Bacilli	Bacillales	Staphylococcaceae	Staphylococcus	Staphylococcus pettenkoferi	Train
Staphylococcus pettenkoferi H1952264_no5345_CBA_48hrs_150-2000_Exactive.mz5	Gram-positives	Firmicutes	Bacilli	Bacillales	Staphylococcaceae	Staphylococcus	Staphylococcus pettenkoferi	Train
Staphylococcus pettenkoferi M2393500_no8122_CBA_24hrs_O2_150-2000_Exactive.mz5	Gram-positives	Firmicutes	Bacilli	Bacillales	Staphylococcaceae	Staphylococcus	Staphylococcus pettenkoferi	Train
Staphylococcus saprophyticus F1000562_ISO_150-2000_Exactive.mz5	Gram-positives	Firmicutes	Bacilli	Bacillales	Staphylococcaceae	Staphylococcus	Staphylococcus saprophyticus	Train
Staphylococcus saprophyticus S500848_no7474_CBA_24hrs_5CO2_150-2000_Exactive.mz5	Gram-positives	Firmicutes	Bacilli	Bacillales	Staphylococcaceae	Staphylococcus	Staphylococcus saprophyticus	Train
Staphylococcus saprophyticus T2456576_no7486_CBA_24hrs_5CO2_150-2000_Exactive.mz5	Gram-positives	Firmicutes	Bacilli	Bacillales	Staphylococcaceae	Staphylococcus	Staphylococcus saprophyticus	Train
Staphylococcus warneri H2023077_no5700_CBA_48hrs_150-2000_Exactive.mz5	Gram-positives	Firmicutes	Bacilli	Bacillales	Staphylococcaceae	Staphylococcus	Staphylococcus warneri	Train
Staphylococcus warneri T2421818_no7319_CBA_24hrs_5CO2_150-2000_Exactive.mz5	Gram-positives	Firmicutes	Bacilli	Bacillales	Staphylococcaceae	Staphylococcus	Staphylococcus warneri	Train
Staphylococcus warneri no10-25_CBA_48hrs_O2_150-2000_Exactive.mz5	Gram-positives	Firmicutes	Bacilli	Bacillales	Staphylococcaceae	Staphylococcus	Staphylococcus warneri	Train
Abiotrophia defectiva T2535444_no7816_CHOC_24hrs_5CO2_150-2000_Exactive.mz5	Gram-positives	Firmicutes	Bacilli	Lactobacillales	Aerococcaceae	Abiotrophia	Abiotrophia defectiva	Train
Aerococcus sp M1612837_no4007_CBA_48hrs_150-2000_Exactive.mz5	Gram-positives	Firmicutes	Bacilli	Lactobacillales	Aerococcaceae	Aerococcus	Aerococcus sp	Train
Aerococcus viridans M2261111_no7434_CBA_24hrs_5CO2_150-2000_Exactive.mz5	Gram-positives	Firmicutes	Bacilli	Lactobacillales	Aerococcaceae	Aerococcus	Aerococcus viridans	Train
Aerococcus viridans_CHOC_150-2000_Exactive.mz5	Gram-positives	Firmicutes	Bacilli	Lactobacillales	Aerococcaceae	Aerococcus	Aerococcus viridans	Train
Granulicatella adiacens M1861813_no5482_CBA_48hrs_150-2000_Exactive.mz5	Gram-positives	Firmicutes	Bacilli	Lactobacillales	Carnobacteriaceae	Granulicatella	Granulicatella adiacens	Train
Enterococcus avium H1860589_no4784_CBA_24hrs_150-2000_Exactive.mz5	Gram-positives	Firmicutes	Bacilli	Lactobacillales	Enterococcaceae	Enterococcus	Enterococcus avium	Train
Enterococcus avium W2105791_no6575_CBA_24hrs_150-2000_Exactive.mz5	Gram-positives	Firmicutes	Bacilli	Lactobacillales	Enterococcaceae	Enterococcus	Enterococcus avium	Train
Enterococcus avium no6-28_CBA_48hrs_O2_150-2000_Exactive.mz5	Gram-positives	Firmicutes	Bacilli	Lactobacillales	Enterococcaceae	Enterococcus	Enterococcus avium	Train
Enterococcus casseliflavus F1162779_no6598_CBA_24hrs_150-2000_Exactive.mz5	Gram-positives	Firmicutes	Bacilli	Lactobacillales	Enterococcaceae	Enterococcus	Enterococcus casseliflavus	Train
Enterococcus casseliflavus M2261112_no7435_CBA_24hrs_5CO2_150-2000_Exactive.mz5	Gram-positives	Firmicutes	Bacilli	Lactobacillales	Enterococcaceae	Enterococcus	Enterococcus casseliflavus	Train
Enterococcus cecorum W2581221_no2-57_CBA_48hrs_O2_150-2000_Exactive_Erbe.mz5	Gram-positives	Firmicutes	Bacilli	Lactobacillales	Enterococcaceae	Enterococcus	Enterococcus cecorum	Train
Enterococcus faecalis H1832608_no4588_CBA_24hrs_150-2000_Exactive.mz5	Gram-positives	Firmicutes	Bacilli	Lactobacillales	Enterococcaceae	Enterococcus	Enterococcus faecalis	Train
Enterococcus faecalis W1567532_CBA_150-2000_Exactive.mz5	Gram-positives	Firmicutes	Bacilli	Lactobacillales	Enterococcaceae	Enterococcus	Enterococcus faecalis	Train
Enterococcus faecalis X1117699_CBA_150-2000_Exactive.mz5	Gram-positives	Firmicutes	Bacilli	Lactobacillales	Enterococcaceae	Enterococcus	Enterococcus faecalis	Train
Enterococcus faecium H1796866_CBA_150-2000_Exactive.mz5	Gram-positives	Firmicutes	Bacilli	Lactobacillales	Enterococcaceae	Enterococcus	Enterococcus faecium	Train
Enterococcus faecium S274898_CBA_150-2000_Exactive.mz5	Gram-positives	Firmicutes	Bacilli	Lactobacillales	Enterococcaceae	Enterococcus	Enterococcus faecium	Train
Enterococcus faecium W2105813_no6572_CBA_24hrs_150-2000_Exactive.mz5	Gram-positives	Firmicutes	Bacilli	Lactobacillales	Enterococcaceae	Enterococcus	Enterococcus faecium	Train
Enterococcus gallinarum L18 MRS5_CBA_48hrs_anO2_150-2000_Exactive.mz5	Gram-positives	Firmicutes	Bacilli	Lactobacillales	Enterococcaceae	Enterococcus	Enterococcus gallinarum	Train
Enterococcus gallinarum NEQAS1453_CBA_24hrs_5CO2_150-2000_Exactive.mz5	Gram-positives	Firmicutes	Bacilli	Lactobacillales	Enterococcaceae	Enterococcus	Enterococcus gallinarum	Train
Enterococcus gallinarum X1394369_no1-8_CBA_48hrs_CO2_150-2000_Exactive_Erbe.mz5	Gram-positives	Firmicutes	Bacilli	Lactobacillales	Enterococcaceae	Enterococcus	Enterococcus gallinarum	Train
Enterococcus raffinosus S312091_no4699_CBA_150-2000_Exactive.mz5	Gram-positives	Firmicutes	Bacilli	Lactobacillales	Enterococcaceae	Enterococcus	Enterococcus raffinosus	Train
Enterococcus raffinosus W1941030_no5755_CBA_48hrs_150-2000_Exactive.mz5	Gram-positives	Firmicutes	Bacilli	Lactobacillales	Enterococcaceae	Enterococcus	Enterococcus raffinosus	Train
Enterococcus raffinosus no6-34_CBA_48hrs_O2_150-2000_Exactive.mz5	Gram-positives	Firmicutes	Bacilli	Lactobacillales	Enterococcaceae	Enterococcus	Enterococcus raffinosus	Train
Lactococcus lactis T2278333_no6627_CBA_24hrs_150-2000_Exactive.mz5	Gram-positives	Firmicutes	Bacilli	Lactobacillales	Lactobacillaceae	Lactococcus	Lactococcus lactis	Train
Lactococcus spp H2675441_no8868_CBA_48hrs_anO2_150-2000_Exactive_Erbe.mz5	Gram-positives	Firmicutes	Bacilli	Lactobacillales	Lactobacillaceae	Lactococcus	Lactococcus spp	Train
Lactococcus spp H2675446_no8858_CBA_48hrs_anO2_150-2000_Exactive_Erbe.mz5	Gram-positives	Firmicutes	Bacilli	Lactobacillales	Lactobacillaceae	Lactococcus	Lactococcus spp	Train
Leuconostoc sp H1547480_no3203_CBA_150-2000_Exactive.mz5	Gram-positives	Firmicutes	Bacilli	Lactobacillales	Leuconostocaceae	Leuconostoc	Leuconostoc sp	Train
Lactobacillus gasseri H2632019_no8652_CBA_48hrs_CO2_150-2000_Exactive_Erbe.mz5	Gram-positives	Firmicutes	Bacilli	Lactobacillales	Streptococcaceae	Lactobacillus	Lactobacillus gasseri	Train
Lactobacillus gasseri H2632019_no8652_CBA_48hrs_anO2_150-2000_Exactive_Erbe.mz5	Gram-positives	Firmicutes	Bacilli	Lactobacillales	Streptococcaceae	Lactobacillus	Lactobacillus gasseri	Train
Lactobacillus rhamnosus L24-FAA6_CBA_48hrs_O2_150-2000_Exactive.mz5	Gram-positives	Firmicutes	Bacilli	Lactobacillales	Streptococcaceae	Lactobacillus	Lactobacillus rhamnosus	Train
Lactobacillus rhamnosus T2707537_no8623_CBA_48hrs_anO2_150-2000_Exactive_Erbe.mz5	Gram-positives	Firmicutes	Bacilli	Lactobacillales	Streptococcaceae	Lactobacillus	Lactobacillus rhamnosus	Train
Lactobacillus rhamnosus T2909537_no8623_CBA_48hrs_CO2_150-2000_Exactive_Erbe.mz5	Gram-positives	Firmicutes	Bacilli	Lactobacillales	Streptococcaceae	Lactobacillus	Lactobacillus rhamnosus	Train
Streptococcus agalactiae F930814_CBA_max48hrs_150-2000_Exactive.mz5	Gram-positives	Firmicutes	Bacilli	Lactobacillales	Streptococcaceae	Streptococcus	Streptococcus agalactiae	Train
Streptococcus agalactiae M1622917_CBA_150-2000_Exactive.mz5	Gram-positives	Firmicutes	Bacilli	Lactobacillales	Streptococcaceae	Streptococcus	Streptococcus agalactiae	Train
Streptococcus agalactiae M1666723_CBA_150-2000_Exactive.mz5	Gram-positives	Firmicutes	Bacilli	Lactobacillales	Streptococcaceae	Streptococcus	Streptococcus agalactiae	Train
Streptococcus anginosus M2565294_no2-49_CBA_48hrs_CO2_150-2000_Exactive_Erbe.mz5	Gram-positives	Firmicutes	Bacilli	Lactobacillales	Streptococcaceae	Streptococcus	Streptococcus anginosus	Train
Streptococcus anginosus S567468_No8391_CBA_72hrs_CO2_150-2000_Exactive_Erbe.mz5	Gram-positives	Firmicutes	Bacilli	Lactobacillales	Streptococcaceae	Streptococcus	Streptococcus anginosus	Train
Streptococcus anginosus X1111027_no3875_CBA_150-2000_Exactive.mz5	Gram-positives	Firmicutes	Bacilli	Lactobacillales	Streptococcaceae	Streptococcus	Streptococcus anginosus	Train
Streptococcus bovis F586381_CBA_150-2000_Exactive.mz5	Gram-positives	Firmicutes	Bacilli	Lactobacillales	Streptococcaceae	Streptococcus	Streptococcus bovis	Train
Streptococcus bovis T1743591_no3875_CBA_150-2000_Exactive.mz5	Gram-positives	Firmicutes	Bacilli	Lactobacillales	Streptococcaceae	Streptococcus	Streptococcus bovis	Train
Streptococcus bovis W1632803_no3976_CBA_48hrs_150-2000_Exactive.mz5	Gram-positives	Firmicutes	Bacilli	Lactobacillales	Streptococcaceae	Streptococcus	Streptococcus bovis	Train
Streptococcus canis H2707192_no3-26_CBA_48hrs_CO2_150-2000_Exactive_Erbe.mz5	Gram-positives	Firmicutes	Bacilli	Lactobacillales	Streptococcaceae	Streptococcus	Streptococcus canis	Train
Streptococcus constellatus X1121504_no4089_CBA_48hrs_150-2000_Exactive.mz5	Gram-positives	Firmicutes	Bacilli	Lactobacillales	Streptococcaceae	Streptococcus	Streptococcus constellatus	Train
Streptococcus constellatus X1224485_no6187_CBA_48hrs_150-2000_Exactive.mz5	Gram-positives	Firmicutes	Bacilli	Lactobacillales	Streptococcaceae	Streptococcus	Streptococcus constellatus	Train
Streptococcus cristatus M2130900_no6759_CBA_48hrs_150-2000_Exactive.mz5	Gram-positives	Firmicutes	Bacilli	Lactobacillales	Streptococcaceae	Streptococcus	Streptococcus cristatus	Train
Streptococcus dysagalactiae F732565_CBA_150-2000_Exactive.mz5	Gram-positives	Firmicutes	Bacilli	Lactobacillales	Streptococcaceae	Streptococcus	Streptococcus dysagalactiae	Train
Streptococcus dysagalactiae T1760622_CBA_150-2000_Exactive.mz5	Gram-positives	Firmicutes	Bacilli	Lactobacillales	Streptococcaceae	Streptococcus	Streptococcus dysagalactiae	Train
Streptococcus dysagalactiae W1731935_CBA_day1_150-2000_Exactive.mz5	Gram-positives	Firmicutes	Bacilli	Lactobacillales	Streptococcaceae	Streptococcus	Streptococcus dysagalactiae	Train
Streptococcus gallolyticus L25 MRS1_CBA_48hrs_O2_150-2000_Exactive_141218124007.mz5	Gram-positives	Firmicutes	Bacilli	Lactobacillales	Streptococcaceae	Streptococcus	Streptococcus gallolyticus	Train
Streptococcus gallolyticus T2776165_no2-28_CBA_48hrs_CO2_150-2000_Exactive_Erbe.mz5	Gram-positives	Firmicutes	Bacilli	Lactobacillales	Streptococcaceae	Streptococcus	Streptococcus gallolyticus	Train
Streptococcus gallolyticus W2270010_no7500_CBA_24hrs_5CO2_150-2000_Exactive.mz5	Gram-positives	Firmicutes	Bacilli	Lactobacillales	Streptococcaceae	Streptococcus	Streptococcus gallolyticus	Train
Streptococcus gordonii M2107115_no6693_CBA_48hrs_150-2000_Exactive.mz5	Gram-positives	Firmicutes	Bacilli	Lactobacillales	Streptococcaceae	Streptococcus	Streptococcus gordonii	Train
Streptococcus gordonii X1387496_no8743_CBA_48hrs_CO2_150-2000_Exactive_Erbe.mz5	Gram-positives	Firmicutes	Bacilli	Lactobacillales	Streptococcaceae	Streptococcus	Streptococcus gordonii	Train
Streptococcus gordonii no5-11_CBA_48hrs_O2_150-2000_Exactive.mz5	Gram-positives	Firmicutes	Bacilli	Lactobacillales	Streptococcaceae	Streptococcus	Streptococcus gordonii	Train
Streptococcus intermedius T2226421_no6388_CBA_24hrs_150-2000_Exactive.mz5	Gram-positives	Firmicutes	Bacilli	Lactobacillales	Streptococcaceae	Streptococcus	Streptococcus intermedius	Train
Streptococcus intermedius X1303584_no7473_CBA_24hrs_5CO2_150-2000_Exactive.mz5	Gram-positives	Firmicutes	Bacilli	Lactobacillales	Streptococcaceae	Streptococcus	Streptococcus intermedius	Train
Streptococcus intermedius_CHOC_150-2000_Exactive.mz5	Gram-positives	Firmicutes	Bacilli	Lactobacillales	Streptococcaceae	Streptococcus	Streptococcus intermedius	Train
Streptococcus lutetiensis H2711053_no3-38_CBA_48hrs_CO2_150-2000_Exactive_Erbe.mz5	Gram-positives	Firmicutes	Bacilli	Lactobacillales	Streptococcaceae	Streptococcus	Streptococcus lutetiensis	Train
Streptococcus lutetiensis L1 FAA7_CBA_48hrs_O2_150-2000_Exactive.mz5	Gram-positives	Firmicutes	Bacilli	Lactobacillales	Streptococcaceae	Streptococcus	Streptococcus lutetiensis	Train
Streptococcus lutetiensis L20-FAA6_CBA_48hrs_CO2_150-2000_Exactive.mz5	Gram-positives	Firmicutes	Bacilli	Lactobacillales	Streptococcaceae	Streptococcus	Streptococcus lutetiensis	Train
Streptococcus milleri H2233458_no6796_CBA_48hrs_150-2000_Exactive.mz5	Gram-positives	Firmicutes	Bacilli	Lactobacillales	Streptococcaceae	Streptococcus	Streptococcus milleri	Train
Streptococcus milleri M1347983_no2635_CBA_150-2000_Exactive.mz5	Gram-positives	Firmicutes	Bacilli	Lactobacillales	Streptococcaceae	Streptococcus	Streptococcus milleri	Train
Streptococcus milleri T2410875_no7287_CBA_24hrs_5CO2_150-2000_Exactive.mz5	Gram-positives	Firmicutes	Bacilli	Lactobacillales	Streptococcaceae	Streptococcus	Streptococcus milleri	Train
Streptococcus mitis H2380217_no7515_CBA_24hrs_5CO2_150-2000_Exactive.mz5	Gram-positives	Firmicutes	Bacilli	Lactobacillales	Streptococcaceae	Streptococcus	Streptococcus mitis	Train
Streptococcus mitis T2789638_no3-25_CBA_48hrs_CO2_150-2000_Exactive_Erbe.mz5	Gram-positives	Firmicutes	Bacilli	Lactobacillales	Streptococcaceae	Streptococcus	Streptococcus mitis	Train
Streptococcus mitis W2204073_no7167_CBA_24hrs_5CO2_150-2000_Exactive.mz5	Gram-positives	Firmicutes	Bacilli	Lactobacillales	Streptococcaceae	Streptococcus	Streptococcus mitis	Train
Streptococcus mutans W2547746_no8847_CBA_48hrs_CO2_150-2000_Exactive_Erbe.mz5	Gram-positives	Firmicutes	Bacilli	Lactobacillales	Streptococcaceae	Streptococcus	Streptococcus mutans	Train
Streptococcus mutans W2547746_no8848_CBA_48hrs_CO2_150-2000_Exactive_Erbe.mz5	Gram-positives	Firmicutes	Bacilli	Lactobacillales	Streptococcaceae	Streptococcus	Streptococcus mutans	Train
Streptococcus mutans no5-12_CBA_48hrs_O2_150-2000_Exactive.mz5	Gram-positives	Firmicutes	Bacilli	Lactobacillales	Streptococcaceae	Streptococcus	Streptococcus mutans	Train
Streptococcus oralis H1900352_no5538_CBA_48hrs_150-2000_Exactive.mz5	Gram-positives	Firmicutes	Bacilli	Lactobacillales	Streptococcaceae	Streptococcus	Streptococcus oralis	Train
Streptococcus oralis T2809184_no4-13_CBA_48hrs_CO2_150-2000_Exactive_Erbe.mz5	Gram-positives	Firmicutes	Bacilli	Lactobacillales	Streptococcaceae	Streptococcus	Streptococcus oralis	Train
Streptococcus oralis no5_74_CBA_48hrs_O2_150-2000_Exactive.mz5	Gram-positives	Firmicutes	Bacilli	Lactobacillales	Streptococcaceae	Streptococcus	Streptococcus oralis	Train
Streptococcus parasanguinus M1448434_no3180_CBA_150-2000_Exactive.mz5	Gram-positives	Firmicutes	Bacilli	Lactobacillales	Streptococcaceae	Streptococcus	Streptococcus parasanguinus	Train
Streptococcus parasanguinus S409413_no6235_CBA_48hrs_150-2000_Exactive.mz5	Gram-positives	Firmicutes	Bacilli	Lactobacillales	Streptococcaceae	Streptococcus	Streptococcus parasanguinus	Train
Streptococcus parasanguinus S418570_no6361_CBA_24hrs_150-2000_Exactive_pos.mz5	Gram-positives	Firmicutes	Bacilli	Lactobacillales	Streptococcaceae	Streptococcus	Streptococcus parasanguinus	Train
Streptococcus pneumoniae 788_CBA_48hrs_CO2_150-2000_Exactive.mz5	Gram-positives	Firmicutes	Bacilli	Lactobacillales	Streptococcaceae	Streptococcus	Streptococcus pneumoniae	Train
Streptococcus pneumoniae 799b_CBA_48hrs_CO2_150-2000_Exactive.mz5	Gram-positives	Firmicutes	Bacilli	Lactobacillales	Streptococcaceae	Streptococcus	Streptococcus pneumoniae	Train
Streptococcus pneumoniae 800_CBA_48hrs_CO2_150-2000_Exactive.mz5	Gram-positives	Firmicutes	Bacilli	Lactobacillales	Streptococcaceae	Streptococcus	Streptococcus pneumoniae	Train
Streptococcus povas H1793235_no4381_CBA_150-2000_Exactive.mz5	Gram-positives	Firmicutes	Bacilli	Lactobacillales	Streptococcaceae	Streptococcus	Streptococcus povas	Train
Streptococcus pseudoporcinus_CBA_24hrs_5CO2_150-2000_Exactive.mz5	Gram-positives	Firmicutes	Bacilli	Lactobacillales	Streptococcaceae	Streptococcus	Streptococcus pseudoporcinus	Train
Streptococcus pseudoporcinus_CHOC_150-2000_Exactive.mz5	Gram-positives	Firmicutes	Bacilli	Lactobacillales	Streptococcaceae	Streptococcus	Streptococcus pseudoporcinus	Train
Streptococcus pyogenes F719423_CBA_150-2000_Exactive.mz5	Gram-positives	Firmicutes	Bacilli	Lactobacillales	Streptococcaceae	Streptococcus	Streptococcus pyogenes	Train
Streptococcus pyogenes S275527_CBA_150-2000_Exactive.mz5	Gram-positives	Firmicutes	Bacilli	Lactobacillales	Streptococcaceae	Streptococcus	Streptococcus pyogenes	Train
Streptococcus pyogenes W1694314_CBA_150-2000_Exactive.mz5	Gram-positives	Firmicutes	Bacilli	Lactobacillales	Streptococcaceae	Streptococcus	Streptococcus pyogenes	Train
Streptococcus salivarius M1713084_no4554_CBA_24hrs_150-2000_Exactive.mz5	Gram-positives	Firmicutes	Bacilli	Lactobacillales	Streptococcaceae	Streptococcus	Streptococcus salivarius	Train
Streptococcus salivarius S377903_no5787_CBA_24hrs_150-2000_Exactive.mz5	Gram-positives	Firmicutes	Bacilli	Lactobacillales	Streptococcaceae	Streptococcus	Streptococcus salivarius	Train
Streptococcus salivarius W254045T_no8780_CBA_48hrs_CO2_150-2000_Exactive_Erbe.mz5	Gram-positives	Firmicutes	Bacilli	Lactobacillales	Streptococcaceae	Streptococcus	Streptococcus salivarius	Train
Streptococcus sanguinus S592819_no8656_CBA_48hrs_CO2_150-2000_Exactive_Erbe.mz5	Gram-positives	Firmicutes	Bacilli	Lactobacillales	Streptococcaceae	Streptococcus	Streptococcus sanguinus	Train
Streptococcus sanguinus W2197780_no7132_CBA_24hrs_5CO2_150-2000_Exactive.mz5	Gram-positives	Firmicutes	Bacilli	Lactobacillales	Streptococcaceae	Streptococcus	Streptococcus sanguinus	Train
Streptococcus vestibularis L26-MRS3_CBA_48hrs_anO2_150-2000_Exactive.mz5	Gram-positives	Firmicutes	Bacilli	Lactobacillales	Streptococcaceae	Streptococcus	Streptococcus vestibularis	Train
Streptococcus viridans M1869395_no5536_CBA_48hrs_150-2000_Exactive.mz5	Gram-positives	Firmicutes	Bacilli	Lactobacillales	Streptococcaceae	Streptococcus	Streptococcus viridans	Train
Streptococcus viridans W2218267_no7291_CBA_24hrs_5CO2_150-2000_Exactive.mz5	Gram-positives	Firmicutes	Bacilli	Lactobacillales	Streptococcaceae	Streptococcus	Streptococcus viridans	Train
Streptococcus viridans no9-29_CBA_48hrs_O2_150-2000_Exactive.mz5	Gram-positives	Firmicutes	Bacilli	Lactobacillales	Streptococcaceae	Streptococcus	Streptococcus viridans	Train
Clostridium celerecrescens ALM45_CBA_72hrs_anO2_150-2000_Exactive.mz5	Gram-positives	Firmicutes	Clostridia	Clostridiales	Clostridiaceae	Clostridium	Clostridium celerecrescens	Train
Clostridium difficile D51280_FHB_24hrs_150-2000_Exactive.mz5	Gram-positives	Firmicutes	Clostridia	Clostridiales	Clostridiaceae	Clostridium	Clostridium difficile	Train
Clostridium difficile PCR220_RT078_FAA_24hrs_150-2000_Exactive.mz5	Gram-positives	Firmicutes	Clostridia	Clostridiales	Clostridiaceae	Clostridium	Clostridium difficile	Train
Clostridium difficile PCR232 type015 24hrs_CBA_150-2000_Exactive.mz5	Gram-positives	Firmicutes	Clostridia	Clostridiales	Clostridiaceae	Clostridium	Clostridium difficile	Train
Clostridium difficile PCR331_RT014_CBA_24hrs_150-2000_Exactive.mz5	Gram-positives	Firmicutes	Clostridia	Clostridiales	Clostridiaceae	Clostridium	Clostridium difficile	Train
Clostridium difficile PCR433_RT002_FAA_24hrs_150-2000_Exactive (2).mz5	Gram-positives	Firmicutes	Clostridia	Clostridiales	Clostridiaceae	Clostridium	Clostridium difficile	Train
Clostridium histolyticum_3 days_CBA_150-2000_Exactive.mz5	Gram-positives	Firmicutes	Clostridia	Clostridiales	Clostridiaceae	Clostridium	Clostridium histolyticum	Train
Clostridium histolyticum_7 days_CBA_150-2000_Exactive.mz5	Gram-positives	Firmicutes	Clostridia	Clostridiales	Clostridiaceae	Clostridium	Clostridium histolyticum	Train
Clostridium innocuum ALM 47_CBA_48hrs_anO2_150-2000_Exactive.mz5	Gram-positives	Firmicutes	Clostridia	Clostridiales	Clostridiaceae	Clostridium	Clostridium innocuum	Train
Clostridium innocuum FBMIN_CBA_40hrs_anO2_150-2000_Exactive.mz5	Gram-positives	Firmicutes	Clostridia	Clostridiales	Clostridiaceae	Clostridium	Clostridium innocuum	Train
Clostridium paraputrificum Hillingden_No8463_CBA_72hrs_anO2_150-2000_Exactive_Erbe.mz5	Gram-positives	Firmicutes	Clostridia	Clostridiales	Clostridiaceae	Clostridium	Clostridium paraputrificum	Train
Clostridium perfringens NCTC10240_CBA_72hrs_anO2_150-2000_Exactive_Erbe.mz5	Gram-positives	Firmicutes	Clostridia	Clostridiales	Clostridiaceae	Clostridium	Clostridium perfringens	Train
Clostridium perfringens T221398_no6565_CBA_24hrs_150-2000_Exactive.mz5	Gram-positives	Firmicutes	Clostridia	Clostridiales	Clostridiaceae	Clostridium	Clostridium perfringens	Train
Clostridium perfringens X1033217_CBA_150-2000_Exactive.mz5	Gram-positives	Firmicutes	Clostridia	Clostridiales	Clostridiaceae	Clostridium	Clostridium perfringens	Train
Clostridium ramosum ALM 43_CBA_48hrs_anO2_150-2000_Exactive.mz5	Gram-positives	Firmicutes	Clostridia	Clostridiales	Clostridiaceae	Clostridium	Clostridium ramosum	Train
Clostridium ramosum F1162184_no6599_CBA_24hrs_150-2000_Exactive.mz5	Gram-positives	Firmicutes	Clostridia	Clostridiales	Clostridiaceae	Clostridium	Clostridium ramosum	Train
Clostridium ramosum L20 FAA1_CBA_72hrs_anO2_150-2000_Exactive.mz5	Gram-positives	Firmicutes	Clostridia	Clostridiales	Clostridiaceae	Clostridium	Clostridium ramosum	Train
Clostridium septicum F785372_CBA_150-2000_Exactive.mz5	Gram-positives	Firmicutes	Clostridia	Clostridiales	Clostridiaceae	Clostridium	Clostridium septicum	Train
Clostridium septicum F785372_no4342_CBA_150-2000_Exactive.mz5	Gram-positives	Firmicutes	Clostridia	Clostridiales	Clostridiaceae	Clostridium	Clostridium septicum	Train
Clostridium sporogenes ATCC19404_CBA_72hrs_anO2_150-2000_Exactive_Erbe.mz5	Gram-positives	Firmicutes	Clostridia	Clostridiales	Clostridiaceae	Clostridium	Clostridium sporogenes	Train
Clostridium sporogenes X1376581_no8601_CBA_48hrs_anO2_150-2000_Exactive_Erbe.mz5	Gram-positives	Firmicutes	Clostridia	Clostridiales	Clostridiaceae	Clostridium	Clostridium sporogenes	Train
Clostridium tertium ALM 53_CBA_48hrs_anO2_150-2000_Exactive.mz5	Gram-positives	Firmicutes	Clostridia	Clostridiales	Clostridiaceae	Clostridium	Clostridium tertium	Train
Clostridium tertium_3 days_CBA_150-2000_Exactive.mz5	Gram-positives	Firmicutes	Clostridia	Clostridiales	Clostridiaceae	Clostridium	Clostridium tertium	Train
Clostridium tertium_7 days_CBA_150-2000_Exactive.mz5	Gram-positives	Firmicutes	Clostridia	Clostridiales	Clostridiaceae	Clostridium	Clostridium tertium	Train
Parvinomas micra X1143248_no4622_CBA_24hrs_150-2000_Exactive.mz5	Gram-positives	Firmicutes	Clostridia	Clostridiales	Peptostreptococcaceae	Parvinomas	Parvinomas micra	Train
Peptoniphilus harei F1571248_no2-24_CBA_48hrs_anO2_150-2000_Exactive_Erbe.mz5	Gram-positives	Firmicutes	Clostridia	Clostridiales	Peptostreptococcaceae	Peptoniphilus	Peptoniphilus harei	Train
Peptoniphilus harei M2443952_No8390_CBA_72hrs_anO2_150-2000_Exactive_Erbe.mz5	Gram-positives	Firmicutes	Clostridia	Clostridiales	Peptostreptococcaceae	Peptoniphilus	Peptoniphilus harei	Train
Peptoniphilus harei T2125467_no5907_CBA_48hrs_150-2000_Exactive.mz5	Gram-positives	Firmicutes	Clostridia	Clostridiales	Peptostreptococcaceae	Peptoniphilus	Peptoniphilus harei	Train
Peptoniphilus harei W2451548_No8346_CBA_72hrs_anO2_150-2000_Exactive_Erbe.mz5	Gram-positives	Firmicutes	Clostridia	Clostridiales	Peptostreptococcaceae	Peptoniphilus	Peptoniphilus harei	Train
Peptoniphilus harei X1249326_no6566_CBA_24hrs_150-2000_Exactive.mz5	Gram-positives	Firmicutes	Clostridia	Clostridiales	Peptostreptococcaceae	Peptoniphilus	Peptoniphilus harei	Train
Acidaminococcus fermentans ALM 02_CBA_48hrs_O2_150-2000_Exactive.mz5	Gram-positives	Firmicutes	Negativicutes	Selenomonadales	Acidaminococcaceae	Acidaminococcus	Acidaminococcus fermentans	Train
Acidaminococcus fermentans ALM01_CBA_72hrs_anO2_150-2000_Exactive.mz5	Gram-positives	Firmicutes	Negativicutes	Selenomonadales	Acidaminococcaceae	Acidaminococcus	Acidaminococcus fermentans	Train
Dialister sp T2721341_no8794_CBA_48hrs_anO2_150-2000_Exactive_Erbe.mz5	Gram-positives	Firmicutes	Negativicutes	Selenomonadales	Veillonellaceae	Dialister	Dialister sp	Train
Veillonella atypica L12-MRS2_CBA_48hrs_O2_150-2000_Exactive.mz5	Gram-positives	Firmicutes	Negativicutes	Selenomonadales	Veillonellaceae	Veillonella	Veillonella atypica	Train
Veillonella dispar L12 MRS3_CBA_72hrs_anO2_150-2000_Exactive.mz5	Gram-positives	Firmicutes	Negativicutes	Selenomonadales	Veillonellaceae	Veillonella	Veillonella dispar	Train
Veillonella parvula H2207533_no6657_CBA_48hrs_150-2000_Exactive.mz5	Gram-positives	Firmicutes	Negativicutes	Selenomonadales	Veillonellaceae	Veillonella	Veillonella parvula	Train
Veillonella ratti L9 MRS2_CBA_72hrs_anO2_150-2000_Exactive.mz5	Gram-positives	Firmicutes	Negativicutes	Selenomonadales	Veillonellaceae	Veillonella	Veillonella ratti	Train
Acetomicrobium faecale DSM20678_CBA_48hrs_O2_150-2000_Exactive.mz5	Gram-negative	Synergistota	Synergistia	Synergistales	Synergistaceae	Acetomicrobium	Acetomicrobium faecale	Validation
Achromobacter sp T1647731_no3489_CBA_150-2000_Exactive.mz5	Gram-negatives	Proteobacteria	Beta-Proteobacteria	Burkholderiales	Alcaligenaceae	Achromobacter	Achromobacter sp	Validation
Achromobacter sp W2280587_no7525_CBA_24hrs_5CO2_150-2000_Exactive (2).mz5	Gram-negatives	Proteobacteria	Beta-Proteobacteria	Burkholderiales	Alcaligenaceae	Achromobacter	Achromobacter sp	Validation
Achromobacter spp no6-37_CBA_48hrs_O2_150-2000_Exactive.mz5	Gram-negatives	Proteobacteria	Beta-Proteobacteria	Burkholderiales	Alcaligenaceae	Achromobacter	Achromobacter sp	Validation
Achromobacter xylosoxidans H2689038_no2-23_CBA_48hrs_CO2_150-2000_Exactive_Erbe.mz5	Gram-negatives	Proteobacteria	Beta-Proteobacteria	Burkholderiales	Alcaligenaceae	Achromobacter	Achromobacter xylosoxidans	Validation
Achromobacter xylosoxidans M2315808_no7670_CBA_24hrs_5CO2_150-2000_Exactive.mz5	Gram-negatives	Proteobacteria	Beta-Proteobacteria	Burkholderiales	Alcaligenaceae	Achromobacter	Achromobacter xylosoxidans	Validation
Achromobacter xylosoxidans no7-57_CBA_48hrs_O2_150-2000_Exactive.mz5	Gram-negatives	Proteobacteria	Beta-Proteobacteria	Burkholderiales	Alcaligenaceae	Achromobacter	Achromobacter xylosoxidans	Validation
Acinetobacter baumanii M136989_CBA_day8_150-2000_Exactive.mz5	Gram-negatives	Proteobacteria	Gamma-Proteobacteria	Pseudomonadales	Moraxellaceae	Acinetobacter	Acinetobacter baumannii	Validation
Acinetobacter baumanii M1815115_CBA_150-2000_Exactive.mz5	Gram-negatives	Proteobacteria	Gamma-Proteobacteria	Pseudomonadales	Moraxellaceae	Acinetobacter	Acinetobacter baumannii	Validation
Acinetobacter baumanii T1777230_CBA_day8_150-2000_Exactive.mz5	Gram-negatives	Proteobacteria	Gamma-Proteobacteria	Pseudomonadales	Moraxellaceae	Acinetobacter	Acinetobacter baumannii	Validation
Acinetobacter baumannii 16 distant_ISO_24hrs_150-2000_Exactive.mz5	Gram-negatives	Proteobacteria	Gamma-Proteobacteria	Pseudomonadales	Moraxellaceae	Acinetobacter	Acinetobacter baumannii	Validation
Acinetobacter baumannii 18 close_ISO_24hrs_150-2000_Exactive.mz5	Gram-negatives	Proteobacteria	Gamma-Proteobacteria	Pseudomonadales	Moraxellaceae	Acinetobacter	Acinetobacter baumannii	Validation
Acinetobacter baumannii 18 distant_ISO_24hrs_150-2000_Exactive.mz5	Gram-negatives	Proteobacteria	Gamma-Proteobacteria	Pseudomonadales	Moraxellaceae	Acinetobacter	Acinetobacter baumannii	Validation
Acinetobacter baumannii 28 close_ISO_24hrs_150-2000_Exactive.mz5	Gram-negatives	Proteobacteria	Gamma-Proteobacteria	Pseudomonadales	Moraxellaceae	Acinetobacter	Acinetobacter baumannii	Validation
Acinetobacter baumannii 28 distant_ISO_24hrs_150-2000_Exactive.mz5	Gram-negatives	Proteobacteria	Gamma-Proteobacteria	Pseudomonadales	Moraxellaceae	Acinetobacter	Acinetobacter baumannii	Validation
Acinetobacter baumannii 5 close_ISO_24hrs_150-2000_Exactive.mz5	Gram-negatives	Proteobacteria	Gamma-Proteobacteria	Pseudomonadales	Moraxellaceae	Acinetobacter	Acinetobacter baumannii	Validation
Acinetobacter baumannii H24452542_no7749_CBA_24hrs_5CO2_150-2000_Exactive.mz5	Gram-negatives	Proteobacteria	Gamma-Proteobacteria	Pseudomonadales	Moraxellaceae	Acinetobacter	Acinetobacter baumannii	Validation
Acinetobacter baumannii M1764946_no4867_BAB_150-2000_Exactive.mz5	Gram-negatives	Proteobacteria	Gamma-Proteobacteria	Pseudomonadales	Moraxellaceae	Acinetobacter	Acinetobacter baumannii	Validation
Acinetobacter baumannii M1792471_ISO_150-2000_Exactive.mz5	Gram-negatives	Proteobacteria	Gamma-Proteobacteria	Pseudomonadales	Moraxellaceae	Acinetobacter	Acinetobacter baumannii	Validation
Acinetobacter baumannii M2522421_no8733_CBA_48hrs_O2_150-2000_Exactive_Erbe.mz5	Gram-negatives	Proteobacteria	Gamma-Proteobacteria	Pseudomonadales	Moraxellaceae	Acinetobacter	Acinetobacter baumannii	Validation
Acinetobacter baumannii no6-38_CBA_48hrs_O2_150-2000_Exactive.mz5	Gram-negatives	Proteobacteria	Gamma-Proteobacteria	Pseudomonadales	Moraxellaceae	Acinetobacter	Acinetobacter baumannii	Validation
Acinetobacter baumannii OXA SI 6 close_ISO_24hrs_150-2000_Exactive.mz5	Gram-negatives	Proteobacteria	Gamma-Proteobacteria	Pseudomonadales	Moraxellaceae	Acinetobacter	Acinetobacter baumannii	Validation
Acinetobacter baumannii OXA SI 6 distant_ISO_24hrs_150-2000_Exactive.mz5	Gram-negatives	Proteobacteria	Gamma-Proteobacteria	Pseudomonadales	Moraxellaceae	Acinetobacter	Acinetobacter baumannii	Validation
Acinetobacter baumannii W1864203_no5318_CBA_48hrs_150-2000_Exactive.mz5	Gram-negatives	Proteobacteria	Gamma-Proteobacteria	Pseudomonadales	Moraxellaceae	Acinetobacter	Acinetobacter baumannii	Validation
Acinetobacter baumannii WT_CBA_day7_150-2000_Exactive.mz5	Gram-negatives	Proteobacteria	Gamma-Proteobacteria	Pseudomonadales	Moraxellaceae	Acinetobacter	Acinetobacter baumannii	Validation
Acinetobacter iwoffi X1116580_CBA_150-2000_Exactive.mz5	Gram-negatives	Proteobacteria	Gamma-Proteobacteria	Pseudomonadales	Moraxellaceae	Acinetobacter	Acinetobacter iwoffii	Validation
Acinetobacter iwoffii F1400690_no7946_CBA_24hrs_O2_150-2000_Exactive.mz5	Gram-negatives	Proteobacteria	Gamma-Proteobacteria	Pseudomonadales	Moraxellaceae	Acinetobacter	Acinetobacter iwoffii	Validation
Acinetobacter iwoffii F894613_CBA_150-2000_Exactive.mz5	Gram-negatives	Proteobacteria	Gamma-Proteobacteria	Pseudomonadales	Moraxellaceae	Acinetobacter	Acinetobacter iwoffii	Validation
Acinetobacter iwoffii F984375_no5636_CBA_48hrs_150-2000_Exactive.mz5	Gram-negatives	Proteobacteria	Gamma-Proteobacteria	Pseudomonadales	Moraxellaceae	Acinetobacter	Acinetobacter iwoffii	Validation
Acinetobacter iwoffii M1712296_CBA_150-2000_Exactive.mz5	Gram-negatives	Proteobacteria	Gamma-Proteobacteria	Pseudomonadales	Moraxellaceae	Acinetobacter	Acinetobacter iwoffii	Validation
Acinetobacter iwoffii no7-69_CBA_48hrs_O2_150-2000_Exactive.mz5	Gram-negatives	Proteobacteria	Gamma-Proteobacteria	Pseudomonadales	Moraxellaceae	Acinetobacter	Acinetobacter iwoffii	Validation
Acinetobacter iwoffii S460498_no6937_CBA_24hrs_5CO2_150-2000_Exactive.mz5	Gram-negatives	Proteobacteria	Gamma-Proteobacteria	Pseudomonadales	Moraxellaceae	Acinetobacter	Acinetobacter iwoffii	Validation
Acinetobacter iwoffii W1941960_no5756_CBA_48hrs_150-2000_Exactive.mz5	Gram-negatives	Proteobacteria	Gamma-Proteobacteria	Pseudomonadales	Moraxellaceae	Acinetobacter	Acinetobacter iwoffii	Validation
Acinetobacter iwoffii X1244946_no6494_CBA_24hrs_150-2000_Exactive.mz5	Gram-negatives	Proteobacteria	Gamma-Proteobacteria	Pseudomonadales	Moraxellaceae	Acinetobacter	Acinetobacter iwoffii	Validation
Acinetobacter iwoffii X1279282_no7093_CBA_24hrs_5CO2_150-2000_Exactive.mz5	Gram-negatives	Proteobacteria	Gamma-Proteobacteria	Pseudomonadales	Moraxellaceae	Acinetobacter	Acinetobacter iwoffii	Validation
Acinetobacter johnsonnii S554861_no8176_CBA_24hrs_O2_150-2000_Exactive.mz5	Gram-negatives	Proteobacteria	Gamma-Proteobacteria	Pseudomonadales	Moraxellaceae	Acinetobacter	Acinetobacter johnsonii	Validation
Acinetobacter pittii W1620983_ISO_150-2000_Exactive.mz5	Gram-negatives	Proteobacteria	Gamma-Proteobacteria	Pseudomonadales	Moraxellaceae	Acinetobacter	Acinetobacter pittii	Validation
Actinomyces odontolyticus S544138_no8041_AMSA_7days_anO2_150-2000_Exactive.mz5	Gram-positives	Actinobacteria	Actinobacteria	Actinomycetales	Actinomycetaceae	Actinomyces	Actinomyces odontolyticus	Validation
Actinomyces odontolyticus S544138_no8041_CBA_24hrs_anO2_150-2000_Exactive.mz5	Gram-positives	Actinobacteria	Actinobacteria	Actinomycetales	Actinomycetaceae	Actinomyces	Actinomyces odontolyticus	Validation
Actinomyces odontolyticus S544138_no8041_CBA_7days_anO2_150-2000_Exactive.mz5	Gram-positives	Actinobacteria	Actinobacteria	Actinomycetales	Actinomycetaceae	Actinomyces	Actinomyces odontolyticus	Validation
Actinomyces viscosis L6-BSM10_CBA_48hrs_O2_150-2000_Exactive.mz5	Gram-positives	Actinobacteria	Actinobacteria	Actinomycetales	Actinomycetaceae	Actinomyces	Actinomyces viscosus	Validation
Aggregatibacter aphrophilus T2278511_no6642_CBA_48hrs_anO2_150-2000_Exactive.mz5	Gram-negatives	Proteobacteria	Gamma-Proteobacteria	Pasteurellales	Pasteurellaceae	Aggregatibacter	Aggregatibacter aphrophilus	Validation
Aggregatibacter aphrophilus T2281771_no6687_CBA_48hrs_anO2_150-2000_Exactive.mz5	Gram-negatives	Proteobacteria	Gamma-Proteobacteria	Pasteurellales	Pasteurellaceae	Aggregatibacter	Aggregatibacter aphrophilus	Validation
Bacillus cereus F1342008_no7639_CBA_24hrs_5CO2_150-2000_Exactive.mz5	Gram-positives	Firmicutes	Bacilli	Bacillales	Bacillaceae	Bacillus	Bacillus cereus	Validation
Bacillus cereus F1407266_no8010_CBA_24hrs_O2_150-2000_Exactive.mz5	Gram-positives	Firmicutes	Bacilli	Bacillales	Bacillaceae	Bacillus	Bacillus cereus	Validation
Bacillus cereus H2001711_no5614_CBA_48hrs_150-2000_Exactive.mz5	Gram-positives	Firmicutes	Bacilli	Bacillales	Bacillaceae	Bacillus	Bacillus cereus	Validation
Bacillus cereus H2461641_no7866_BCSA_24hrs_O2_150-2000_Exactive.mz5	Gram-positives	Firmicutes	Bacilli	Bacillales	Bacillaceae	Bacillus	Bacillus cereus	Validation
Bacillus cereus H2461641_no7866_CBA_24hrs_O2_150-2000_Exactive.mz5	Gram-positives	Firmicutes	Bacilli	Bacillales	Bacillaceae	Bacillus	Bacillus cereus	Validation
Bacillus cereus H2488685_no8002_CBA_24hrs_O2_150-2000_Exactive.mz5	Gram-positives	Firmicutes	Bacilli	Bacillales	Bacillaceae	Bacillus	Bacillus cereus	Validation
Bacillus cereus M2378365_no8036_CBA_24hrs_O2_150-2000_Exactive.mz5	Gram-positives	Firmicutes	Bacilli	Bacillales	Bacillaceae	Bacillus	Bacillus cereus	Validation
Bacillus cereus M2378365_no8044_BCSA_24hrs_O2_150-2000_Exactive.mz5	Gram-positives	Firmicutes	Bacilli	Bacillales	Bacillaceae	Bacillus	Bacillus cereus	Validation
Bacillus cereus NCTC10320_CBA_48hrs_O2_150-2000_Exactive_Erbe_Erbe.mz5	Gram-positives	Firmicutes	Bacilli	Bacillales	Bacillaceae	Bacillus	Bacillus cereus	Validation
Bacillus cereus no9-_63_CBA_48hrs_O2_150-2000_Exactive.mz5	Gram-positives	Firmicutes	Bacilli	Bacillales	Bacillaceae	Bacillus	Bacillus cereus	Validation
Bacillus cereus S543402_no8009_CBA_24hrs_O2_150-2000_Exactive.mz5	Gram-positives	Firmicutes	Bacilli	Bacillales	Bacillaceae	Bacillus	Bacillus cereus	Validation
Bacillus cereus S548632_no8107_CBA_24hrs_O2_150-2000_Exactive.mz5	Gram-positives	Firmicutes	Bacilli	Bacillales	Bacillaceae	Bacillus	Bacillus cereus	Validation
Bacillus cereus W1694884_CBA_150-2000_Exactive.mz5	Gram-positives	Firmicutes	Bacilli	Bacillales	Bacillaceae	Bacillus	Bacillus cereus	Validation
Bacillus cereus W202240_no6123_CBA_24hrs_150-2000_Exactive.mz5	Gram-positives	Firmicutes	Bacilli	Bacillales	Bacillaceae	Bacillus	Bacillus cereus	Validation
Bacillus cereus W2359084_no7865_BSCA_24hrs_O2_150-2000_Exactive.mz5	Gram-positives	Firmicutes	Bacilli	Bacillales	Bacillaceae	Bacillus	Bacillus cereus	Validation
Bacillus cereus W2359084_no7865_CBA_24hrs_O2_150-2000_Exactive.mz5	Gram-positives	Firmicutes	Bacilli	Bacillales	Bacillaceae	Bacillus	Bacillus cereus	Validation
Bacillus cereus W2386090_no8008_BCSA_24hrs_5CO2_150-2000_Exactive.mz5	Gram-positives	Firmicutes	Bacilli	Bacillales	Bacillaceae	Bacillus	Bacillus cereus	Validation
Bacillus cereus W2386090_no8008_CBA_24hrs_O2_150-2000_Exactive.mz5	Gram-positives	Firmicutes	Bacilli	Bacillales	Bacillaceae	Bacillus	Bacillus cereus	Validation
Bacillus clausii 1 8 AIAa_CBA_48hrs_O2_150-2000_Exactive.mz5	Gram-positives	Firmicutes	Bacilli	Bacillales	Bacillaceae	Bacillus	Bacillus clausii	Validation
Bacillus clausii 3 13 AIA_CBA_48hrs_O2_150-2000_Exactive.mz5	Gram-positives	Firmicutes	Bacilli	Bacillales	Bacillaceae	Bacillus	Bacillus clausii	Validation
Bacillus clausii 3 5 AIA_CBA_48hrs_O2_150-2000_Exactive.mz5	Gram-positives	Firmicutes	Bacilli	Bacillales	Bacillaceae	Bacillus	Bacillus clausii	Validation
Bacillus clausii 7 19 AIA_CBA_48hrs_O2_150-2000_Exactive.mz5	Gram-positives	Firmicutes	Bacilli	Bacillales	Bacillaceae	Bacillus	Bacillus clausii	Validation
Bacillus clausii 8 4 AIA_CBA_48hrs_O2_150-2000_Exactive.mz5	Gram-positives	Firmicutes	Bacilli	Bacillales	Bacillaceae	Bacillus	Bacillus clausii	Validation
Bacillus lichenformis 1 13 AIA_CBA_48hrs_O2_150-2000_Exactive (2).mz5	Gram-positives	Firmicutes	Bacilli	Bacillales	Bacillaceae	Bacillus	Bacillus lichenformis	Validation
Bacillus lichenformis 1 13 AIA_CBA_48hrs_O2_150-2000_Exactive.mz5	Gram-positives	Firmicutes	Bacilli	Bacillales	Bacillaceae	Bacillus	Bacillus lichenformis	Validation
Bacillus lichenformis 4 5 AIA_CBA_48hrs_O2_150-2000_Exactive.mz5	Gram-positives	Firmicutes	Bacilli	Bacillales	Bacillaceae	Bacillus	Bacillus lichenformis	Validation
Bacillus licheniformis H2632019_no8653_CBA_48hrs_O2_150-2000_Exactive_Erbe.mz5	Gram-positives	Firmicutes	Bacilli	Bacillales	Bacillaceae	Bacillus	Bacillus lichenformis	Validation
Bacillus licheniformis H2632019-2_no8653_CBA_48hrs_O2_150-2000_Exactive_Erbe.mz5	Gram-positives	Firmicutes	Bacilli	Bacillales	Bacillaceae	Bacillus	Bacillus lichenformis	Validation
Bacillus sp S223530_no3292_CBA_24hrs_O2_150-2000_Exactive.mz5	Gram-positives	Firmicutes	Bacilli	Bacillales	Bacillaceae	Bacillus	Bacillus sp	Validation
Bacillus sp_CBA_150-2000_Exactive.mz5	Gram-positives	Firmicutes	Bacilli	Bacillales	Bacillaceae	Bacillus	Bacillus sp	Validation
Bacillus subtilis ATCC6633_CBA_72hrs_O2_150-2000_Exactive_Erbe.mz5	Gram-positives	Firmicutes	Bacilli	Bacillales	Bacillaceae	Bacillus	Bacillus subtilis	Validation
Bacillus subtilis N87 0810812014_CBA_48hrs_O2_150-2000_Exactive_Erbe.mz5	Gram-positives	Firmicutes	Bacilli	Bacillales	Bacillaceae	Bacillus	Bacillus subtilis	Validation
Bacillus subtilis T2771936_no2-38_CBA_48hrs_O2_150-2000_Exactive_Erbe.mz5	Gram-positives	Firmicutes	Bacilli	Bacillales	Bacillaceae	Bacillus	Bacillus subtilis	Validation
Bacillus subtilis_CBA_48hrs_O2_150-2000_Exactive_Erbe.mz5	Gram-positives	Firmicutes	Bacilli	Bacillales	Bacillaceae	Bacillus	Bacillus subtilis	Validation
Bacteroides fragilis ALM 15_CBA_48hrs_anO2_150-2000_Exactive.mz5	Gram-negatives	Bacteroidetes	Bacteroidetes	Bacteroidales	Bacteroidaceae	Bacteroides	Bacteroides fragilis	Validation
Bacteroides fragilis ALM 16_CBA_48hrs_anO2_150-2000_Exactive.mz5	Gram-negatives	Bacteroidetes	Bacteroidetes	Bacteroidales	Bacteroidaceae	Bacteroides	Bacteroides fragilis	Validation
Bacteroides fragilis DSM2959_CBA_48hrs_anO2_150-2000_Exactive.mz5	Gram-negatives	Bacteroidetes	Bacteroidetes	Bacteroidales	Bacteroidaceae	Bacteroides	Bacteroides fragilis	Validation
Bacteroides fragilis F1470820_No8355_CBA_72hrs_anO2_150-2000_Exactive_Erbe.mz5	Gram-negatives	Bacteroidetes	Bacteroidetes	Bacteroidales	Bacteroidaceae	Bacteroides	Bacteroides fragilis	Validation
Bacteroides fragilis F575423_no3176_CBA_150-2000_Exactive.mz5	Gram-negatives	Bacteroidetes	Bacteroidetes	Bacteroidales	Bacteroidaceae	Bacteroides	Bacteroides fragilis	Validation
Bacteroides fragilis F693444_no3826_CBA_150-2000_Exactive.mz5	Gram-negatives	Bacteroidetes	Bacteroidetes	Bacteroidales	Bacteroidaceae	Bacteroides	Bacteroides fragilis	Validation
Bacteroides fragilis F713505_no3923_CBA_150-2000_Exactive.mz5	Gram-negatives	Bacteroidetes	Bacteroidetes	Bacteroidales	Bacteroidaceae	Bacteroides	Bacteroides fragilis	Validation
Bacteroides fragilis H2010126_no5643_CBA_48hrs_150-2000_Exactive.mz5	Gram-negatives	Bacteroidetes	Bacteroidetes	Bacteroidales	Bacteroidaceae	Bacteroides	Bacteroides fragilis	Validation
Bacteroides fragilis H2119588_no6163_CBA_48hrs_150-2000_Exactive.mz5	Gram-negatives	Bacteroidetes	Bacteroidetes	Bacteroidales	Bacteroidaceae	Bacteroides	Bacteroides fragilis	Validation
Bacteroides fragilis H2135166_no6310_CBA_48hrs_150-2000_Exactive.mz5	Gram-negatives	Bacteroidetes	Bacteroidetes	Bacteroidales	Bacteroidaceae	Bacteroides	Bacteroides fragilis	Validation
Bacteroides fragilis H2204826_no6595_CBA_24hrs_150-2000_Exactive.mz5	Gram-negatives	Bacteroidetes	Bacteroidetes	Bacteroidales	Bacteroidaceae	Bacteroides	Bacteroides fragilis	Validation
Bacteroides fragilis H2546526_no8290_CBA_24hrs_anO2_150-2000_Exactive.mz5	Gram-negatives	Bacteroidetes	Bacteroidetes	Bacteroidales	Bacteroidaceae	Bacteroides	Bacteroides fragilis	Validation
Bacteroides fragilis L13-FAA9_CBA_48hrs_anO2_150-2000_Exactive.mz5	Gram-negatives	Bacteroidetes	Bacteroidetes	Bacteroidales	Bacteroidaceae	Bacteroides	Bacteroides fragilis	Validation
Bacteroides fragilis L6-FAA7_CBA_48hrs_anO2_150-2000_Exactive.mz5	Gram-negatives	Bacteroidetes	Bacteroidetes	Bacteroidales	Bacteroidaceae	Bacteroides	Bacteroides fragilis	Validation
Bacteroides fragilis LMK grey_CBA_24hrs_anO2_150-2000_Exactive.mz5	Gram-negatives	Bacteroidetes	Bacteroidetes	Bacteroidales	Bacteroidaceae	Bacteroides	Bacteroides fragilis	Validation
Bacteroides fragilis LS3B white_CBA_24hrs_anO2_150-2000_Exactive.mz5	Gram-negatives	Bacteroidetes	Bacteroidetes	Bacteroidales	Bacteroidaceae	Bacteroides	Bacteroides fragilis	Validation
Bacteroides fragilis LS3C grey_CBA_24hrs_anO2_150-2000_Exactive.mz5	Gram-negatives	Bacteroidetes	Bacteroidetes	Bacteroidales	Bacteroidaceae	Bacteroides	Bacteroides fragilis	Validation
Bacteroides fragilis M1439477_CBA_150-2000_Exactive.mz5	Gram-negatives	Bacteroidetes	Bacteroidetes	Bacteroidales	Bacteroidaceae	Bacteroides	Bacteroides fragilis	Validation
Bacteroides fragilis M1439477_no3133_CBA_150-2000_Exactive.mz5	Gram-negatives	Bacteroidetes	Bacteroidetes	Bacteroidales	Bacteroidaceae	Bacteroides	Bacteroides fragilis	Validation
Bacteroides fragilis M1439977_no3164_CBA_150-2000_Exactive.mz5	Gram-negatives	Bacteroidetes	Bacteroidetes	Bacteroidales	Bacteroidaceae	Bacteroides	Bacteroides fragilis	Validation
Bacteroides fragilis M2023052_no6274_CBA_48hrs_150-2000_Exactive.mz5	Gram-negatives	Bacteroidetes	Bacteroidetes	Bacteroidales	Bacteroidaceae	Bacteroides	Bacteroides fragilis	Validation
Bacteroides fragilis M2556473_no2-22_CBA_48hrs_anO2_150-2000_Exactive_Erbe.mz5	Gram-negatives	Bacteroidetes	Bacteroidetes	Bacteroidales	Bacteroidaceae	Bacteroides	Bacteroides fragilis	Validation
Bacteroides fragilis MH2B grey_CBA_24hrs_anO2_150-2000_Exactive.mz5	Gram-negatives	Bacteroidetes	Bacteroidetes	Bacteroidales	Bacteroidaceae	Bacteroides	Bacteroides fragilis	Validation
Bacteroides fragilis MS1D grey_CBA_24hrs_anO2_150-2000_Exactive.mz5	Gram-negatives	Bacteroidetes	Bacteroidetes	Bacteroidales	Bacteroidaceae	Bacteroides	Bacteroides fragilis	Validation
Bacteroides fragilis S327431_no4925_CBA_150-2000_Exactive.mz5	Gram-negatives	Bacteroidetes	Bacteroidetes	Bacteroidales	Bacteroidaceae	Bacteroides	Bacteroides fragilis	Validation
Bacteroides fragilis S344810_no5240_CBA_48hrs_150-2000_Exactive.mz5	Gram-negatives	Bacteroidetes	Bacteroidetes	Bacteroidales	Bacteroidaceae	Bacteroides	Bacteroides fragilis	Validation
Bacteroides fragilis T1639027_no3485_CBA_150-2000_Exactive.mz5	Gram-negatives	Bacteroidetes	Bacteroidetes	Bacteroidales	Bacteroidaceae	Bacteroides	Bacteroides fragilis	Validation
Bacteroides fragilis T2491527_no7616_CBA_24hrs_anO2_150-2000_Exactive.mz5	Gram-negatives	Bacteroidetes	Bacteroidetes	Bacteroidales	Bacteroidaceae	Bacteroides	Bacteroides fragilis	Validation
Bacteroides fragilis W2300638_no7630_CBA_24hrs_anO2_150-2000_Exactive.mz5	Gram-negatives	Bacteroidetes	Bacteroidetes	Bacteroidales	Bacteroidaceae	Bacteroides	Bacteroides fragilis	Validation
Bacteroides fragilis X1082290_no3366_CBA_24hrs_anO2_150-2000_Exactive.mz5	Gram-negatives	Bacteroidetes	Bacteroidetes	Bacteroidales	Bacteroidaceae	Bacteroides	Bacteroides fragilis	Validation
Bacteroides fragilis X1172321_no5273_CBA_48hrs_150-2000_Exactive.mz5	Gram-negatives	Bacteroidetes	Bacteroidetes	Bacteroidales	Bacteroidaceae	Bacteroides	Bacteroides fragilis	Validation
Bacteroides fragilis X1243758_no6508_CBA_24hrs_150-2000_Exactive.mz5	Gram-negatives	Bacteroidetes	Bacteroidetes	Bacteroidales	Bacteroidaceae	Bacteroides	Bacteroides fragilis	Validation
Bacteroides fragilis X1244674_no6506_CBA_24hrs_150-2000_Exactive.mz5	Gram-negatives	Bacteroidetes	Bacteroidetes	Bacteroidales	Bacteroidaceae	Bacteroides	Bacteroides fragilis	Validation
Bacteroides fragilis X1356849_no8302_CHOC_24hrs_anO2_150-2000_Exactive.mz5	Gram-negatives	Bacteroidetes	Bacteroidetes	Bacteroidales	Bacteroidaceae	Bacteroides	Bacteroides fragilis	Validation
Bacteroides ovatus ALM 19_CBA_48hrs_anO2_150-2000_Exactive.mz5	Gram-negatives	Bacteroidetes	Bacteroidetes	Bacteroidales	Bacteroidaceae	Bacteroides	Bacteroides ovatus	Validation
Bacteroides ovatus ALM 21_CBA_48hrs_anO2_150-2000_Exactive.mz5	Gram-negatives	Bacteroidetes	Bacteroidetes	Bacteroidales	Bacteroidaceae	Bacteroides	Bacteroides ovatus	Validation
Bacteroides ovatus ALM22_CBA_72hrs_anO2_150-2000_Exactive.mz5	Gram-negatives	Bacteroidetes	Bacteroidetes	Bacteroidales	Bacteroidaceae	Bacteroides	Bacteroides ovatus	Validation
Bacteroides ovatus DSM1896_CBA_72hrs_anO2_150-2000_Exactive.mz5	Gram-negatives	Bacteroidetes	Bacteroidetes	Bacteroidales	Bacteroidaceae	Bacteroides	Bacteroides ovatus	Validation
Bacteroides ovatus FMIC_JVN_72hrs_150-2000_Ecaxtive.mz5	Gram-negatives	Bacteroidetes	Bacteroidetes	Bacteroidales	Bacteroidaceae	Bacteroides	Bacteroides ovatus	Validation
Bacteroides ovatus FSA_JVN_72hrs_150-2000_Ecaxtive.mz5	Gram-negatives	Bacteroidetes	Bacteroidetes	Bacteroidales	Bacteroidaceae	Bacteroides	Bacteroides ovatus	Validation
Bacteroides ovatus JS Norm E_JVN_48hrs_anO2_150-2000_Exactive.mz5	Gram-negatives	Bacteroidetes	Bacteroidetes	Bacteroidales	Bacteroidaceae	Bacteroides	Bacteroides ovatus	Validation
Bacteroides ovatus JSubN white 1_JVN_72hrs_anO2_150-2000_Exactive.mz5	Gram-negatives	Bacteroidetes	Bacteroidetes	Bacteroidales	Bacteroidaceae	Bacteroides	Bacteroides ovatus	Validation
Bacteroides ovatus S537889_no7785_CBA_24hrs_anO2_150-2000_Exactive.mz5	Gram-negatives	Bacteroidetes	Bacteroidetes	Bacteroidales	Bacteroidaceae	Bacteroides	Bacteroides ovatus	Validation
Bacteroides ovatus T2274421_no6577_CBA_24hrs_150-2000_Exactive.mz5	Gram-negatives	Bacteroidetes	Bacteroidetes	Bacteroidales	Bacteroidaceae	Bacteroides	Bacteroides ovatus	Validation
Bacteroides ovatus W2319409_no7698_CBA_24hrs_anO2_150-2000_Exactive.mz5	Gram-negatives	Bacteroidetes	Bacteroidetes	Bacteroidales	Bacteroidaceae	Bacteroides	Bacteroides ovatus	Validation
Bacteroides ovatus X1340050_no8068_CBA_24hrs_anO2_150-2000_Exactive.mz5	Gram-negatives	Bacteroidetes	Bacteroidetes	Bacteroidales	Bacteroidaceae	Bacteroides	Bacteroides ovatus	Validation
Bacteroides thetai X1323902_no7792_CBA_24hrs_anO2_150-2000_Exactive.mz5	Gram-negatives	Bacteroidetes	Bacteroidetes	Bacteroidales	Bacteroidaceae	Bacteroides	Bacteroides thetaiotaomicron	Validation
Bacteroides thetaiotaomicron ALM28_CBA_72hrs_anO2_150-2000_Exactive.mz5	Gram-negatives	Bacteroidetes	Bacteroidetes	Bacteroidales	Bacteroidaceae	Bacteroides	Bacteroides thetaiotaomicron	Validation
Bacteroides thetaiotaomicron DSM2079_CBA_72hrs_anO2_150-2000_Exactive.mz5	Gram-negatives	Bacteroidetes	Bacteroidetes	Bacteroidales	Bacteroidaceae	Bacteroides	Bacteroides thetaiotaomicron	Validation
Bacteroides thetaiotaomicron KM2C Pale_JVN_10days_anO2_150-2000_Exactive.mz5	Gram-negatives	Bacteroidetes	Bacteroidetes	Bacteroidales	Bacteroidaceae	Bacteroides	Bacteroides thetaiotaomicron	Validation
Bacteroides thetaiotaomicron L9 FAA4_CBA_72hrs_anO2_150-2000_Exactive.mz5	Gram-negatives	Bacteroidetes	Bacteroidetes	Bacteroidales	Bacteroidaceae	Bacteroides	Bacteroides thetaiotaomicron	Validation
Bacteroides thetaiotaomicron LS3B white_CBA_24hrs_anO2_150-2000_Exactive.mz5	Gram-negatives	Bacteroidetes	Bacteroidetes	Bacteroidales	Bacteroidaceae	Bacteroides	Bacteroides thetaiotaomicron	Validation
Bacteroides thetaiotaomicron S437900_no6633_CHOC_24hrs_150-2000_Exactive.mz5	Gram-negatives	Bacteroidetes	Bacteroidetes	Bacteroidales	Bacteroidaceae	Bacteroides	Bacteroides thetaiotaomicron	Validation
Bacteroides uniformis FM2A_CBA_40hrs_anO2_150-2000_Exactive.mz5	Gram-negatives	Bacteroidetes	Bacteroidetes	Bacteroidales	Bacteroidaceae	Bacteroides	Bacteroides uniformis	Validation
Bacteroides uniformis FSC white_JVN_72hrs_150-2000_Ecaxtive.mz5	Gram-negatives	Bacteroidetes	Bacteroidetes	Bacteroidales	Bacteroidaceae	Bacteroides	Bacteroides uniformis	Validation
Bacteroides uniformis IMIB_CBA_40hrs_anO2_150-2000_Exactive.mz5	Gram-negatives	Bacteroidetes	Bacteroidetes	Bacteroidales	Bacteroidaceae	Bacteroides	Bacteroides uniformis	Validation
Bacteroides uniformis L5 FAA9_CBA_48hrs_anO2_150-2000_Exactive.mz5	Gram-negatives	Bacteroidetes	Bacteroidetes	Bacteroidales	Bacteroidaceae	Bacteroides	Bacteroides uniformis	Validation
Bacteroides vulgatus ALM 32_CBA_48hrs_anO2_150-2000_Exactive.mz5	Gram-negatives	Bacteroidetes	Bacteroidetes	Bacteroidales	Bacteroidaceae	Bacteroides	Bacteroides vulgatus	Validation
Bacteroides vulgatus CM1B white_CBA_24hrs_anO2_150-2000_Exactive.mz5	Gram-negatives	Bacteroidetes	Bacteroidetes	Bacteroidales	Bacteroidaceae	Bacteroides	Bacteroides vulgatus	Validation
Bacteroides vulgatus FBM2B_JVN_72hrs_150-2000_Ecaxtive.mz5	Gram-negatives	Bacteroidetes	Bacteroidetes	Bacteroidales	Bacteroidaceae	Bacteroides	Bacteroides vulgatus	Validation
Bacteroides vulgatus FBTum_CBA_40hrs_anO2_150-2000_Exactive.mz5	Gram-negatives	Bacteroidetes	Bacteroidetes	Bacteroidales	Bacteroidaceae	Bacteroides	Bacteroides vulgatus	Validation
Bacteroides vulgatus FM2C_JVN_72hrs_150-2000_Ecaxtive.mz5	Gram-negatives	Bacteroidetes	Bacteroidetes	Bacteroidales	Bacteroidaceae	Bacteroides	Bacteroides vulgatus	Validation
Bacteroides vulgatus FMIA_JVN_72hrs_150-2000_Ecaxtive.mz5	Gram-negatives	Bacteroidetes	Bacteroidetes	Bacteroidales	Bacteroidaceae	Bacteroides	Bacteroides vulgatus	Validation
Bacteroides vulgatus FSB_JVN_72hrs_150-2000_Ecaxtive.mz5	Gram-negatives	Bacteroidetes	Bacteroidetes	Bacteroidales	Bacteroidaceae	Bacteroides	Bacteroides vulgatus	Validation
Bacteroides vulgatus GBMIN cream_CBA_40hrs_anO2_150-2000_Exactive.mz5	Gram-negatives	Bacteroidetes	Bacteroidetes	Bacteroidales	Bacteroidaceae	Bacteroides	Bacteroides vulgatus	Validation
Bacteroides vulgatus GBS_CBA_40hrs_anO2_150-2000_Exactive.mz5	Gram-negatives	Bacteroidetes	Bacteroidetes	Bacteroidales	Bacteroidaceae	Bacteroides	Bacteroides vulgatus	Validation
Bacteroides vulgatus GMIC_JVN_72hrs_150-2000_Ecaxtive.mz5	Gram-negatives	Bacteroidetes	Bacteroidetes	Bacteroidales	Bacteroidaceae	Bacteroides	Bacteroides vulgatus	Validation
Bacteroides vulgatus J Swab white 2 Norm_CBA_40hrs_anO2_150-2000_Exactive.mz5	Gram-negatives	Bacteroidetes	Bacteroidetes	Bacteroidales	Bacteroidaceae	Bacteroides	Bacteroides vulgatus	Validation
Bacteroides vulgatus KBIA_JVN_10days_anO2_150-2000_Exactive.mz5	Gram-negatives	Bacteroidetes	Bacteroidetes	Bacteroidales	Bacteroidaceae	Bacteroides	Bacteroides vulgatus	Validation
Bacteroides vulgatus KBMIN_JVN_10days_anO2_150-2000_Exactive.mz5	Gram-negatives	Bacteroidetes	Bacteroidetes	Bacteroidales	Bacteroidaceae	Bacteroides	Bacteroides vulgatus	Validation
Bacteroides vulgatus KM2A_JVN_10days_anO2_150-2000_Exactive.mz5	Gram-negatives	Bacteroidetes	Bacteroidetes	Bacteroidales	Bacteroidaceae	Bacteroides	Bacteroides vulgatus	Validation
Bacteroides vulgatus KM2D cream_JVN_96hrs_anO2_150-2000_Exactive.mz5	Gram-negatives	Bacteroidetes	Bacteroidetes	Bacteroidales	Bacteroidaceae	Bacteroides	Bacteroides vulgatus	Validation
Bacteroides vulgatus L12 FAA1_CBA_48hrs_anO2_150-2000_Exactive.mz5	Gram-negatives	Bacteroidetes	Bacteroidetes	Bacteroidales	Bacteroidaceae	Bacteroides	Bacteroides vulgatus	Validation
Bacteroides vulgatus L14 FAA1_CBA_72hrs_anO2_150-2000_Exactive.mz5	Gram-negatives	Bacteroidetes	Bacteroidetes	Bacteroidales	Bacteroidaceae	Bacteroides	Bacteroides vulgatus	Validation
Bacteroides vulgatus L4 FAA2_CBA_72hrs_anO2_150-2000_Exactive.mz5	Gram-negatives	Bacteroidetes	Bacteroidetes	Bacteroidales	Bacteroidaceae	Bacteroides	Bacteroides vulgatus	Validation
Bacteroides vulgatus L5 FAA8_CBA_72hrs_anO2_150-2000_Exactive.mz5	Gram-negatives	Bacteroidetes	Bacteroidetes	Bacteroidales	Bacteroidaceae	Bacteroides	Bacteroides vulgatus	Validation
Bacteroides vulgatus L9 FAA1_CBA_72hrs_anO2_150-2000_Exactive.mz5	Gram-negatives	Bacteroidetes	Bacteroidetes	Bacteroidales	Bacteroidaceae	Bacteroides	Bacteroides vulgatus	Validation
Bacteroides vulgatus LS3D tiny_CBA_24hrs_anO2_150-2000_Exactive.mz5	Gram-negatives	Bacteroidetes	Bacteroidetes	Bacteroidales	Bacteroidaceae	Bacteroides	Bacteroides vulgatus	Validation
Bacteroides vulgatus M2459221_No8461_CBA_72hrs_anO2_150-2000_Exactive_Erbe.mz5	Gram-negatives	Bacteroidetes	Bacteroidetes	Bacteroidales	Bacteroidaceae	Bacteroides	Bacteroides vulgatus	Validation
Bacteroides vulgatus M2759221_CBA_72hrs_anO2_150-2000_Exactive_Triad.mz5	Gram-negatives	Bacteroidetes	Bacteroidetes	Bacteroidales	Bacteroidaceae	Bacteroides	Bacteroides vulgatus	Validation
Bacteroides vulgatus MM1C grey_CBA_24hrs_anO2_150-2000_Exactive.mz5	Gram-negatives	Bacteroidetes	Bacteroidetes	Bacteroidales	Bacteroidaceae	Bacteroides	Bacteroides vulgatus	Validation
Bacteroides vulgatus X1208450_no5937_CBA_48hrs_150-2000_Exactive.mz5	Gram-negatives	Bacteroidetes	Bacteroidetes	Bacteroidales	Bacteroidaceae	Bacteroides	Bacteroides vulgatus	Validation
Bifidobacterium longum L14-BSM3_CBA_48hrs_O2_150-2000_Exactive.mz5	Gram-positives	Actinobacteria	Actinobacteria	Bifidobacteriales	Bifidobacteriaceae	Bifidobacterium	Bifidobacterium longum	Validation
Bifidobacterium longum L18 BSM2_CBA_48hrs_anO2_150-2000_Exactive.mz5	Gram-positives	Actinobacteria	Actinobacteria	Bifidobacteriales	Bifidobacteriaceae	Bifidobacterium	Bifidobacterium longum	Validation
Bifidobacterium longum L18 MRS4_CBA_48hrs_anO2_150-2000_Exactive.mz5	Gram-positives	Actinobacteria	Actinobacteria	Bifidobacteriales	Bifidobacteriaceae	Bifidobacterium	Bifidobacterium longum	Validation
Bifidobacterium longum L19 BSM4_CBA_48hrs_anO2_150-2000_Exactive.mz5	Gram-positives	Actinobacteria	Actinobacteria	Bifidobacteriales	Bifidobacteriaceae	Bifidobacterium	Bifidobacterium longum	Validation
Bifidobacterium longum L21 BSM4_CBA_72hrs_anO2_150-2000_Exactive.mz5	Gram-positives	Actinobacteria	Actinobacteria	Bifidobacteriales	Bifidobacteriaceae	Bifidobacterium	Bifidobacterium longum	Validation
Bifidobacterium longum L24 FAA4_CBA_48hrs_anO2_150-2000_Exactive.mz5	Gram-positives	Actinobacteria	Actinobacteria	Bifidobacteriales	Bifidobacteriaceae	Bifidobacterium	Bifidobacterium longum	Validation
Bifidobacterium longum MH1B white_CBA_24hrs_anO2_150-2000_Exactive.mz5	Gram-positives	Actinobacteria	Actinobacteria	Bifidobacteriales	Bifidobacteriaceae	Bifidobacterium	Bifidobacterium longum	Validation
Bifidobacterium longum MS1A white_CBA_24hrs_anO2_150-2000_Exactive.mz5	Gram-positives	Actinobacteria	Actinobacteria	Bifidobacteriales	Bifidobacteriaceae	Bifidobacterium	Bifidobacterium longum	Validation
Burkholderia cepacia complex 13B01062_CBA_150-2000_Exactive.mz5	Gram-negatives	Proteobacteria	Beta-Proteobacteria	Burkholderiales	Burkholderiaceae	Burkholderia	Burkholderia cepacia	Validation
Burkholderia cepacia complex 13B10869 biofilm_CBA_150-2000_Exactive.mz5	Gram-negatives	Proteobacteria	Beta-Proteobacteria	Burkholderiales	Burkholderiaceae	Burkholderia	Burkholderia cepacia	Validation
Burkholderia cepacia complex 13B18013 biofilm_CBA_150-2000_Exactive.mz5	Gram-negatives	Proteobacteria	Beta-Proteobacteria	Burkholderiales	Burkholderiaceae	Burkholderia	Burkholderia cepacia	Validation
Burkholderia cepacia complex 13B18013_CBA_150-2000_Exactive.mz5	Gram-negatives	Proteobacteria	Beta-Proteobacteria	Burkholderiales	Burkholderiaceae	Burkholderia	Burkholderia cepacia	Validation
Burkholderia cepacia complex 13B18075 biofilm_CBA_150-2000_Exactive.mz5	Gram-negatives	Proteobacteria	Beta-Proteobacteria	Burkholderiales	Burkholderiaceae	Burkholderia	Burkholderia cepacia	Validation
Burkholderia cepacia complex_CBA_24hrs_5CO2_150-2000_Exactive.mz5	Gram-negatives	Proteobacteria	Beta-Proteobacteria	Burkholderiales	Burkholderiaceae	Burkholderia	Burkholderia cepacia	Validation
Burkholderia cepacia complex_CHOC_150-2000_Exactive.mz5	Gram-negatives	Proteobacteria	Beta-Proteobacteria	Burkholderiales	Burkholderiaceae	Burkholderia	Burkholderia cepacia	Validation
Burkholderia cepacia F1094101_no6215_CBA_48hrs_150-2000_Exactive.mz5	Gram-negatives	Proteobacteria	Beta-Proteobacteria	Burkholderiales	Burkholderiaceae	Burkholderia	Burkholderia cepacia	Validation
Burkholderia cepacia M1474104_no8299_CBA_24hrs_5CO2_150-2000_Exactive.mz5	Gram-negatives	Proteobacteria	Beta-Proteobacteria	Burkholderiales	Burkholderiaceae	Burkholderia	Burkholderia cepacia	Validation
Campylobacter coli F1277712_CBA_24hrs_mO2_150-2000_Exactive.mz5	Gram-negatives	Proteobacteria	Epsilon-Proteobacteria	Campylobacterales	Campylobacteraceae	Campylobacter	Campylobacter coli	Validation
Campylobacter jejuni F1273145_CBA_24hrs_mO2_150-2000_Exactive.mz5	Gram-negatives	Proteobacteria	Epsilon-Proteobacteria	Campylobacterales	Campylobacteraceae	Campylobacter	Campylobacter jejuni	Validation
Campylobacter jejuni F1464397_CBA_24hrs_mO2_150-2000_Exactive.mz5	Gram-negatives	Proteobacteria	Epsilon-Proteobacteria	Campylobacterales	Campylobacteraceae	Campylobacter	Campylobacter jejuni	Validation
Campylobacter jejuni X1290635_CBA_24hrs_mO2_150-2000_Exactive.mz5	Gram-negatives	Proteobacteria	Epsilon-Proteobacteria	Campylobacterales	Campylobacteraceae	Campylobacter	Campylobacter jejuni	Validation
Campylobacter sp 2_CBA_24hrs_mO2_150-2000_Exactive.mz5	Gram-negatives	Proteobacteria	Epsilon-Proteobacteria	Campylobacterales	Campylobacteraceae	Campylobacter	Campylobacter sp	Validation
Campylobacter sp S479874_CAT_24hrs_mO2_150-2000_Exactive (2).mz5	Gram-negatives	Proteobacteria	Epsilon-Proteobacteria	Campylobacterales	Campylobacteraceae	Campylobacter	Campylobacter sp	Validation
Campylobacter sp S479874_CBA_24hrs_mO2_150-2000_Exactive.mz5	Gram-negatives	Proteobacteria	Epsilon-Proteobacteria	Campylobacterales	Campylobacteraceae	Campylobacter	Campylobacter sp	Validation
Campylobacter sp S480167_CAT_24hrs_mO2_150-2000_Exactive.mz5	Gram-negatives	Proteobacteria	Epsilon-Proteobacteria	Campylobacterales	Campylobacteraceae	Campylobacter	Campylobacter sp	Validation
Campylobacter sp T2334490_CBA_24hrs_mO2_150-2000_Exactive.mz5	Gram-negatives	Proteobacteria	Epsilon-Proteobacteria	Campylobacterales	Campylobacteraceae	Campylobacter	Campylobacter sp	Validation
Campylobacter sp X1274636_CAT_24hrs_mO2_150-2000_Exactive.mz5	Gram-negatives	Proteobacteria	Epsilon-Proteobacteria	Campylobacterales	Campylobacteraceae	Campylobacter	Campylobacter sp	Validation
Campylobacter sp_CBA_24hrs_mO2_150-2000_Exactive_140306165352.mz5	Gram-negatives	Proteobacteria	Epsilon-Proteobacteria	Campylobacterales	Campylobacteraceae	Campylobacter	Campylobacter sp	Validation
Campylobacter sp_CBA_24hrs_mO2_150-2000_Exactive.mz5	Gram-negatives	Proteobacteria	Epsilon-Proteobacteria	Campylobacterales	Campylobacteraceae	Campylobacter	Campylobacter sp	Validation
Campylobacter spp T2747154_no8827_CBA_48hrs_MO2_150-2000_Exactive_Erbe.mz5	Gram-negatives	Proteobacteria	Epsilon-Proteobacteria	Campylobacterales	Campylobacteraceae	Campylobacter	Campylobacter sp	Validation
Citrobacter freundii 3722925_MCC_150-2000_Exactive.mz5	Gram-negatives	Proteobacteria	Gamma-Proteobacteria	Enterobacteriales	Enterobacteriaceae	Citrobacter	Citrobacter freundii	Validation
Citrobacter freundii F1327679_no7527_CBA_24hrs_5CO2_150-2000_Exactive.mz5	Gram-negatives	Proteobacteria	Gamma-Proteobacteria	Enterobacteriales	Enterobacteriaceae	Citrobacter	Citrobacter freundii	Validation
Citrobacter freundii F1327679_no7527_CBA_24hrs_O2_150-2000_Exactive.mz5	Gram-negatives	Proteobacteria	Gamma-Proteobacteria	Enterobacteriales	Enterobacteriaceae	Citrobacter	Citrobacter freundii	Validation
Citrobacter freundii F799178_no4459_CBA_24hrs_150-2000_Exactive.mz5	Gram-negatives	Proteobacteria	Gamma-Proteobacteria	Enterobacteriales	Enterobacteriaceae	Citrobacter	Citrobacter freundii	Validation
Citrobacter freundii H2316447_no7195_CBA_24hrs_5CO2_150-2000_Exactive.mz5	Gram-negatives	Proteobacteria	Gamma-Proteobacteria	Enterobacteriales	Enterobacteriaceae	Citrobacter	Citrobacter freundii	Validation
Citrobacter freundii H2659759_no8787_CBA_48hrs_O2_150-2000_Exactive_Erbe.mz5	Gram-negatives	Proteobacteria	Gamma-Proteobacteria	Enterobacteriales	Enterobacteriaceae	Citrobacter	Citrobacter freundii	Validation
Citrobacter freundii M1865970_no5512_CBA_48hrs_150-2000_Exactive.mz5	Gram-negatives	Proteobacteria	Gamma-Proteobacteria	Enterobacteriales	Enterobacteriaceae	Citrobacter	Citrobacter freundii	Validation
Citrobacter freundii M1865974_no5513_CBA_48hrs_150-2000_Exactive.mz5	Gram-negatives	Proteobacteria	Gamma-Proteobacteria	Enterobacteriales	Enterobacteriaceae	Citrobacter	Citrobacter freundii	Validation
Citrobacter freundii M2581565_no4-3_CBA_48hrs_O2_150-2000_Exactive_Erbe.mz5	Gram-negatives	Proteobacteria	Gamma-Proteobacteria	Enterobacteriales	Enterobacteriaceae	Citrobacter	Citrobacter freundii	Validation
Citrobacter freundii T1873394_no4572_CBA_24hrs_150-2000_Exactive.mz5	Gram-negatives	Proteobacteria	Gamma-Proteobacteria	Enterobacteriales	Enterobacteriaceae	Citrobacter	Citrobacter freundii	Validation
Citrobacter freundii W1380999_no2626_CBA_150-2000_Exactive.mz5	Gram-negatives	Proteobacteria	Gamma-Proteobacteria	Enterobacteriales	Enterobacteriaceae	Citrobacter	Citrobacter freundii	Validation
Citrobacter freundii W2293616_no7572_CBA_24hrs_O2_150-2000_Exactive.mz5	Gram-negatives	Proteobacteria	Gamma-Proteobacteria	Enterobacteriales	Enterobacteriaceae	Citrobacter	Citrobacter freundii	Validation
Citrobacter koseri 3591063_no628_CBA_150-2000_Exactive.mz5	Gram-negatives	Proteobacteria	Gamma-Proteobacteria	Enterobacteriales	Enterobacteriaceae	Citrobacter	Citrobacter koseri	Validation
Citrobacter koseri F1069842_no6084_CBA_24hrs_150-2000_Exactive.mz5	Gram-negatives	Proteobacteria	Gamma-Proteobacteria	Enterobacteriales	Enterobacteriaceae	Citrobacter	Citrobacter koseri	Validation
Citrobacter koseri F1514829_no8605_CBA_48hrs_O2_150-2000_Exactive_Erbe.mz5	Gram-negatives	Proteobacteria	Gamma-Proteobacteria	Enterobacteriales	Enterobacteriaceae	Citrobacter	Citrobacter koseri	Validation
Citrobacter koseri F1562843_no8851_CBA_48hrs_O2_150-2000_Exactive_Erbe.mz5	Gram-negatives	Proteobacteria	Gamma-Proteobacteria	Enterobacteriales	Enterobacteriaceae	Citrobacter	Citrobacter koseri	Validation
Citrobacter koseri F738051_CBA_day8_150-2000_Exactive.mz5	Gram-negatives	Proteobacteria	Gamma-Proteobacteria	Enterobacteriales	Enterobacteriaceae	Citrobacter	Citrobacter koseri	Validation
Citrobacter koseri F738054_CBA_day8_150-2000_Exactive.mz5	Gram-negatives	Proteobacteria	Gamma-Proteobacteria	Enterobacteriales	Enterobacteriaceae	Citrobacter	Citrobacter koseri	Validation
Citrobacter koseri F796804_CBA_150-2000_Exactive.mz5	Gram-negatives	Proteobacteria	Gamma-Proteobacteria	Enterobacteriales	Enterobacteriaceae	Citrobacter	Citrobacter koseri	Validation
Citrobacter koseri H2266130_no6913_CBA_24hrs_5CO2_150-2000_Exactive.mz5	Gram-negatives	Proteobacteria	Gamma-Proteobacteria	Enterobacteriales	Enterobacteriaceae	Citrobacter	Citrobacter koseri	Validation
Citrobacter koseri L8-FAA2_CBA_48hrs_O2_150-2000_Exactive.mz5	Gram-negatives	Proteobacteria	Gamma-Proteobacteria	Enterobacteriales	Enterobacteriaceae	Citrobacter	Citrobacter koseri	Validation
Citrobacter koseri M1384625_CBA_24hrs_150-2000_Exactive.mz5	Gram-negatives	Proteobacteria	Gamma-Proteobacteria	Enterobacteriales	Enterobacteriaceae	Citrobacter	Citrobacter koseri	Validation
Citrobacter koseri M1756021_CBA_150-2000_Exactive.mz5	Gram-negatives	Proteobacteria	Gamma-Proteobacteria	Enterobacteriales	Enterobacteriaceae	Citrobacter	Citrobacter koseri	Validation
Citrobacter koseri M2189730_no7058_CBA_24hrs_5CO2_150-2000_Exactive.mz5	Gram-negatives	Proteobacteria	Gamma-Proteobacteria	Enterobacteriales	Enterobacteriaceae	Citrobacter	Citrobacter koseri	Validation
Citrobacter koseri M2297177_no7527_CBA_24hrs_5CO2_150-2000_Exactive.mz5	Gram-negatives	Proteobacteria	Gamma-Proteobacteria	Enterobacteriales	Enterobacteriaceae	Citrobacter	Citrobacter koseri	Validation
Citrobacter koseri M2297177_no7549_CBA_24hrs_O2_150-2000_Exactive.mz5	Gram-negatives	Proteobacteria	Gamma-Proteobacteria	Enterobacteriales	Enterobacteriaceae	Citrobacter	Citrobacter koseri	Validation
Citrobacter koseri M2327342_CBA_24hrs_O2_150-2000_Exactive.mz5	Gram-negatives	Proteobacteria	Gamma-Proteobacteria	Enterobacteriales	Enterobacteriaceae	Citrobacter	Citrobacter koseri	Validation
Citrobacter koseri T15181115_no3114_CBA_150-2000_Exactive.mz5	Gram-negatives	Proteobacteria	Gamma-Proteobacteria	Enterobacteriales	Enterobacteriaceae	Citrobacter	Citrobacter koseri	Validation
Citrobacter koseri T2210734_no6270_CBA_48hrs_150-2000_Exactive.mz5	Gram-negatives	Proteobacteria	Gamma-Proteobacteria	Enterobacteriales	Enterobacteriaceae	Citrobacter	Citrobacter koseri	Validation
Citrobacter koseri W1537707_CBA_150-2000_Exactive.mz5	Gram-negatives	Proteobacteria	Gamma-Proteobacteria	Enterobacteriales	Enterobacteriaceae	Citrobacter	Citrobacter koseri	Validation
Citrobacter koseri W1643011_MCC_150-2000_Exactive.mz5	Gram-negatives	Proteobacteria	Gamma-Proteobacteria	Enterobacteriales	Enterobacteriaceae	Citrobacter	Citrobacter koseri	Validation
Citrobacter koseri X1074977_CBA_150-2000_Exactive.mz5	Gram-negatives	Proteobacteria	Gamma-Proteobacteria	Enterobacteriales	Enterobacteriaceae	Citrobacter	Citrobacter koseri	Validation
Citrobacter koseri X1113085_no3943_BHI_150-2000_Exactive.mz5	Gram-negatives	Proteobacteria	Gamma-Proteobacteria	Enterobacteriales	Enterobacteriaceae	Citrobacter	Citrobacter koseri	Validation
Citrobacter koseri X1117487_CBA_150-2000_Exactive.mz5	Gram-negatives	Proteobacteria	Gamma-Proteobacteria	Enterobacteriales	Enterobacteriaceae	Citrobacter	Citrobacter koseri	Validation
Citrobacter koseri X1121636_CBA_150-2000_Exactive.mz5	Gram-negatives	Proteobacteria	Gamma-Proteobacteria	Enterobacteriales	Enterobacteriaceae	Citrobacter	Citrobacter koseri	Validation
Citrobacter koseri X1374035_no8542_CBA_48hrs_O2_150-2000_Exactive_Erbe.mz5	Gram-negatives	Proteobacteria	Gamma-Proteobacteria	Enterobacteriales	Enterobacteriaceae	Citrobacter	Citrobacter koseri	Validation
Citrobacter koseri_CBA_3days_150-2000_Exactive.mz5	Gram-negatives	Proteobacteria	Gamma-Proteobacteria	Enterobacteriales	Enterobacteriaceae	Citrobacter	Citrobacter koseri	Validation
Citrobacter koseri_CBA_day3_150-2000_Exactive.mz5	Gram-negatives	Proteobacteria	Gamma-Proteobacteria	Enterobacteriales	Enterobacteriaceae	Citrobacter	Citrobacter koseri	Validation
Clostridium difficile 051422_FHB_24hrs_150-2000_Exactive.mz5	Gram-positives	Firmicutes	Clostridia	Clostridiales	Clostridiaceae	Clostridium	Clostridium difficile	Validation
Clostridium difficile 061279_FHB_24hrs_150-2000_Exactive.mz5	Gram-positives	Firmicutes	Clostridia	Clostridiales	Clostridiaceae	Clostridium	Clostridium difficile	Validation
Clostridium difficile D51399_FHB_24hrs_150-2000_Exactive.mz5	Gram-positives	Firmicutes	Clostridia	Clostridiales	Clostridiaceae	Clostridium	Clostridium difficile	Validation
Clostridium difficile D51423_FHB_24hrs_150-2000_Exactive.mz5	Gram-positives	Firmicutes	Clostridia	Clostridiales	Clostridiaceae	Clostridium	Clostridium difficile	Validation
Clostridium difficile H1766112 PCR733_CBA_day10_150-2000_Exactive_HR.mz5	Gram-positives	Firmicutes	Clostridia	Clostridiales	Clostridiaceae	Clostridium	Clostridium difficile	Validation
Clostridium difficile H1766112 PCR733_CBA_old_150-2000_Exactive_HR.mz5	Gram-positives	Firmicutes	Clostridia	Clostridiales	Clostridiaceae	Clostridium	Clostridium difficile	Validation
Clostridium difficile PCR123NEQAS type027 24hrs_CBA_150-2000_Exactive.mz5	Gram-positives	Firmicutes	Clostridia	Clostridiales	Clostridiaceae	Clostridium	Clostridium difficile	Validation
Clostridium difficile PCR123NEQAS type027 72hrs_CBA_150-2000_Exactive.mz5	Gram-positives	Firmicutes	Clostridia	Clostridiales	Clostridiaceae	Clostridium	Clostridium difficile	Validation
Clostridium difficile PCR194_RT078_Braziers_24hrs_150-2000_Exactive.mz5	Gram-positives	Firmicutes	Clostridia	Clostridiales	Clostridiaceae	Clostridium	Clostridium difficile	Validation
Clostridium difficile PCR194_RT078_CBA_24hrs_150-2000_Exactive.mz5	Gram-positives	Firmicutes	Clostridia	Clostridiales	Clostridiaceae	Clostridium	Clostridium difficile	Validation
Clostridium difficile PCR194_RT078_FAA_24hrs_150-2000_Exactive.mz5	Gram-positives	Firmicutes	Clostridia	Clostridiales	Clostridiaceae	Clostridium	Clostridium difficile	Validation
Clostridium difficile PCR200_RT002_FAA_24hrs_150-2000_Exactive.mz5	Gram-positives	Firmicutes	Clostridia	Clostridiales	Clostridiaceae	Clostridium	Clostridium difficile	Validation
Clostridium difficile PCR212_RT002_Braziers_24hrs_150-2000_Exactive.mz5	Gram-positives	Firmicutes	Clostridia	Clostridiales	Clostridiaceae	Clostridium	Clostridium difficile	Validation
Clostridium difficile PCR212_RT002_CBA_24hrs_150-2000_Exactive.mz5	Gram-positives	Firmicutes	Clostridia	Clostridiales	Clostridiaceae	Clostridium	Clostridium difficile	Validation
Clostridium difficile PCR212_RT002_CBA_40hrs_150-2000_Exactive.mz5	Gram-positives	Firmicutes	Clostridia	Clostridiales	Clostridiaceae	Clostridium	Clostridium difficile	Validation
Clostridium difficile PCR212_RT002_FAA_24hrs_150-2000_Exactive_131220132535.mz5	Gram-positives	Firmicutes	Clostridia	Clostridiales	Clostridiaceae	Clostridium	Clostridium difficile	Validation
Clostridium difficile PCR212_RT002_FAA_24hrs_150-2000_Exactive.mz5	Gram-positives	Firmicutes	Clostridia	Clostridiales	Clostridiaceae	Clostridium	Clostridium difficile	Validation
Clostridium difficile PCR220_RT078_Braziers_24hrs_150-2000_Exactive.mz5	Gram-positives	Firmicutes	Clostridia	Clostridiales	Clostridiaceae	Clostridium	Clostridium difficile	Validation
Clostridium difficile PCR220_RT078_CBA_24hrs_150-2000_Exactive.mz5	Gram-positives	Firmicutes	Clostridia	Clostridiales	Clostridiaceae	Clostridium	Clostridium difficile	Validation
Clostridium difficile PCR220_RT078_CBA_40hrs_150-2000_Exactive.mz5	Gram-positives	Firmicutes	Clostridia	Clostridiales	Clostridiaceae	Clostridium	Clostridium difficile	Validation
Clostridium difficile PCR226_RT002_Braziers_24hrs_150-2000_Exactive.mz5	Gram-positives	Firmicutes	Clostridia	Clostridiales	Clostridiaceae	Clostridium	Clostridium difficile	Validation
Clostridium difficile PCR226_RT002_CBA_40hrs_150-2000_Exactive.mz5	Gram-positives	Firmicutes	Clostridia	Clostridiales	Clostridiaceae	Clostridium	Clostridium difficile	Validation
Clostridium difficile PCR241 type015 24hrs_CBA_150-2000_Exactive.mz5	Gram-positives	Firmicutes	Clostridia	Clostridiales	Clostridiaceae	Clostridium	Clostridium difficile	Validation
Clostridium difficile PCR266_RT002_CBA_24hrs_150-2000_Exactive.mz5	Gram-positives	Firmicutes	Clostridia	Clostridiales	Clostridiaceae	Clostridium	Clostridium difficile	Validation
Clostridium difficile PCR266_RT002_FAA_24hrs_150-2000_Exactive.mz5	Gram-positives	Firmicutes	Clostridia	Clostridiales	Clostridiaceae	Clostridium	Clostridium difficile	Validation
Clostridium difficile PCR266_RT002_FAA_9days_150-2000_Exactive.mz5	Gram-positives	Firmicutes	Clostridia	Clostridiales	Clostridiaceae	Clostridium	Clostridium difficile	Validation
Clostridium difficile PCR272_RT002_Braziers_24hrs_150-2000_Exactive.mz5	Gram-positives	Firmicutes	Clostridia	Clostridiales	Clostridiaceae	Clostridium	Clostridium difficile	Validation
Clostridium difficile PCR272_RT002_CBA_24hrs_150-2000_Exactive.mz5	Gram-positives	Firmicutes	Clostridia	Clostridiales	Clostridiaceae	Clostridium	Clostridium difficile	Validation
Clostridium difficile PCR272_RT002_CBA_40hrs_150-2000_Exactive.mz5	Gram-positives	Firmicutes	Clostridia	Clostridiales	Clostridiaceae	Clostridium	Clostridium difficile	Validation
Clostridium difficile PCR272_RT002_FAA_9days_150-2000_Exactive.mz5	Gram-positives	Firmicutes	Clostridia	Clostridiales	Clostridiaceae	Clostridium	Clostridium difficile	Validation
Clostridium difficile PCR299_RT002_FAA_24hrs_150-2000_Exactive.mz5	Gram-positives	Firmicutes	Clostridia	Clostridiales	Clostridiaceae	Clostridium	Clostridium difficile	Validation
Clostridium difficile PCR310_RT002_Braziers_24hrs_150-2000_Exactive.mz5	Gram-positives	Firmicutes	Clostridia	Clostridiales	Clostridiaceae	Clostridium	Clostridium difficile	Validation
Clostridium difficile PCR310_RT002_CBA_24hrs_150-2000_Exactive.mz5	Gram-positives	Firmicutes	Clostridia	Clostridiales	Clostridiaceae	Clostridium	Clostridium difficile	Validation
Clostridium difficile PCR310_RT002_CBA_40hrs_150-2000_Exactive_140123130431.mz5	Gram-positives	Firmicutes	Clostridia	Clostridiales	Clostridiaceae	Clostridium	Clostridium difficile	Validation
Clostridium difficile PCR310_RT002_CBA_40hrs_150-2000_Exactive.mz5	Gram-positives	Firmicutes	Clostridia	Clostridiales	Clostridiaceae	Clostridium	Clostridium difficile	Validation
Clostridium difficile PCR310_RT002_FAA_24hrs_150-2000_Exactive.mz5	Gram-positives	Firmicutes	Clostridia	Clostridiales	Clostridiaceae	Clostridium	Clostridium difficile	Validation
Clostridium difficile PCR310_RT002_FAA_9days_150-2000_Exactive.mz5	Gram-positives	Firmicutes	Clostridia	Clostridiales	Clostridiaceae	Clostridium	Clostridium difficile	Validation
Clostridium difficile PCR322_RT002_FAA_9days_150-2000_Exactive.mz5	Gram-positives	Firmicutes	Clostridia	Clostridiales	Clostridiaceae	Clostridium	Clostridium difficile	Validation
Clostridium difficile PCR329_RT002_FAA_9days_150-2000_Exactive.mz5	Gram-positives	Firmicutes	Clostridia	Clostridiales	Clostridiaceae	Clostridium	Clostridium difficile	Validation
Clostridium difficile PCR331_RT014_Braziers_24hrs_150-2000_Exactive.mz5	Gram-positives	Firmicutes	Clostridia	Clostridiales	Clostridiaceae	Clostridium	Clostridium difficile	Validation
Clostridium difficile PCR331_RT014_CBA_40hrs_150-2000_Exactive.mz5	Gram-positives	Firmicutes	Clostridia	Clostridiales	Clostridiaceae	Clostridium	Clostridium difficile	Validation
Clostridium difficile PCR339_RT002_FAA_24hrs_150-2000_Exactive.mz5	Gram-positives	Firmicutes	Clostridia	Clostridiales	Clostridiaceae	Clostridium	Clostridium difficile	Validation
Clostridium difficile PCR348_RT002_FAA_24hrs_150-2000_Exactive.mz5	Gram-positives	Firmicutes	Clostridia	Clostridiales	Clostridiaceae	Clostridium	Clostridium difficile	Validation
Clostridium difficile PCR359_RT002_FAA_24hrs_150-2000_Exactive.mz5	Gram-positives	Firmicutes	Clostridia	Clostridiales	Clostridiaceae	Clostridium	Clostridium difficile	Validation
Clostridium difficile PCR384_RT002_FAA_24hrs_150-2000_Exactive.mz5	Gram-positives	Firmicutes	Clostridia	Clostridiales	Clostridiaceae	Clostridium	Clostridium difficile	Validation
Clostridium difficile PCR413_RT002_Braziers_24hrs_150-2000_Exactive.mz5	Gram-positives	Firmicutes	Clostridia	Clostridiales	Clostridiaceae	Clostridium	Clostridium difficile	Validation
Clostridium difficile PCR413_RT002_CBA_24hrs_150-2000_Exactive.mz5	Gram-positives	Firmicutes	Clostridia	Clostridiales	Clostridiaceae	Clostridium	Clostridium difficile	Validation
Clostridium difficile PCR413_RT002_CBA_40hrs_150-2000_Exactive.mz5	Gram-positives	Firmicutes	Clostridia	Clostridiales	Clostridiaceae	Clostridium	Clostridium difficile	Validation
Clostridium difficile PCR413_RT002_FAA_24hrs_150-2000_Exactive (2).mz5	Gram-positives	Firmicutes	Clostridia	Clostridiales	Clostridiaceae	Clostridium	Clostridium difficile	Validation
Clostridium difficile PCR413_RT002_FAA_24hrs_150-2000_Exactive.mz5	Gram-positives	Firmicutes	Clostridia	Clostridiales	Clostridiaceae	Clostridium	Clostridium difficile	Validation
Clostridium difficile PCR428_RT002_Braziers_24hrs_150-2000_Exactive.mz5	Gram-positives	Firmicutes	Clostridia	Clostridiales	Clostridiaceae	Clostridium	Clostridium difficile	Validation
Clostridium difficile PCR428_RT002_CBA_24hrs_150-2000_Exactive.mz5	Gram-positives	Firmicutes	Clostridia	Clostridiales	Clostridiaceae	Clostridium	Clostridium difficile	Validation
Clostridium difficile PCR428_RT002_CBA_40hrs_150-2000_Exactive.mz5	Gram-positives	Firmicutes	Clostridia	Clostridiales	Clostridiaceae	Clostridium	Clostridium difficile	Validation
Clostridium difficile PCR428_RT002_FAA_24hrs_150-2000_Exactive (2).mz5	Gram-positives	Firmicutes	Clostridia	Clostridiales	Clostridiaceae	Clostridium	Clostridium difficile	Validation
Clostridium difficile PCR428_RT002_FAA_24hrs_150-2000_Exactive.mz5	Gram-positives	Firmicutes	Clostridia	Clostridiales	Clostridiaceae	Clostridium	Clostridium difficile	Validation
Clostridium difficile PCR429_RT078_Braziers_24hrs_150-2000_Exactive.mz5	Gram-positives	Firmicutes	Clostridia	Clostridiales	Clostridiaceae	Clostridium	Clostridium difficile	Validation
Clostridium difficile PCR429_RT078_CBA_24hrs_150-2000_Exactive.mz5	Gram-positives	Firmicutes	Clostridia	Clostridiales	Clostridiaceae	Clostridium	Clostridium difficile	Validation
Clostridium difficile PCR429_RT078_CBA_40hrs_150-2000_Exactive.mz5	Gram-positives	Firmicutes	Clostridia	Clostridiales	Clostridiaceae	Clostridium	Clostridium difficile	Validation
Clostridium difficile PCR429_RT078_FAA_24hrs_150-2000_Exactive.mz5	Gram-positives	Firmicutes	Clostridia	Clostridiales	Clostridiaceae	Clostridium	Clostridium difficile	Validation
Clostridium difficile PCR433_RT002_Braziers_24hrs_150-2000_Exactive.mz5	Gram-positives	Firmicutes	Clostridia	Clostridiales	Clostridiaceae	Clostridium	Clostridium difficile	Validation
Clostridium difficile PCR433_RT002_CBA_24hrs_150-2000_Exactive.mz5	Gram-positives	Firmicutes	Clostridia	Clostridiales	Clostridiaceae	Clostridium	Clostridium difficile	Validation
Clostridium difficile PCR433_RT002_CBA_40hrs_150-2000_Exactive.mz5	Gram-positives	Firmicutes	Clostridia	Clostridiales	Clostridiaceae	Clostridium	Clostridium difficile	Validation
Clostridium difficile PCR433_RT002_FAA_24hrs_150-2000_Exactive.mz5	Gram-positives	Firmicutes	Clostridia	Clostridiales	Clostridiaceae	Clostridium	Clostridium difficile	Validation
Clostridium difficile PCR449_RT002_FAA_24hrs_150-2000_Exactive.mz5	Gram-positives	Firmicutes	Clostridia	Clostridiales	Clostridiaceae	Clostridium	Clostridium difficile	Validation
Clostridium difficile PCR458_RT002_Braziers_24hrs_150-2000_Exactive.mz5	Gram-positives	Firmicutes	Clostridia	Clostridiales	Clostridiaceae	Clostridium	Clostridium difficile	Validation
Clostridium difficile PCR458_RT002_CBA_24hrs_150-2000_Exactive.mz5	Gram-positives	Firmicutes	Clostridia	Clostridiales	Clostridiaceae	Clostridium	Clostridium difficile	Validation
Clostridium difficile PCR458_RT002_CBA_40hrs_150-2000_Exactive.mz5	Gram-positives	Firmicutes	Clostridia	Clostridiales	Clostridiaceae	Clostridium	Clostridium difficile	Validation
Clostridium difficile PCR458_RT002_FAA_24hrs_150-2000_Exactive (2).mz5	Gram-positives	Firmicutes	Clostridia	Clostridiales	Clostridiaceae	Clostridium	Clostridium difficile	Validation
Clostridium difficile PCR458_RT002_FAA_24hrs_150-2000_Exactive.mz5	Gram-positives	Firmicutes	Clostridia	Clostridiales	Clostridiaceae	Clostridium	Clostridium difficile	Validation
Clostridium difficile PCR461_RT002_Braziers_24hrs_150-2000_Exactive.mz5	Gram-positives	Firmicutes	Clostridia	Clostridiales	Clostridiaceae	Clostridium	Clostridium difficile	Validation
Clostridium difficile PCR461_RT002_CBA_24hrs_150-2000_Exactive.mz5	Gram-positives	Firmicutes	Clostridia	Clostridiales	Clostridiaceae	Clostridium	Clostridium difficile	Validation
Clostridium difficile PCR461_RT002_CBA_40hrs_150-2000_Exactive.mz5	Gram-positives	Firmicutes	Clostridia	Clostridiales	Clostridiaceae	Clostridium	Clostridium difficile	Validation
Clostridium difficile PCR461_RT002_FAA_24hrs_150-2000_Exactive (2).mz5	Gram-positives	Firmicutes	Clostridia	Clostridiales	Clostridiaceae	Clostridium	Clostridium difficile	Validation
Clostridium difficile PCR461_RT002_FAA_24hrs_150-2000_Exactive.mz5	Gram-positives	Firmicutes	Clostridia	Clostridiales	Clostridiaceae	Clostridium	Clostridium difficile	Validation
Clostridium difficile PCR465_RT078_Braziers_24hrs_150-2000_Exactive.mz5	Gram-positives	Firmicutes	Clostridia	Clostridiales	Clostridiaceae	Clostridium	Clostridium difficile	Validation
Clostridium difficile PCR465_RT078_CBA_24hrs_150-2000_Exactive.mz5	Gram-positives	Firmicutes	Clostridia	Clostridiales	Clostridiaceae	Clostridium	Clostridium difficile	Validation
Clostridium difficile PCR465_RT078_CBA_40hrs_150-2000_Exactive.mz5	Gram-positives	Firmicutes	Clostridia	Clostridiales	Clostridiaceae	Clostridium	Clostridium difficile	Validation
Clostridium difficile PCR465_RT078_FAA_24hrs_150-2000_Exactive.mz5	Gram-positives	Firmicutes	Clostridia	Clostridiales	Clostridiaceae	Clostridium	Clostridium difficile	Validation
Clostridium difficile PCR467_RT002_Braziers_24hrs_150-2000_Exactive.mz5	Gram-positives	Firmicutes	Clostridia	Clostridiales	Clostridiaceae	Clostridium	Clostridium difficile	Validation
Clostridium difficile PCR467_RT002_CBA_24hrs_150-2000_Exactive.mz5	Gram-positives	Firmicutes	Clostridia	Clostridiales	Clostridiaceae	Clostridium	Clostridium difficile	Validation
Clostridium difficile PCR467_RT002_CBA_40hrs_150-2000_Exactive.mz5	Gram-positives	Firmicutes	Clostridia	Clostridiales	Clostridiaceae	Clostridium	Clostridium difficile	Validation
Clostridium difficile PCR467_RT002_FAA_24hrs_150-2000_Exactive (2).mz5	Gram-positives	Firmicutes	Clostridia	Clostridiales	Clostridiaceae	Clostridium	Clostridium difficile	Validation
Clostridium difficile PCR467_RT002_FAA_24hrs_150-2000_Exactive.mz5	Gram-positives	Firmicutes	Clostridia	Clostridiales	Clostridiaceae	Clostridium	Clostridium difficile	Validation
Clostridium difficile PCR481_RT014_CBA_24hrs_150-2000_Exactive.mz5	Gram-positives	Firmicutes	Clostridia	Clostridiales	Clostridiaceae	Clostridium	Clostridium difficile	Validation
Clostridium difficile PCR481_RT014_CBA_40hrs_150-2000_Exactive.mz5	Gram-positives	Firmicutes	Clostridia	Clostridiales	Clostridiaceae	Clostridium	Clostridium difficile	Validation
Clostridium difficile PCR485_RT078_Braziers_24hrs_150-2000_Exactive.mz5	Gram-positives	Firmicutes	Clostridia	Clostridiales	Clostridiaceae	Clostridium	Clostridium difficile	Validation
Clostridium difficile PCR485_RT078_CBA_24hrs_150-2000_Exactive.mz5	Gram-positives	Firmicutes	Clostridia	Clostridiales	Clostridiaceae	Clostridium	Clostridium difficile	Validation
Clostridium difficile PCR485_RT078_CBA_40hrs_150-2000_Exactive.mz5	Gram-positives	Firmicutes	Clostridia	Clostridiales	Clostridiaceae	Clostridium	Clostridium difficile	Validation
Clostridium difficile PCR485_RT078_FAA_24hrs_150-2000_Exactive.mz5	Gram-positives	Firmicutes	Clostridia	Clostridiales	Clostridiaceae	Clostridium	Clostridium difficile	Validation
Clostridium difficile PCR487_RT014_Braziers_24hrs_150-2000_Exactive.mz5	Gram-positives	Firmicutes	Clostridia	Clostridiales	Clostridiaceae	Clostridium	Clostridium difficile	Validation
Clostridium difficile PCR487_RT014_FAA_24hrs_150-2000_Exactive.mz5	Gram-positives	Firmicutes	Clostridia	Clostridiales	Clostridiaceae	Clostridium	Clostridium difficile	Validation
Clostridium difficile PCR490_RT078_Braziers_24hrs_150-2000_Exactive.mz5	Gram-positives	Firmicutes	Clostridia	Clostridiales	Clostridiaceae	Clostridium	Clostridium difficile	Validation
Clostridium difficile PCR490_RT078_CBA_24hrs_150-2000_Exactive.mz5	Gram-positives	Firmicutes	Clostridia	Clostridiales	Clostridiaceae	Clostridium	Clostridium difficile	Validation
Clostridium difficile PCR490_RT078_CBA_40hrs_150-2000_Exactive.mz5	Gram-positives	Firmicutes	Clostridia	Clostridiales	Clostridiaceae	Clostridium	Clostridium difficile	Validation
Clostridium difficile PCR490_RT078_FAA_24hrs_150-2000_Exactive.mz5	Gram-positives	Firmicutes	Clostridia	Clostridiales	Clostridiaceae	Clostridium	Clostridium difficile	Validation
Clostridium difficile PCR497_RT002_Braziers_24hrs_150-2000_Exactive.mz5	Gram-positives	Firmicutes	Clostridia	Clostridiales	Clostridiaceae	Clostridium	Clostridium difficile	Validation
Clostridium difficile PCR497_RT002_CBA_24hrs_150-2000_Exactive.mz5	Gram-positives	Firmicutes	Clostridia	Clostridiales	Clostridiaceae	Clostridium	Clostridium difficile	Validation
Clostridium difficile PCR497_RT002_CBA_40hrs_150-2000_Exactive.mz5	Gram-positives	Firmicutes	Clostridia	Clostridiales	Clostridiaceae	Clostridium	Clostridium difficile	Validation
Clostridium difficile PCR497_RT002_FAA_24hrs_150-2000_Exactive.mz5	Gram-positives	Firmicutes	Clostridia	Clostridiales	Clostridiaceae	Clostridium	Clostridium difficile	Validation
Clostridium difficile PCR504_RT002_FAA_24hrs_150-2000_Exactive.mz5	Gram-positives	Firmicutes	Clostridia	Clostridiales	Clostridiaceae	Clostridium	Clostridium difficile	Validation
Clostridium difficile PCR512_RT002_Braziers_24hrs_150-2000_Exactive.mz5	Gram-positives	Firmicutes	Clostridia	Clostridiales	Clostridiaceae	Clostridium	Clostridium difficile	Validation
Clostridium difficile PCR512_RT002_CBA_24hrs_150-2000_Exactive.mz5	Gram-positives	Firmicutes	Clostridia	Clostridiales	Clostridiaceae	Clostridium	Clostridium difficile	Validation
Clostridium difficile PCR512_RT002_CBA_40hrs_150-2000_Exactive.mz5	Gram-positives	Firmicutes	Clostridia	Clostridiales	Clostridiaceae	Clostridium	Clostridium difficile	Validation
Clostridium difficile PCR512_RT002_FAA_24hrs_150-2000_Exactive (2).mz5	Gram-positives	Firmicutes	Clostridia	Clostridiales	Clostridiaceae	Clostridium	Clostridium difficile	Validation
Clostridium difficile PCR512_RT002_FAA_24hrs_150-2000_Exactive.mz5	Gram-positives	Firmicutes	Clostridia	Clostridiales	Clostridiaceae	Clostridium	Clostridium difficile	Validation
Clostridium difficile PCR524_RT014_Braziers_24hrs_150-2000_Exactive.mz5	Gram-positives	Firmicutes	Clostridia	Clostridiales	Clostridiaceae	Clostridium	Clostridium difficile	Validation
Clostridium difficile PCR524_RT014_CBA_24hrs_150-2000_Exactive.mz5	Gram-positives	Firmicutes	Clostridia	Clostridiales	Clostridiaceae	Clostridium	Clostridium difficile	Validation
Clostridium difficile PCR524_RT014_CBA_40hrs_150-2000_Exactive.mz5	Gram-positives	Firmicutes	Clostridia	Clostridiales	Clostridiaceae	Clostridium	Clostridium difficile	Validation
Clostridium difficile PCR524_RT014_FAA_24hrs_150-2000_Exactive.mz5	Gram-positives	Firmicutes	Clostridia	Clostridiales	Clostridiaceae	Clostridium	Clostridium difficile	Validation
Clostridium difficile PCR531_RT002_CBA_40hrs_150-2000_Exactive.mz5	Gram-positives	Firmicutes	Clostridia	Clostridiales	Clostridiaceae	Clostridium	Clostridium difficile	Validation
Clostridium difficile PCR534 type002 24hrs_CBA_150-2000_Exactive.mz5	Gram-positives	Firmicutes	Clostridia	Clostridiales	Clostridiaceae	Clostridium	Clostridium difficile	Validation
Clostridium difficile PCR534 type002 72hrs_CBA_150-2000_Exactive.mz5	Gram-positives	Firmicutes	Clostridia	Clostridiales	Clostridiaceae	Clostridium	Clostridium difficile	Validation
Clostridium difficile PCR534_RT002_FAA_24hrs_150-2000_Exactive.mz5	Gram-positives	Firmicutes	Clostridia	Clostridiales	Clostridiaceae	Clostridium	Clostridium difficile	Validation
Clostridium difficile PCR535 type002 72hrs_CBA_150-2000_Exactive.mz5	Gram-positives	Firmicutes	Clostridia	Clostridiales	Clostridiaceae	Clostridium	Clostridium difficile	Validation
Clostridium difficile PCR535_RT002_FAA_24hrs_150-2000_Exactive.mz5	Gram-positives	Firmicutes	Clostridia	Clostridiales	Clostridiaceae	Clostridium	Clostridium difficile	Validation
Clostridium difficile PCR537 type002 24hrs_CBA_150-2000_Exactive.mz5	Gram-positives	Firmicutes	Clostridia	Clostridiales	Clostridiaceae	Clostridium	Clostridium difficile	Validation
Clostridium difficile PCR537 type002 72hrs_CBA_150-2000_Exactive.mz5	Gram-positives	Firmicutes	Clostridia	Clostridiales	Clostridiaceae	Clostridium	Clostridium difficile	Validation
Clostridium difficile PCR537_RT002_Braziers_24hrs_150-2000_Exactive.mz5	Gram-positives	Firmicutes	Clostridia	Clostridiales	Clostridiaceae	Clostridium	Clostridium difficile	Validation
Clostridium difficile PCR537_RT002_CBA_24hrs_150-2000_Exactive.mz5	Gram-positives	Firmicutes	Clostridia	Clostridiales	Clostridiaceae	Clostridium	Clostridium difficile	Validation
Clostridium difficile PCR537_RT002_FAA_24hrs_150-2000_Exactive.mz5	Gram-positives	Firmicutes	Clostridia	Clostridiales	Clostridiaceae	Clostridium	Clostridium difficile	Validation
Clostridium difficile PCR543 type002 72hrs_CBA_150-2000_Exactive.mz5	Gram-positives	Firmicutes	Clostridia	Clostridiales	Clostridiaceae	Clostridium	Clostridium difficile	Validation
Clostridium difficile PCR543_RT002_Braziers_24hrs_150-2000_Exactive.mz5	Gram-positives	Firmicutes	Clostridia	Clostridiales	Clostridiaceae	Clostridium	Clostridium difficile	Validation
Clostridium difficile PCR543_RT002_CBA_24hrs_150-2000_Exactive.mz5	Gram-positives	Firmicutes	Clostridia	Clostridiales	Clostridiaceae	Clostridium	Clostridium difficile	Validation
Clostridium difficile PCR543_RT002_CBA_40hrs_150-2000_Exactive.mz5	Gram-positives	Firmicutes	Clostridia	Clostridiales	Clostridiaceae	Clostridium	Clostridium difficile	Validation
Clostridium difficile PCR543_RT002_FAA_24hrs_150-2000_Exactive (2).mz5	Gram-positives	Firmicutes	Clostridia	Clostridiales	Clostridiaceae	Clostridium	Clostridium difficile	Validation
Clostridium difficile PCR543_RT002_FAA_24hrs_150-2000_Exactive.mz5	Gram-positives	Firmicutes	Clostridia	Clostridiales	Clostridiaceae	Clostridium	Clostridium difficile	Validation
Clostridium difficile PCR560 type015 72hrs_CBA_150-2000_Exactive.mz5	Gram-positives	Firmicutes	Clostridia	Clostridiales	Clostridiaceae	Clostridium	Clostridium difficile	Validation
Clostridium difficile PCR561 type002 72hrs_CBA_150-2000_Exactive.mz5	Gram-positives	Firmicutes	Clostridia	Clostridiales	Clostridiaceae	Clostridium	Clostridium difficile	Validation
Clostridium difficile PCR561_RT002_Braziers_24hrs_150-2000_Exactive.mz5	Gram-positives	Firmicutes	Clostridia	Clostridiales	Clostridiaceae	Clostridium	Clostridium difficile	Validation
Clostridium difficile PCR561_RT002_CBA_24hrs_150-2000_Exactive.mz5	Gram-positives	Firmicutes	Clostridia	Clostridiales	Clostridiaceae	Clostridium	Clostridium difficile	Validation
Clostridium difficile PCR561_RT002_CBA_40hrs_150-2000_Exactive.mz5	Gram-positives	Firmicutes	Clostridia	Clostridiales	Clostridiaceae	Clostridium	Clostridium difficile	Validation
Clostridium difficile PCR561_RT002_FAA_24hrs_150-2000_Exactive (2).mz5	Gram-positives	Firmicutes	Clostridia	Clostridiales	Clostridiaceae	Clostridium	Clostridium difficile	Validation
Clostridium difficile PCR561_RT002_FAA_24hrs_150-2000_Exactive.mz5	Gram-positives	Firmicutes	Clostridia	Clostridiales	Clostridiaceae	Clostridium	Clostridium difficile	Validation
Clostridium difficile PCR562_RT078_Braziers_24hrs_150-2000_Exactive.mz5	Gram-positives	Firmicutes	Clostridia	Clostridiales	Clostridiaceae	Clostridium	Clostridium difficile	Validation
Clostridium difficile PCR562_RT078_CBA_24hrs_150-2000_Exactive.mz5	Gram-positives	Firmicutes	Clostridia	Clostridiales	Clostridiaceae	Clostridium	Clostridium difficile	Validation
Clostridium difficile PCR562_RT078_FAA_24hrs_150-2000_Exactive.mz5	Gram-positives	Firmicutes	Clostridia	Clostridiales	Clostridiaceae	Clostridium	Clostridium difficile	Validation
Clostridium difficile PCR581_RT014_Braziers_24hrs_150-2000_Exactive.mz5	Gram-positives	Firmicutes	Clostridia	Clostridiales	Clostridiaceae	Clostridium	Clostridium difficile	Validation
Clostridium difficile PCR581_RT014_CBA_24hrs_150-2000_Exactive.mz5	Gram-positives	Firmicutes	Clostridia	Clostridiales	Clostridiaceae	Clostridium	Clostridium difficile	Validation
Clostridium difficile PCR581_RT014_CBA_40hrs_150-2000_Exactive.mz5	Gram-positives	Firmicutes	Clostridia	Clostridiales	Clostridiaceae	Clostridium	Clostridium difficile	Validation
Clostridium difficile PCR581_RT014_FAA_24hrs_150-2000_Exactive.mz5	Gram-positives	Firmicutes	Clostridia	Clostridiales	Clostridiaceae	Clostridium	Clostridium difficile	Validation
Clostridium difficile PCR581_RT078_CBA_24hrs_150-2000_Exactive.mz5	Gram-positives	Firmicutes	Clostridia	Clostridiales	Clostridiaceae	Clostridium	Clostridium difficile	Validation
Clostridium difficile PCR582 type002 72hrs_CBA_150-2000_Exactive.mz5	Gram-positives	Firmicutes	Clostridia	Clostridiales	Clostridiaceae	Clostridium	Clostridium difficile	Validation
Clostridium difficile PCR587_RT078_Braziers_24hrs_150-2000_Exactive.mz5	Gram-positives	Firmicutes	Clostridia	Clostridiales	Clostridiaceae	Clostridium	Clostridium difficile	Validation
Clostridium difficile PCR587_RT078_FAA_24hrs_150-2000_Exactive.mz5	Gram-positives	Firmicutes	Clostridia	Clostridiales	Clostridiaceae	Clostridium	Clostridium difficile	Validation
Clostridium difficile PCR595_RT014_Braziers_24hrs_150-2000_Exactive.mz5	Gram-positives	Firmicutes	Clostridia	Clostridiales	Clostridiaceae	Clostridium	Clostridium difficile	Validation
Clostridium difficile PCR595_RT014_CBA_24hrs_150-2000_Exactive.mz5	Gram-positives	Firmicutes	Clostridia	Clostridiales	Clostridiaceae	Clostridium	Clostridium difficile	Validation
Clostridium difficile PCR595_RT014_CBA_40hrs_150-2000_Exactive.mz5	Gram-positives	Firmicutes	Clostridia	Clostridiales	Clostridiaceae	Clostridium	Clostridium difficile	Validation
Clostridium difficile PCR605 type002_CBA_150-2000_Exactive.mz5	Gram-positives	Firmicutes	Clostridia	Clostridiales	Clostridiaceae	Clostridium	Clostridium difficile	Validation
Clostridium difficile PCR622 type002 72hrs_CBA_150-2000_Exactive.mz5	Gram-positives	Firmicutes	Clostridia	Clostridiales	Clostridiaceae	Clostridium	Clostridium difficile	Validation
Clostridium difficile PCR624_RT078_Braziers_24hrs_150-2000_Exactive.mz5	Gram-positives	Firmicutes	Clostridia	Clostridiales	Clostridiaceae	Clostridium	Clostridium difficile	Validation
Clostridium difficile PCR624_RT078_CBA_24hrs_150-2000_Exactive.mz5	Gram-positives	Firmicutes	Clostridia	Clostridiales	Clostridiaceae	Clostridium	Clostridium difficile	Validation
Clostridium difficile PCR624_RT078_CBA_40hrs_150-2000_Exactive.mz5	Gram-positives	Firmicutes	Clostridia	Clostridiales	Clostridiaceae	Clostridium	Clostridium difficile	Validation
Clostridium difficile PCR624_RT078_FAA_24hrs_150-2000_Exactive.mz5	Gram-positives	Firmicutes	Clostridia	Clostridiales	Clostridiaceae	Clostridium	Clostridium difficile	Validation
Clostridium difficile PCR634 type002 72hrs_CBA_150-2000_Exactive.mz5	Gram-positives	Firmicutes	Clostridia	Clostridiales	Clostridiaceae	Clostridium	Clostridium difficile	Validation
Clostridium difficile PCR659_CBA_24hrs_150-2000_Exactive.mz5	Gram-positives	Firmicutes	Clostridia	Clostridiales	Clostridiaceae	Clostridium	Clostridium difficile	Validation
Clostridium difficile PCR660_CBA_24hrs_150-2000_Exactive.mz5	Gram-positives	Firmicutes	Clostridia	Clostridiales	Clostridiaceae	Clostridium	Clostridium difficile	Validation
Clostridium difficile PCR661_RT014_Braziers_24hrs_150-2000_Exactive.mz5	Gram-positives	Firmicutes	Clostridia	Clostridiales	Clostridiaceae	Clostridium	Clostridium difficile	Validation
Clostridium difficile PCR661_RT014_CBA_24hrs_150-2000_Exactive.mz5	Gram-positives	Firmicutes	Clostridia	Clostridiales	Clostridiaceae	Clostridium	Clostridium difficile	Validation
Clostridium difficile PCR661_RT014_CBA_40hrs_150-2000_Exactive.mz5	Gram-positives	Firmicutes	Clostridia	Clostridiales	Clostridiaceae	Clostridium	Clostridium difficile	Validation
Clostridium difficile PCR661_RT014_FAA_24hrs_150-2000_Exactive.mz5	Gram-positives	Firmicutes	Clostridia	Clostridiales	Clostridiaceae	Clostridium	Clostridium difficile	Validation
Clostridium difficile PCR663_RT014_Braziers_24hrs_150-2000_Exactive.mz5	Gram-positives	Firmicutes	Clostridia	Clostridiales	Clostridiaceae	Clostridium	Clostridium difficile	Validation
Clostridium difficile PCR663_RT014_CBA_24hrs_150-2000_Exactive.mz5	Gram-positives	Firmicutes	Clostridia	Clostridiales	Clostridiaceae	Clostridium	Clostridium difficile	Validation
Clostridium difficile PCR663_RT014_CBA_40hrs_150-2000_Exactive.mz5	Gram-positives	Firmicutes	Clostridia	Clostridiales	Clostridiaceae	Clostridium	Clostridium difficile	Validation
Clostridium difficile PCR663_RT014_FAA_24hrs_150-2000_Exactive.mz5	Gram-positives	Firmicutes	Clostridia	Clostridiales	Clostridiaceae	Clostridium	Clostridium difficile	Validation
Clostridium difficile PCR722 type015 McKnight 6 days_CBA_150-2000_Exactive.mz5	Gram-positives	Firmicutes	Clostridia	Clostridiales	Clostridiaceae	Clostridium	Clostridium difficile	Validation
Clostridium difficile PCR723 type 078 Thompson 18hrs_CBA_150-2000_Exactive.mz5	Gram-positives	Firmicutes	Clostridia	Clostridiales	Clostridiaceae	Clostridium	Clostridium difficile	Validation
Clostridium difficile PCR723 type 078 Thompson 6 days_CBA_150-2000_Exactive.mz5	Gram-positives	Firmicutes	Clostridia	Clostridiales	Clostridiaceae	Clostridium	Clostridium difficile	Validation
Clostridium difficile PCR723_RT078_Braziers_24hrs_150-2000_Exactive.mz5	Gram-positives	Firmicutes	Clostridia	Clostridiales	Clostridiaceae	Clostridium	Clostridium difficile	Validation
Clostridium difficile PCR723_RT078_CBA_24hrs_150-2000_Exactive.mz5	Gram-positives	Firmicutes	Clostridia	Clostridiales	Clostridiaceae	Clostridium	Clostridium difficile	Validation
Clostridium difficile PCR723_RT078_FAA_24hrs_150-2000_Exactive.mz5	Gram-positives	Firmicutes	Clostridia	Clostridiales	Clostridiaceae	Clostridium	Clostridium difficile	Validation
Clostridium difficile PCR724 type 026 Hurley 18hrs_CBA_150-2000_Exactive.mz5	Gram-positives	Firmicutes	Clostridia	Clostridiales	Clostridiaceae	Clostridium	Clostridium difficile	Validation
Clostridium difficile PCR724 type 026 Hurley 6 days_CBA_150-2000_Exactive.mz5	Gram-positives	Firmicutes	Clostridia	Clostridiales	Clostridiaceae	Clostridium	Clostridium difficile	Validation
Clostridium difficile PCR725 type 002 O'Weill 6 days_CBA_150-2000_Exactive.mz5	Gram-positives	Firmicutes	Clostridia	Clostridiales	Clostridiaceae	Clostridium	Clostridium difficile	Validation
Clostridium difficile PCR726 type 031 Razmon T1795489 18hrs_CBA_150-2000_Exactive.mz5	Gram-positives	Firmicutes	Clostridia	Clostridiales	Clostridiaceae	Clostridium	Clostridium difficile	Validation
Clostridium difficile PCR727 type056subtype Mason T1791715 18hrs_CBA_150-2000_Exactive.mz5	Gram-positives	Firmicutes	Clostridia	Clostridiales	Clostridiaceae	Clostridium	Clostridium difficile	Validation
Clostridium difficile PCR728 type046 Eaton T1793407 18hrs_CBA_150-2000_Exactive.mz5	Gram-positives	Firmicutes	Clostridia	Clostridiales	Clostridiaceae	Clostridium	Clostridium difficile	Validation
Clostridium difficile PCR729_CBA_day1_150-2000_Exactive_HR.mz5	Gram-positives	Firmicutes	Clostridia	Clostridiales	Clostridiaceae	Clostridium	Clostridium difficile	Validation
Clostridium difficile PCR735_CBA_day1_150-2000_Exactive_HR.mz5	Gram-positives	Firmicutes	Clostridia	Clostridiales	Clostridiaceae	Clostridium	Clostridium difficile	Validation
Clostridium difficile PCR741_CBA_day1_150-2000_Exactive_HR.mz5	Gram-positives	Firmicutes	Clostridia	Clostridiales	Clostridiaceae	Clostridium	Clostridium difficile	Validation
Clostridium difficile PCR742_CBA_day1_150-2000_Exactive_HR.mz5	Gram-positives	Firmicutes	Clostridia	Clostridiales	Clostridiaceae	Clostridium	Clostridium difficile	Validation
Clostridium difficile PCR744_CBA_day1_150-2000_Exactive_HR.mz5	Gram-positives	Firmicutes	Clostridia	Clostridiales	Clostridiaceae	Clostridium	Clostridium difficile	Validation
Clostridium difficile PCR754_CBA_day1_150-2000_Exactive_HR.mz5	Gram-positives	Firmicutes	Clostridia	Clostridiales	Clostridiaceae	Clostridium	Clostridium difficile	Validation
Clostridium difficile PCR755_RT078_Braziers_24hrs_150-2000_Exactive.mz5	Gram-positives	Firmicutes	Clostridia	Clostridiales	Clostridiaceae	Clostridium	Clostridium difficile	Validation
Clostridium difficile PCR755_RT078_CBA_24hrs_150-2000_Exactive.mz5	Gram-positives	Firmicutes	Clostridia	Clostridiales	Clostridiaceae	Clostridium	Clostridium difficile	Validation
Clostridium difficile PCR755_RT078_FAA_24hrs_150-2000_Exactive.mz5	Gram-positives	Firmicutes	Clostridia	Clostridiales	Clostridiaceae	Clostridium	Clostridium difficile	Validation
Clostridium difficile PCR758_CBA_day3_150-2000_Exactive_HR.mz5	Gram-positives	Firmicutes	Clostridia	Clostridiales	Clostridiaceae	Clostridium	Clostridium difficile	Validation
Clostridium difficile PCR782_RT014_Braziers_24hrs_150-2000_Exactive.mz5	Gram-positives	Firmicutes	Clostridia	Clostridiales	Clostridiaceae	Clostridium	Clostridium difficile	Validation
Clostridium difficile PCR782_RT014_CBA_24hrs_150-2000_Exactive.mz5	Gram-positives	Firmicutes	Clostridia	Clostridiales	Clostridiaceae	Clostridium	Clostridium difficile	Validation
Clostridium difficile PCR782_RT014_CBA_40hrs_150-2000_Exactive.mz5	Gram-positives	Firmicutes	Clostridia	Clostridiales	Clostridiaceae	Clostridium	Clostridium difficile	Validation
Clostridium difficile PCR782_RT014_FAA_24hrs_150-2000_Exactive.mz5	Gram-positives	Firmicutes	Clostridia	Clostridiales	Clostridiaceae	Clostridium	Clostridium difficile	Validation
Clostridium difficile PCR784_CBA_day1_150-2000_Exactive_HR.mz5	Gram-positives	Firmicutes	Clostridia	Clostridiales	Clostridiaceae	Clostridium	Clostridium difficile	Validation
Clostridium difficile PCR784_CBA_day3_150-2000_Exactive_HR.mz5	Gram-positives	Firmicutes	Clostridia	Clostridiales	Clostridiaceae	Clostridium	Clostridium difficile	Validation
Clostridium difficile PCR791_RT014_Braziers_24hrs_150-2000_Exactive.mz5	Gram-positives	Firmicutes	Clostridia	Clostridiales	Clostridiaceae	Clostridium	Clostridium difficile	Validation
Clostridium difficile PCR791_RT014_CBA_24hrs_150-2000_Exactive.mz5	Gram-positives	Firmicutes	Clostridia	Clostridiales	Clostridiaceae	Clostridium	Clostridium difficile	Validation
Clostridium difficile PCR791_RT014_CBA_40hrs_150-2000_Exactive.mz5	Gram-positives	Firmicutes	Clostridia	Clostridiales	Clostridiaceae	Clostridium	Clostridium difficile	Validation
Clostridium difficile PCR791_RT014_FAA_24hrs_150-2000_Exactive.mz5	Gram-positives	Firmicutes	Clostridia	Clostridiales	Clostridiaceae	Clostridium	Clostridium difficile	Validation
Clostridium difficile PCR792_RT014_Braziers_24hrs_150-2000_Exactive.mz5	Gram-positives	Firmicutes	Clostridia	Clostridiales	Clostridiaceae	Clostridium	Clostridium difficile	Validation
Clostridium difficile PCR792_RT014_CBA_24hrs_150-2000_Exactive.mz5	Gram-positives	Firmicutes	Clostridia	Clostridiales	Clostridiaceae	Clostridium	Clostridium difficile	Validation
Clostridium difficile PCR792_RT014_CBA_40hrs_150-2000_Exactive.mz5	Gram-positives	Firmicutes	Clostridia	Clostridiales	Clostridiaceae	Clostridium	Clostridium difficile	Validation
Clostridium difficile PCR792_RT014_FAA_24hrs_150-2000_Exactive.mz5	Gram-positives	Firmicutes	Clostridia	Clostridiales	Clostridiaceae	Clostridium	Clostridium difficile	Validation
Clostridium difficile PCR798_CBA_old_150-2000_Exactive_HR.mz5	Gram-positives	Firmicutes	Clostridia	Clostridiales	Clostridiaceae	Clostridium	Clostridium difficile	Validation
Clostridium difficile PCR804_RT078_Braziers_24hrs_150-2000_Exactive.mz5	Gram-positives	Firmicutes	Clostridia	Clostridiales	Clostridiaceae	Clostridium	Clostridium difficile	Validation
Clostridium difficile PCR804_RT078_CBA_24hrs_150-2000_Exactive.mz5	Gram-positives	Firmicutes	Clostridia	Clostridiales	Clostridiaceae	Clostridium	Clostridium difficile	Validation
Clostridium difficile PCR804_RT078_FAA_24hrs_150-2000_Exactive.mz5	Gram-positives	Firmicutes	Clostridia	Clostridiales	Clostridiaceae	Clostridium	Clostridium difficile	Validation
Clostridium difficile PCR884_RT078_CBA_40hrs_150-2000_Exactive.mz5	Gram-positives	Firmicutes	Clostridia	Clostridiales	Clostridiaceae	Clostridium	Clostridium difficile	Validation
Clostridium difficile PCR886_RT078_Braziers_24hrs_150-2000_Exactive.mz5	Gram-positives	Firmicutes	Clostridia	Clostridiales	Clostridiaceae	Clostridium	Clostridium difficile	Validation
Clostridium difficile PCR886_RT078_CBA_40hrs_150-2000_Exactive.mz5	Gram-positives	Firmicutes	Clostridia	Clostridiales	Clostridiaceae	Clostridium	Clostridium difficile	Validation
Clostridium difficile PCR886_RT078_FAA_24hrs_150-2000_Exactive.mz5	Gram-positives	Firmicutes	Clostridia	Clostridiales	Clostridiaceae	Clostridium	Clostridium difficile	Validation
Clostridium difficile PCR889_RT014_Braziers_24hrs_150-2000_Exactive.mz5	Gram-positives	Firmicutes	Clostridia	Clostridiales	Clostridiaceae	Clostridium	Clostridium difficile	Validation
Clostridium difficile PCR889_RT014_CBA_24hrs_150-2000_Exactive.mz5	Gram-positives	Firmicutes	Clostridia	Clostridiales	Clostridiaceae	Clostridium	Clostridium difficile	Validation
Clostridium difficile PCR889_RT014_CBA_40hrs_150-2000_Exactive.mz5	Gram-positives	Firmicutes	Clostridia	Clostridiales	Clostridiaceae	Clostridium	Clostridium difficile	Validation
Clostridium difficile PCR889_RT014_FAA_24hrs_150-2000_Exactive.mz5	Gram-positives	Firmicutes	Clostridia	Clostridiales	Clostridiaceae	Clostridium	Clostridium difficile	Validation
Clostridium difficile PCR910_RT078_Braziers_24hrs_150-2000_Exactive.mz5	Gram-positives	Firmicutes	Clostridia	Clostridiales	Clostridiaceae	Clostridium	Clostridium difficile	Validation
Clostridium difficile PCR910_RT078_CBA_24hrs_150-2000_Exactive.mz5	Gram-positives	Firmicutes	Clostridia	Clostridiales	Clostridiaceae	Clostridium	Clostridium difficile	Validation
Clostridium difficile PCR910_RT078_FAA_24hrs_150-2000_Exactive.mz5	Gram-positives	Firmicutes	Clostridia	Clostridiales	Clostridiaceae	Clostridium	Clostridium difficile	Validation
Clostridium difficile PCR926_RT014_Braziers_24hrs_150-2000_Exactive.mz5	Gram-positives	Firmicutes	Clostridia	Clostridiales	Clostridiaceae	Clostridium	Clostridium difficile	Validation
Clostridium difficile PCR926_RT014_CBA_24hrs_150-2000_Exactive.mz5	Gram-positives	Firmicutes	Clostridia	Clostridiales	Clostridiaceae	Clostridium	Clostridium difficile	Validation
Clostridium difficile PCR926_RT014_CBA_40hrs_150-2000_Exactive.mz5	Gram-positives	Firmicutes	Clostridia	Clostridiales	Clostridiaceae	Clostridium	Clostridium difficile	Validation
Clostridium difficile PCR926_RT014_FAA_24hrs_150-2000_Exactive.mz5	Gram-positives	Firmicutes	Clostridia	Clostridiales	Clostridiaceae	Clostridium	Clostridium difficile	Validation
Clostridium difficile PCR942_RT078_Braziers_24hrs_150-2000_Exactive.mz5	Gram-positives	Firmicutes	Clostridia	Clostridiales	Clostridiaceae	Clostridium	Clostridium difficile	Validation
Clostridium difficile PCR942_RT078_CBA_24hrs_150-2000_Exactive.mz5	Gram-positives	Firmicutes	Clostridia	Clostridiales	Clostridiaceae	Clostridium	Clostridium difficile	Validation
Clostridium difficile PCR942_RT078_CBA_40hrs_150-2000_Exactive.mz5	Gram-positives	Firmicutes	Clostridia	Clostridiales	Clostridiaceae	Clostridium	Clostridium difficile	Validation
Clostridium difficile PCR942_RT078_FAA_24hrs_150-2000_Exactive.mz5	Gram-positives	Firmicutes	Clostridia	Clostridiales	Clostridiaceae	Clostridium	Clostridium difficile	Validation
Clostridium difficile PCR945_RT014_Braziers_24hrs_150-2000_Exactive.mz5	Gram-positives	Firmicutes	Clostridia	Clostridiales	Clostridiaceae	Clostridium	Clostridium difficile	Validation
Clostridium difficile PCR945_RT014_CBA_24hrs_150-2000_Exactive.mz5	Gram-positives	Firmicutes	Clostridia	Clostridiales	Clostridiaceae	Clostridium	Clostridium difficile	Validation
Clostridium difficile PCR945_RT014_CBA_40hrs_150-2000_Exactive.mz5	Gram-positives	Firmicutes	Clostridia	Clostridiales	Clostridiaceae	Clostridium	Clostridium difficile	Validation
Clostridium difficile PCR945_RT014_FAA_24hrs_150-2000_Exactive.mz5	Gram-positives	Firmicutes	Clostridia	Clostridiales	Clostridiaceae	Clostridium	Clostridium difficile	Validation
Clostridium difficile PCR946_RT014_Braziers_24hrs_150-2000_Exactive.mz5	Gram-positives	Firmicutes	Clostridia	Clostridiales	Clostridiaceae	Clostridium	Clostridium difficile	Validation
Clostridium difficile PCR946_RT014_CBA_24hrs_150-2000_Exactive.mz5	Gram-positives	Firmicutes	Clostridia	Clostridiales	Clostridiaceae	Clostridium	Clostridium difficile	Validation
Clostridium difficile PCR946_RT014_CBA_40hrs_150-2000_Exactive.mz5	Gram-positives	Firmicutes	Clostridia	Clostridiales	Clostridiaceae	Clostridium	Clostridium difficile	Validation
Clostridium difficile PCR946_RT014_FAA_24hrs_150-2000_Exactive.mz5	Gram-positives	Firmicutes	Clostridia	Clostridiales	Clostridiaceae	Clostridium	Clostridium difficile	Validation
Clostridium difficile PCR953_RT014_Braziers_24hrs_150-2000_Exactive.mz5	Gram-positives	Firmicutes	Clostridia	Clostridiales	Clostridiaceae	Clostridium	Clostridium difficile	Validation
Clostridium difficile PCR953_RT014_CBA_24hrs_150-2000_Exactive.mz5	Gram-positives	Firmicutes	Clostridia	Clostridiales	Clostridiaceae	Clostridium	Clostridium difficile	Validation
Clostridium difficile PCR953_RT014_CBA_40hrs_150-2000_Exactive.mz5	Gram-positives	Firmicutes	Clostridia	Clostridiales	Clostridiaceae	Clostridium	Clostridium difficile	Validation
Clostridium difficile PCR953_RT014_FAA_24hrs_150-2000_Exactive.mz5	Gram-positives	Firmicutes	Clostridia	Clostridiales	Clostridiaceae	Clostridium	Clostridium difficile	Validation
Clostridium difficile PCRXXX De Matelly Semmon H1682237 18hrs_CBA_150-2000_Exactive.mz5	Gram-positives	Firmicutes	Clostridia	Clostridiales	Clostridiaceae	Clostridium	Clostridium difficile	Validation
Clostridium difficile Poulter_CBA_day1_150-2000_Exactive_HR.mz5	Gram-positives	Firmicutes	Clostridia	Clostridiales	Clostridiaceae	Clostridium	Clostridium difficile	Validation
Clostridium difficile R22090_FHB_24hrs_150-2000_Exactive.mz5	Gram-positives	Firmicutes	Clostridia	Clostridiales	Clostridiaceae	Clostridium	Clostridium difficile	Validation
Clostridium difficile R23040_FHB_24hrs_150-2000_Exactive.mz5	Gram-positives	Firmicutes	Clostridia	Clostridiales	Clostridiaceae	Clostridium	Clostridium difficile	Validation
Clostridium difficile R23136_FHB_24hrs_150-2000_Exactive.mz5	Gram-positives	Firmicutes	Clostridia	Clostridiales	Clostridiaceae	Clostridium	Clostridium difficile	Validation
Clostridium difficile R23373_FHB_24hrs_150-2000_Exactive.mz5	Gram-positives	Firmicutes	Clostridia	Clostridiales	Clostridiaceae	Clostridium	Clostridium difficile	Validation
Clostridium difficile R23443_FHB_24hrs_150-2000_Exactive.mz5	Gram-positives	Firmicutes	Clostridia	Clostridiales	Clostridiaceae	Clostridium	Clostridium difficile	Validation
Clostridium difficile R23591_FHB_24hrs_150-2000_Exactive.mz5	Gram-positives	Firmicutes	Clostridia	Clostridiales	Clostridiaceae	Clostridium	Clostridium difficile	Validation
Clostridium difficile R23691_FHB_24hrs_150-2000_Exactive.mz5	Gram-positives	Firmicutes	Clostridia	Clostridiales	Clostridiaceae	Clostridium	Clostridium difficile	Validation
Clostridium difficile R23911_FHB_24hrs_150-2000_Exactive.mz5	Gram-positives	Firmicutes	Clostridia	Clostridiales	Clostridiaceae	Clostridium	Clostridium difficile	Validation
Clostridium difficile R24106_FHB_24hrs_150-2000_Exactive.mz5	Gram-positives	Firmicutes	Clostridia	Clostridiales	Clostridiaceae	Clostridium	Clostridium difficile	Validation
Clostridium difficile R24262_FHB_24hrs_150-2000_Exactive.mz5	Gram-positives	Firmicutes	Clostridia	Clostridiales	Clostridiaceae	Clostridium	Clostridium difficile	Validation
Clostridium difficile R24532_FHB_24hrs_150-2000_Exactive_140227150444.mz5	Gram-positives	Firmicutes	Clostridia	Clostridiales	Clostridiaceae	Clostridium	Clostridium difficile	Validation
Clostridium difficile R24532_FHB_24hrs_150-2000_Exactive.mz5	Gram-positives	Firmicutes	Clostridia	Clostridiales	Clostridiaceae	Clostridium	Clostridium difficile	Validation
Clostridium difficile R24555_FHB_24hrs_150-2000_Exactive.mz5	Gram-positives	Firmicutes	Clostridia	Clostridiales	Clostridiaceae	Clostridium	Clostridium difficile	Validation
Clostridium difficile R24566_FHB_24hrs_150-2000_Exactive.mz5	Gram-positives	Firmicutes	Clostridia	Clostridiales	Clostridiaceae	Clostridium	Clostridium difficile	Validation
Clostridium difficile R24673_FHB_24hrs_150-2000_Exactive.mz5	Gram-positives	Firmicutes	Clostridia	Clostridiales	Clostridiaceae	Clostridium	Clostridium difficile	Validation
Clostridium difficile R8375_FHB_24hrs_150-2000_Exactive.mz5	Gram-positives	Firmicutes	Clostridia	Clostridiales	Clostridiaceae	Clostridium	Clostridium difficile	Validation
Clostridium difficile RT002_622_CBA_48hrs_150-2000_Exactive.mz5	Gram-positives	Firmicutes	Clostridia	Clostridiales	Clostridiaceae	Clostridium	Clostridium difficile	Validation
Clostridium difficile RT002_634_CBA_48hrs_150-2000_Exactive.mz5	Gram-positives	Firmicutes	Clostridia	Clostridiales	Clostridiaceae	Clostridium	Clostridium difficile	Validation
Clostridium difficile RT002_644_CBA_48hrs_150-2000_Exactive.mz5	Gram-positives	Firmicutes	Clostridia	Clostridiales	Clostridiaceae	Clostridium	Clostridium difficile	Validation
Clostridium difficile RT002_669_CBA_48hrs_150-2000_Exactive.mz5	Gram-positives	Firmicutes	Clostridia	Clostridiales	Clostridiaceae	Clostridium	Clostridium difficile	Validation
Clostridium difficile RT002_685_CBA_48hrs_150-2000_Exactive.mz5	Gram-positives	Firmicutes	Clostridia	Clostridiales	Clostridiaceae	Clostridium	Clostridium difficile	Validation
Clostridium difficile RT002_726_CBA_48hrs_150-2000_Exactive.mz5	Gram-positives	Firmicutes	Clostridia	Clostridiales	Clostridiaceae	Clostridium	Clostridium difficile	Validation
Clostridium difficile RT002_750_CBA_48hrs_150-2000_Exactive.mz5	Gram-positives	Firmicutes	Clostridia	Clostridiales	Clostridiaceae	Clostridium	Clostridium difficile	Validation
Clostridium difficile RT002_751_CBA_48hrs_150-2000_Exactive.mz5	Gram-positives	Firmicutes	Clostridia	Clostridiales	Clostridiaceae	Clostridium	Clostridium difficile	Validation
Clostridium difficile RT002_770_CBA_48hrs_150-2000_Exactive.mz5	Gram-positives	Firmicutes	Clostridia	Clostridiales	Clostridiaceae	Clostridium	Clostridium difficile	Validation
Clostridium difficile RT002_795_CBA_48hrs_150-2000_Exactive.mz5	Gram-positives	Firmicutes	Clostridia	Clostridiales	Clostridiaceae	Clostridium	Clostridium difficile	Validation
Clostridium difficile RT002_D51399_FAA-E+O_24hrs_anO2_150-2000_Exactive.mz5	Gram-positives	Firmicutes	Clostridia	Clostridiales	Clostridiaceae	Clostridium	Clostridium difficile	Validation
Clostridium difficile RT002_D51399_FAA-Oxoid_24hrs_anO2_150-2000_Exactive.mz5	Gram-positives	Firmicutes	Clostridia	Clostridiales	Clostridiaceae	Clostridium	Clostridium difficile	Validation
Clostridium difficile RT002_D51422_FAA-E+O_24hrs_anO2_150-2000_Exactive.mz5	Gram-positives	Firmicutes	Clostridia	Clostridiales	Clostridiaceae	Clostridium	Clostridium difficile	Validation
Clostridium difficile RT002_D51422_FAA-Oxoid_24hrs_anO2_150-2000_Exactive.mz5	Gram-positives	Firmicutes	Clostridia	Clostridiales	Clostridiaceae	Clostridium	Clostridium difficile	Validation
Clostridium difficile RT002_D51423_FAA-E+O_24hrs_anO2_150-2000_Exactive.mz5	Gram-positives	Firmicutes	Clostridia	Clostridiales	Clostridiaceae	Clostridium	Clostridium difficile	Validation
Clostridium difficile RT002_D51423_FAA-Oxoid_24hrs_anO2_150-2000_Exactive.mz5	Gram-positives	Firmicutes	Clostridia	Clostridiales	Clostridiaceae	Clostridium	Clostridium difficile	Validation
Clostridium difficile RT002_PCR212_Braziers_24hrs_anO2_150-2000_Exactive (2).mz5	Gram-positives	Firmicutes	Clostridia	Clostridiales	Clostridiaceae	Clostridium	Clostridium difficile	Validation
Clostridium difficile RT002_PCR212_Braziers_24hrs_anO2_150-2000_Exactive_Erbe.mz5	Gram-positives	Firmicutes	Clostridia	Clostridiales	Clostridiaceae	Clostridium	Clostridium difficile	Validation
Clostridium difficile RT002_PCR212_Braziers_24hrs_anO2_150-2000_Exactive.mz5	Gram-positives	Firmicutes	Clostridia	Clostridiales	Clostridiaceae	Clostridium	Clostridium difficile	Validation
Clostridium difficile RT002_PCR212_Braziers_48hrs_anO2_150-2000_Exactive.mz5	Gram-positives	Firmicutes	Clostridia	Clostridiales	Clostridiaceae	Clostridium	Clostridium difficile	Validation
Clostridium difficile RT002_PCR212_CBA_48hrs_150-2000_Exactive.mz5	Gram-positives	Firmicutes	Clostridia	Clostridiales	Clostridiaceae	Clostridium	Clostridium difficile	Validation
Clostridium difficile RT002_PCR212_FAA_24hrs_anO2_150-2000_Exactive_Erbe.mz5	Gram-positives	Firmicutes	Clostridia	Clostridiales	Clostridiaceae	Clostridium	Clostridium difficile	Validation
Clostridium difficile RT002_PCR212_FAA_24hrs_anO2_150-2000_Exactive.mz5	Gram-positives	Firmicutes	Clostridia	Clostridiales	Clostridiaceae	Clostridium	Clostridium difficile	Validation
Clostridium difficile RT002_PCR212_FHB_24hrs_anO2_150-2000_Exactive_Erbe.mz5	Gram-positives	Firmicutes	Clostridia	Clostridiales	Clostridiaceae	Clostridium	Clostridium difficile	Validation
Clostridium difficile RT002_PCR212_FHB_24hrs_anO2_150-2000_Exactive.mz5	Gram-positives	Firmicutes	Clostridia	Clostridiales	Clostridiaceae	Clostridium	Clostridium difficile	Validation
Clostridium difficile RT002_PCR216_Braziers_24hrs_anO2_150-2000_Exactive.mz5	Gram-positives	Firmicutes	Clostridia	Clostridiales	Clostridiaceae	Clostridium	Clostridium difficile	Validation
Clostridium difficile RT002_PCR216_Braziers_48hrs_anO2_150-2000_Exactive.mz5	Gram-positives	Firmicutes	Clostridia	Clostridiales	Clostridiaceae	Clostridium	Clostridium difficile	Validation
Clostridium difficile RT002_PCR216_CBA_48hrs_150-2000_Exactive.mz5	Gram-positives	Firmicutes	Clostridia	Clostridiales	Clostridiaceae	Clostridium	Clostridium difficile	Validation
Clostridium difficile RT002_PCR216_FAA_24hrs_anO2_150-2000_Exactive.mz5	Gram-positives	Firmicutes	Clostridia	Clostridiales	Clostridiaceae	Clostridium	Clostridium difficile	Validation
Clostridium difficile RT002_PCR216_FAA-E+O_24hrs_anO2_150-2000_Exactive.mz5	Gram-positives	Firmicutes	Clostridia	Clostridiales	Clostridiaceae	Clostridium	Clostridium difficile	Validation
Clostridium difficile RT002_PCR216_FAA-Oxoid_24hrs_anO2_150-2000_Exactive.mz5	Gram-positives	Firmicutes	Clostridia	Clostridiales	Clostridiaceae	Clostridium	Clostridium difficile	Validation
Clostridium difficile RT002_PCR226_CBA_48hrs_150-2000_Exactive.mz5	Gram-positives	Firmicutes	Clostridia	Clostridiales	Clostridiaceae	Clostridium	Clostridium difficile	Validation
Clostridium difficile RT002_PCR226_FAA_24hrs_anO2_150-2000_Exactive.mz5	Gram-positives	Firmicutes	Clostridia	Clostridiales	Clostridiaceae	Clostridium	Clostridium difficile	Validation
Clostridium difficile RT002_PCR226_FAA-E+O_24hrs_anO2_150-2000_Exactive.mz5	Gram-positives	Firmicutes	Clostridia	Clostridiales	Clostridiaceae	Clostridium	Clostridium difficile	Validation
Clostridium difficile RT002_PCR226_FAA-Oxoid_24hrs_anO2_150-2000_Exactive.mz5	Gram-positives	Firmicutes	Clostridia	Clostridiales	Clostridiaceae	Clostridium	Clostridium difficile	Validation
Clostridium difficile RT002_PCR236_Braziers_24hrs_anO2_150-2000_Exactive (2).mz5	Gram-positives	Firmicutes	Clostridia	Clostridiales	Clostridiaceae	Clostridium	Clostridium difficile	Validation
Clostridium difficile RT002_PCR236_Braziers_24hrs_anO2_150-2000_Exactive_Erbe.mz5	Gram-positives	Firmicutes	Clostridia	Clostridiales	Clostridiaceae	Clostridium	Clostridium difficile	Validation
Clostridium difficile RT002_PCR236_Braziers_24hrs_anO2_150-2000_Exactive.mz5	Gram-positives	Firmicutes	Clostridia	Clostridiales	Clostridiaceae	Clostridium	Clostridium difficile	Validation
Clostridium difficile RT002_PCR236_Braziers_48hrs_anO2_150-2000_Exactive.mz5	Gram-positives	Firmicutes	Clostridia	Clostridiales	Clostridiaceae	Clostridium	Clostridium difficile	Validation
Clostridium difficile RT002_PCR236_CBA_48hrs_150-2000_Exactive.mz5	Gram-positives	Firmicutes	Clostridia	Clostridiales	Clostridiaceae	Clostridium	Clostridium difficile	Validation
Clostridium difficile RT002_PCR236_FAA_24hrs_anO2_150-2000_Exactive_Erbe.mz5	Gram-positives	Firmicutes	Clostridia	Clostridiales	Clostridiaceae	Clostridium	Clostridium difficile	Validation
Clostridium difficile RT002_PCR236_FAA_24hrs_anO2_150-2000_Exactive.mz5	Gram-positives	Firmicutes	Clostridia	Clostridiales	Clostridiaceae	Clostridium	Clostridium difficile	Validation
Clostridium difficile RT002_PCR236_FHB_24hrs_anO2_150-2000_Exactive_Erbe.mz5	Gram-positives	Firmicutes	Clostridia	Clostridiales	Clostridiaceae	Clostridium	Clostridium difficile	Validation
Clostridium difficile RT002_PCR236_FHB_24hrs_anO2_150-2000_Exactive.mz5	Gram-positives	Firmicutes	Clostridia	Clostridiales	Clostridiaceae	Clostridium	Clostridium difficile	Validation
Clostridium difficile RT002_PCR238_Braziers_24hrs_anO2_150-2000_Exactive.mz5	Gram-positives	Firmicutes	Clostridia	Clostridiales	Clostridiaceae	Clostridium	Clostridium difficile	Validation
Clostridium difficile RT002_PCR238_Braziers_48hrs_anO2_150-2000_Exactive.mz5	Gram-positives	Firmicutes	Clostridia	Clostridiales	Clostridiaceae	Clostridium	Clostridium difficile	Validation
Clostridium difficile RT002_PCR238_CBA_48hrs_150-2000_Exactive.mz5	Gram-positives	Firmicutes	Clostridia	Clostridiales	Clostridiaceae	Clostridium	Clostridium difficile	Validation
Clostridium difficile RT002_PCR238_FAA_24hrs_anO2_150-2000_Exactive.mz5	Gram-positives	Firmicutes	Clostridia	Clostridiales	Clostridiaceae	Clostridium	Clostridium difficile	Validation
Clostridium difficile RT002_PCR266_CBA_48hrs_150-2000_Exactive.mz5	Gram-positives	Firmicutes	Clostridia	Clostridiales	Clostridiaceae	Clostridium	Clostridium difficile	Validation
Clostridium difficile RT002_PCR266_FAA_24hrs_anO2_150-2000_Exactive.mz5	Gram-positives	Firmicutes	Clostridia	Clostridiales	Clostridiaceae	Clostridium	Clostridium difficile	Validation
Clostridium difficile RT002_PCR272_Braziers_24hrs_anO2_150-2000_Exactive.mz5	Gram-positives	Firmicutes	Clostridia	Clostridiales	Clostridiaceae	Clostridium	Clostridium difficile	Validation
Clostridium difficile RT002_PCR272_Braziers_48hrs_anO2_150-2000_Exactive.mz5	Gram-positives	Firmicutes	Clostridia	Clostridiales	Clostridiaceae	Clostridium	Clostridium difficile	Validation
Clostridium difficile RT002_PCR272_CBA_48hrs_150-2000_Exactive.mz5	Gram-positives	Firmicutes	Clostridia	Clostridiales	Clostridiaceae	Clostridium	Clostridium difficile	Validation
Clostridium difficile RT002_PCR272_FAA_24hrs_anO2_150-2000_Exactive.mz5	Gram-positives	Firmicutes	Clostridia	Clostridiales	Clostridiaceae	Clostridium	Clostridium difficile	Validation
Clostridium difficile RT002_PCR310_Braziers_24hrs_anO2_150-2000_Exactive (2).mz5	Gram-positives	Firmicutes	Clostridia	Clostridiales	Clostridiaceae	Clostridium	Clostridium difficile	Validation
Clostridium difficile RT002_PCR310_Braziers_24hrs_anO2_150-2000_Exactive_Erbe.mz5	Gram-positives	Firmicutes	Clostridia	Clostridiales	Clostridiaceae	Clostridium	Clostridium difficile	Validation
Clostridium difficile RT002_PCR310_Braziers_24hrs_anO2_150-2000_Exactive.mz5	Gram-positives	Firmicutes	Clostridia	Clostridiales	Clostridiaceae	Clostridium	Clostridium difficile	Validation
Clostridium difficile RT002_PCR310_Braziers_48hrs_anO2_150-2000_Exactive.mz5	Gram-positives	Firmicutes	Clostridia	Clostridiales	Clostridiaceae	Clostridium	Clostridium difficile	Validation
Clostridium difficile RT002_PCR310_CBA_48hrs_150-2000_Exactive.mz5	Gram-positives	Firmicutes	Clostridia	Clostridiales	Clostridiaceae	Clostridium	Clostridium difficile	Validation
Clostridium difficile RT002_PCR310_FAA_24hrs_anO2_150-2000_Exactive_Erbe.mz5	Gram-positives	Firmicutes	Clostridia	Clostridiales	Clostridiaceae	Clostridium	Clostridium difficile	Validation
Clostridium difficile RT002_PCR310_FAA_24hrs_anO2_150-2000_Exactive.mz5	Gram-positives	Firmicutes	Clostridia	Clostridiales	Clostridiaceae	Clostridium	Clostridium difficile	Validation
Clostridium difficile RT002_PCR310_FAA-E+O_24hrs_anO2_150-2000_Exactive.mz5	Gram-positives	Firmicutes	Clostridia	Clostridiales	Clostridiaceae	Clostridium	Clostridium difficile	Validation
Clostridium difficile RT002_PCR310_FAA-Oxoid_24hrs_anO2_150-2000_Exactive.mz5	Gram-positives	Firmicutes	Clostridia	Clostridiales	Clostridiaceae	Clostridium	Clostridium difficile	Validation
Clostridium difficile RT002_PCR310_FHB_24hrs_anO2_150-2000_Exactive_Erbe.mz5	Gram-positives	Firmicutes	Clostridia	Clostridiales	Clostridiaceae	Clostridium	Clostridium difficile	Validation
Clostridium difficile RT002_PCR310_FHB_24hrs_anO2_150-2000_Exactive.mz5	Gram-positives	Firmicutes	Clostridia	Clostridiales	Clostridiaceae	Clostridium	Clostridium difficile	Validation
Clostridium difficile RT002_PCR322_Braziers_24hrs_anO2_150-2000_Exactive.mz5	Gram-positives	Firmicutes	Clostridia	Clostridiales	Clostridiaceae	Clostridium	Clostridium difficile	Validation
Clostridium difficile RT002_PCR322_Braziers_48hrs_anO2_150-2000_Exactive.mz5	Gram-positives	Firmicutes	Clostridia	Clostridiales	Clostridiaceae	Clostridium	Clostridium difficile	Validation
Clostridium difficile RT002_PCR322_CBA_48hrs_150-2000_Exactive.mz5	Gram-positives	Firmicutes	Clostridia	Clostridiales	Clostridiaceae	Clostridium	Clostridium difficile	Validation
Clostridium difficile RT002_PCR322_FAA_24hrs_anO2_150-2000_Exactive.mz5	Gram-positives	Firmicutes	Clostridia	Clostridiales	Clostridiaceae	Clostridium	Clostridium difficile	Validation
Clostridium difficile RT002_PCR322_FAA-E+O_24hrs_anO2_150-2000_Exactive.mz5	Gram-positives	Firmicutes	Clostridia	Clostridiales	Clostridiaceae	Clostridium	Clostridium difficile	Validation
Clostridium difficile RT002_PCR322_FAA-Oxoid_24hrs_anO2_150-2000_Exactive.mz5	Gram-positives	Firmicutes	Clostridia	Clostridiales	Clostridiaceae	Clostridium	Clostridium difficile	Validation
Clostridium difficile RT002_PCR329_Braziers_24hrs_anO2_150-2000_Exactive.mz5	Gram-positives	Firmicutes	Clostridia	Clostridiales	Clostridiaceae	Clostridium	Clostridium difficile	Validation
Clostridium difficile RT002_PCR329_Braziers_48hrs_anO2_150-2000_Exactive.mz5	Gram-positives	Firmicutes	Clostridia	Clostridiales	Clostridiaceae	Clostridium	Clostridium difficile	Validation
Clostridium difficile RT002_PCR329_CBA_48hrs_150-2000_Exactive.mz5	Gram-positives	Firmicutes	Clostridia	Clostridiales	Clostridiaceae	Clostridium	Clostridium difficile	Validation
Clostridium difficile RT002_PCR329_FAA_24hrs_anO2_150-2000_Exactive.mz5	Gram-positives	Firmicutes	Clostridia	Clostridiales	Clostridiaceae	Clostridium	Clostridium difficile	Validation
Clostridium difficile RT002_PCR329_FAA-E+O_24hrs_anO2_150-2000_Exactive.mz5	Gram-positives	Firmicutes	Clostridia	Clostridiales	Clostridiaceae	Clostridium	Clostridium difficile	Validation
Clostridium difficile RT002_PCR329_FAA-Oxoid_24hrs_anO2_150-2000_Exactive.mz5	Gram-positives	Firmicutes	Clostridia	Clostridiales	Clostridiaceae	Clostridium	Clostridium difficile	Validation
Clostridium difficile RT002_PCR348_Braziers_24hrs_anO2_150-2000_Exactive (2).mz5	Gram-positives	Firmicutes	Clostridia	Clostridiales	Clostridiaceae	Clostridium	Clostridium difficile	Validation
Clostridium difficile RT002_PCR348_Braziers_24hrs_anO2_150-2000_Exactive_Erbe.mz5	Gram-positives	Firmicutes	Clostridia	Clostridiales	Clostridiaceae	Clostridium	Clostridium difficile	Validation
Clostridium difficile RT002_PCR348_Braziers_24hrs_anO2_150-2000_Exactive.mz5	Gram-positives	Firmicutes	Clostridia	Clostridiales	Clostridiaceae	Clostridium	Clostridium difficile	Validation
Clostridium difficile RT002_PCR348_Braziers_48hrs_anO2_150-2000_Exactive.mz5	Gram-positives	Firmicutes	Clostridia	Clostridiales	Clostridiaceae	Clostridium	Clostridium difficile	Validation
Clostridium difficile RT002_PCR348_CBA_48hrs_150-2000_Exactive.mz5	Gram-positives	Firmicutes	Clostridia	Clostridiales	Clostridiaceae	Clostridium	Clostridium difficile	Validation
Clostridium difficile RT002_PCR348_FAA_24hrs_anO2_150-2000_Exactive_Erbe.mz5	Gram-positives	Firmicutes	Clostridia	Clostridiales	Clostridiaceae	Clostridium	Clostridium difficile	Validation
Clostridium difficile RT002_PCR348_FAA_24hrs_anO2_150-2000_Exactive.mz5	Gram-positives	Firmicutes	Clostridia	Clostridiales	Clostridiaceae	Clostridium	Clostridium difficile	Validation
Clostridium difficile RT002_PCR348_FAA-E+O_24hrs_anO2_150-2000_Exactive.mz5	Gram-positives	Firmicutes	Clostridia	Clostridiales	Clostridiaceae	Clostridium	Clostridium difficile	Validation
Clostridium difficile RT002_PCR348_FAA-Oxoid_24hrs_anO2_150-2000_Exactive.mz5	Gram-positives	Firmicutes	Clostridia	Clostridiales	Clostridiaceae	Clostridium	Clostridium difficile	Validation
Clostridium difficile RT002_PCR348_FHB_24hrs_anO2_150-2000_Exactive_Erbe.mz5	Gram-positives	Firmicutes	Clostridia	Clostridiales	Clostridiaceae	Clostridium	Clostridium difficile	Validation
Clostridium difficile RT002_PCR348_FHB_24hrs_anO2_150-2000_Exactive.mz5	Gram-positives	Firmicutes	Clostridia	Clostridiales	Clostridiaceae	Clostridium	Clostridium difficile	Validation
Clostridium difficile RT002_PCR359_Braziers_24hrs_anO2_150-2000_Exactive.mz5	Gram-positives	Firmicutes	Clostridia	Clostridiales	Clostridiaceae	Clostridium	Clostridium difficile	Validation
Clostridium difficile RT002_PCR359_Braziers_48hrs_anO2_150-2000_Exactive.mz5	Gram-positives	Firmicutes	Clostridia	Clostridiales	Clostridiaceae	Clostridium	Clostridium difficile	Validation
Clostridium difficile RT002_PCR359_CBA_48hrs_150-2000_Exactive.mz5	Gram-positives	Firmicutes	Clostridia	Clostridiales	Clostridiaceae	Clostridium	Clostridium difficile	Validation
Clostridium difficile RT002_PCR359_FAA_24hrs_anO2_150-2000_Exactive.mz5	Gram-positives	Firmicutes	Clostridia	Clostridiales	Clostridiaceae	Clostridium	Clostridium difficile	Validation
Clostridium difficile RT002_PCR359_FAA-E+O_24hrs_anO2_150-2000_Exactive.mz5	Gram-positives	Firmicutes	Clostridia	Clostridiales	Clostridiaceae	Clostridium	Clostridium difficile	Validation
Clostridium difficile RT002_PCR359_FAA-Oxoid_24hrs_anO2_150-2000_Exactive.mz5	Gram-positives	Firmicutes	Clostridia	Clostridiales	Clostridiaceae	Clostridium	Clostridium difficile	Validation
Clostridium difficile RT002_PCR384_Braziers_24hrs_anO2_150-2000_Exactive.mz5	Gram-positives	Firmicutes	Clostridia	Clostridiales	Clostridiaceae	Clostridium	Clostridium difficile	Validation
Clostridium difficile RT002_PCR384_Braziers_48hrs_anO2_150-2000_Exactive.mz5	Gram-positives	Firmicutes	Clostridia	Clostridiales	Clostridiaceae	Clostridium	Clostridium difficile	Validation
Clostridium difficile RT002_PCR384_CBA_48hrs_150-2000_Exactive_mixed.mz5	Gram-positives	Firmicutes	Clostridia	Clostridiales	Clostridiaceae	Clostridium	Clostridium difficile	Validation
Clostridium difficile RT002_PCR384_FAA_24hrs_anO2_150-2000_Exactive.mz5	Gram-positives	Firmicutes	Clostridia	Clostridiales	Clostridiaceae	Clostridium	Clostridium difficile	Validation
Clostridium difficile RT002_PCR384_FAA-E+O_24hrs_anO2_150-2000_Exactive.mz5	Gram-positives	Firmicutes	Clostridia	Clostridiales	Clostridiaceae	Clostridium	Clostridium difficile	Validation
Clostridium difficile RT002_PCR384_FAA-Oxoid_24hrs_anO2_150-2000_Exactive.mz5	Gram-positives	Firmicutes	Clostridia	Clostridiales	Clostridiaceae	Clostridium	Clostridium difficile	Validation
Clostridium difficile RT002_PCR413-461_FAA_24hrs_anO2_150-2000_Exactive.mz5	Gram-positives	Firmicutes	Clostridia	Clostridiales	Clostridiaceae	Clostridium	Clostridium difficile	Validation
Clostridium difficile RT002_PCR428_Braziers_24hrs_anO2_150-2000_Exactive.mz5	Gram-positives	Firmicutes	Clostridia	Clostridiales	Clostridiaceae	Clostridium	Clostridium difficile	Validation
Clostridium difficile RT002_PCR428_Braziers_48hrs_anO2_150-2000_Exactive.mz5	Gram-positives	Firmicutes	Clostridia	Clostridiales	Clostridiaceae	Clostridium	Clostridium difficile	Validation
Clostridium difficile RT002_PCR428_CBA_48hrs_150-2000_Exactive.mz5	Gram-positives	Firmicutes	Clostridia	Clostridiales	Clostridiaceae	Clostridium	Clostridium difficile	Validation
Clostridium difficile RT002_PCR428_FAA_24hrs_anO2_150-2000_Exactive.mz5	Gram-positives	Firmicutes	Clostridia	Clostridiales	Clostridiaceae	Clostridium	Clostridium difficile	Validation
Clostridium difficile RT002_PCR428_FAA-E+O_24hrs_anO2_150-2000_Exactive.mz5	Gram-positives	Firmicutes	Clostridia	Clostridiales	Clostridiaceae	Clostridium	Clostridium difficile	Validation
Clostridium difficile RT002_PCR428_FAA-Oxoid_24hrs_anO2_150-2000_Exactive.mz5	Gram-positives	Firmicutes	Clostridia	Clostridiales	Clostridiaceae	Clostridium	Clostridium difficile	Validation
Clostridium difficile RT002_PCR461_CBA_48hrs_150-2000_Exactive.mz5	Gram-positives	Firmicutes	Clostridia	Clostridiales	Clostridiaceae	Clostridium	Clostridium difficile	Validation
Clostridium difficile RT002_PCR461_FAA-E+O_24hrs_anO2_150-2000_Exactive.mz5	Gram-positives	Firmicutes	Clostridia	Clostridiales	Clostridiaceae	Clostridium	Clostridium difficile	Validation
Clostridium difficile RT002_PCR461_FAA-Oxoid_24hrs_anO2_150-2000_Exactive.mz5	Gram-positives	Firmicutes	Clostridia	Clostridiales	Clostridiaceae	Clostridium	Clostridium difficile	Validation
Clostridium difficile RT002_PCR504_Braziers_24hrs_anO2_150-2000_Exactive.mz5	Gram-positives	Firmicutes	Clostridia	Clostridiales	Clostridiaceae	Clostridium	Clostridium difficile	Validation
Clostridium difficile RT002_PCR504_Braziers_48hrs_anO2_150-2000_Exactive.mz5	Gram-positives	Firmicutes	Clostridia	Clostridiales	Clostridiaceae	Clostridium	Clostridium difficile	Validation
Clostridium difficile RT002_PCR875_Braziers_24hrs_anO2_150-2000_Exactive.mz5	Gram-positives	Firmicutes	Clostridia	Clostridiales	Clostridiaceae	Clostridium	Clostridium difficile	Validation
Clostridium difficile RT002_PCR875_Braziers_48hrs_anO2_150-2000_Exactive.mz5	Gram-positives	Firmicutes	Clostridia	Clostridiales	Clostridiaceae	Clostridium	Clostridium difficile	Validation
Clostridium difficile RT002_PCR924_Braziers_48hrs_anO2_150-2000_Exactive.mz5	Gram-positives	Firmicutes	Clostridia	Clostridiales	Clostridiaceae	Clostridium	Clostridium difficile	Validation
Clostridium difficile RT002_PCR924_STAR_Braziers_24hrs_anO2_150-2000_Exactive_Erbe.mz5	Gram-positives	Firmicutes	Clostridia	Clostridiales	Clostridiaceae	Clostridium	Clostridium difficile	Validation
Clostridium difficile RT002_PCR924_STAR_Braziers_24hrs_anO2_150-2000_Exactive.mz5	Gram-positives	Firmicutes	Clostridia	Clostridiales	Clostridiaceae	Clostridium	Clostridium difficile	Validation
Clostridium difficile RT002_PCR924_STAR_FAA_24hrs_anO2_150-2000_Exactive_Erbe.mz5	Gram-positives	Firmicutes	Clostridia	Clostridiales	Clostridiaceae	Clostridium	Clostridium difficile	Validation
Clostridium difficile RT002_PCR924_STAR_FAA_24hrs_anO2_150-2000_Exactive.mz5	Gram-positives	Firmicutes	Clostridia	Clostridiales	Clostridiaceae	Clostridium	Clostridium difficile	Validation
Clostridium difficile RT002_PCR924_STAR_FHB_24hrs_anO2_150-2000_Exactive_Erbe.mz5	Gram-positives	Firmicutes	Clostridia	Clostridiales	Clostridiaceae	Clostridium	Clostridium difficile	Validation
Clostridium difficile RT002_PCR924_STAR_FHB_24hrs_anO2_150-2000_Exactive.mz5	Gram-positives	Firmicutes	Clostridia	Clostridiales	Clostridiaceae	Clostridium	Clostridium difficile	Validation
Clostridium difficile RT002_PCR942_FAA_24hrs_anO2_150-2000_Exactive.mz5	Gram-positives	Firmicutes	Clostridia	Clostridiales	Clostridiaceae	Clostridium	Clostridium difficile	Validation
Clostridium difficile RT002_R23136_FAA-E+O_24hrs_anO2_150-2000_Exactive.mz5	Gram-positives	Firmicutes	Clostridia	Clostridiales	Clostridiaceae	Clostridium	Clostridium difficile	Validation
Clostridium difficile RT002_R23136_FAA-Oxoid_24hrs_anO2_150-2000_Exactive.mz5	Gram-positives	Firmicutes	Clostridia	Clostridiales	Clostridiaceae	Clostridium	Clostridium difficile	Validation
Clostridium difficile RT002_R24106_FAA-E+O_24hrs_anO2_150-2000_Exactive.mz5	Gram-positives	Firmicutes	Clostridia	Clostridiales	Clostridiaceae	Clostridium	Clostridium difficile	Validation
Clostridium difficile RT002_R24106_FAA-Oxoid_24hrs_anO2_150-2000_Exactive.mz5	Gram-positives	Firmicutes	Clostridia	Clostridiales	Clostridiaceae	Clostridium	Clostridium difficile	Validation
Clostridium difficile RT002_R24252_FAA-E+O_24hrs_anO2_150-2000_Exactive.mz5	Gram-positives	Firmicutes	Clostridia	Clostridiales	Clostridiaceae	Clostridium	Clostridium difficile	Validation
Clostridium difficile RT002_R24252_FAA-Oxoid_24hrs_anO2_150-2000_Exactive.mz5	Gram-positives	Firmicutes	Clostridia	Clostridiales	Clostridiaceae	Clostridium	Clostridium difficile	Validation
Clostridium difficile RT002_R24532_FAA-E+O_24hrs_anO2_150-2000_Exactive.mz5	Gram-positives	Firmicutes	Clostridia	Clostridiales	Clostridiaceae	Clostridium	Clostridium difficile	Validation
Clostridium difficile RT002_R24532_FAA-Oxoid_24hrs_anO2_150-2000_Exactive.mz5	Gram-positives	Firmicutes	Clostridia	Clostridiales	Clostridiaceae	Clostridium	Clostridium difficile	Validation
Clostridium difficile RT002_R24555_FAA-E+O_24hrs_anO2_150-2000_Exactive.mz5	Gram-positives	Firmicutes	Clostridia	Clostridiales	Clostridiaceae	Clostridium	Clostridium difficile	Validation
Clostridium difficile RT002_R24555_FAA-Oxoid_24hrs_anO2_150-2000_Exactive.mz5	Gram-positives	Firmicutes	Clostridia	Clostridiales	Clostridiaceae	Clostridium	Clostridium difficile	Validation
Clostridium difficile RT002_R24566_FAA-E+O_24hrs_anO2_150-2000_Exactive.mz5	Gram-positives	Firmicutes	Clostridia	Clostridiales	Clostridiaceae	Clostridium	Clostridium difficile	Validation
Clostridium difficile RT002_R24566_FAA-Oxoid_24hrs_anO2_150-2000_Exactive.mz5	Gram-positives	Firmicutes	Clostridia	Clostridiales	Clostridiaceae	Clostridium	Clostridium difficile	Validation
Clostridium difficile RT002_R24673_FAA-E+O_24hrs_anO2_150-2000_Exactive.mz5	Gram-positives	Firmicutes	Clostridia	Clostridiales	Clostridiaceae	Clostridium	Clostridium difficile	Validation
Clostridium difficile RT002_R24673_FAA-Oxoid_24hrs_anO2_150-2000_Exactive.mz5	Gram-positives	Firmicutes	Clostridia	Clostridiales	Clostridiaceae	Clostridium	Clostridium difficile	Validation
Clostridium difficile RT005_PCR122_FAA_24hrs_anO2_150-2000_Exactive.mz5	Gram-positives	Firmicutes	Clostridia	Clostridiales	Clostridiaceae	Clostridium	Clostridium difficile	Validation
Clostridium difficile RT005_PCR126_FAA_24hrs_anO2_150-2000_Exactive.mz5	Gram-positives	Firmicutes	Clostridia	Clostridiales	Clostridiaceae	Clostridium	Clostridium difficile	Validation
Clostridium difficile RT005_PCR155_FAA_24hrs_anO2_150-2000_Exactive.mz5	Gram-positives	Firmicutes	Clostridia	Clostridiales	Clostridiaceae	Clostridium	Clostridium difficile	Validation
Clostridium difficile RT005_PCR162_FAA_24hrs_anO2_150-2000_Exactive.mz5	Gram-positives	Firmicutes	Clostridia	Clostridiales	Clostridiaceae	Clostridium	Clostridium difficile	Validation
Clostridium difficile RT005_PCR173_FAA_24hrs_anO2_150-2000_Exactive.mz5	Gram-positives	Firmicutes	Clostridia	Clostridiales	Clostridiaceae	Clostridium	Clostridium difficile	Validation
Clostridium difficile RT005_PCR182_FAA_24hrs_anO2_150-2000_Exactive.mz5	Gram-positives	Firmicutes	Clostridia	Clostridiales	Clostridiaceae	Clostridium	Clostridium difficile	Validation
Clostridium difficile RT005_PCR243_FAA_24hrs_anO2_150-2000_Exactive.mz5	Gram-positives	Firmicutes	Clostridia	Clostridiales	Clostridiaceae	Clostridium	Clostridium difficile	Validation
Clostridium difficile RT005_PCR257_FAA_24hrs_anO2_150-2000_Exactive.mz5	Gram-positives	Firmicutes	Clostridia	Clostridiales	Clostridiaceae	Clostridium	Clostridium difficile	Validation
Clostridium difficile RT005_PCR285_FAA_24hrs_anO2_150-2000_Exactive.mz5	Gram-positives	Firmicutes	Clostridia	Clostridiales	Clostridiaceae	Clostridium	Clostridium difficile	Validation
Clostridium difficile RT005_PCR296_FAA_24hrs_anO2_150-2000_Exactive.mz5	Gram-positives	Firmicutes	Clostridia	Clostridiales	Clostridiaceae	Clostridium	Clostridium difficile	Validation
Clostridium difficile RT005_PCR301_FAA_24hrs_anO2_150-2000_Exactive.mz5	Gram-positives	Firmicutes	Clostridia	Clostridiales	Clostridiaceae	Clostridium	Clostridium difficile	Validation
Clostridium difficile RT005_PCR344_FAA_24hrs_anO2_150-2000_Exactive.mz5	Gram-positives	Firmicutes	Clostridia	Clostridiales	Clostridiaceae	Clostridium	Clostridium difficile	Validation
Clostridium difficile RT005_PCR349_FAA_24hrs_anO2_150-2000_Exactive.mz5	Gram-positives	Firmicutes	Clostridia	Clostridiales	Clostridiaceae	Clostridium	Clostridium difficile	Validation
Clostridium difficile RT005_PCR352_FAA_24hrs_anO2_150-2000_Exactive.mz5	Gram-positives	Firmicutes	Clostridia	Clostridiales	Clostridiaceae	Clostridium	Clostridium difficile	Validation
Clostridium difficile RT005_PCR363_FAA_24hrs_anO2_150-2000_Exactive.mz5	Gram-positives	Firmicutes	Clostridia	Clostridiales	Clostridiaceae	Clostridium	Clostridium difficile	Validation
Clostridium difficile RT005_PCR928_FAA_24hrs_anO2_150-2000_Exactive.mz5	Gram-positives	Firmicutes	Clostridia	Clostridiales	Clostridiaceae	Clostridium	Clostridium difficile	Validation
Clostridium difficile RT014_331_CBA_48hrs_150-2000_Exactive.mz5	Gram-positives	Firmicutes	Clostridia	Clostridiales	Clostridiaceae	Clostridium	Clostridium difficile	Validation
Clostridium difficile RT014_487_CBA_48hrs_150-2000_Exactive.mz5	Gram-positives	Firmicutes	Clostridia	Clostridiales	Clostridiaceae	Clostridium	Clostridium difficile	Validation
Clostridium difficile RT014_524_CBA_48hrs_150-2000_Exactive.mz5	Gram-positives	Firmicutes	Clostridia	Clostridiales	Clostridiaceae	Clostridium	Clostridium difficile	Validation
Clostridium difficile RT014_581_CBA_48hrs_150-2000_Exactive.mz5	Gram-positives	Firmicutes	Clostridia	Clostridiales	Clostridiaceae	Clostridium	Clostridium difficile	Validation
Clostridium difficile RT014_595_CBA_48hrs_150-2000_Exactive.mz5	Gram-positives	Firmicutes	Clostridia	Clostridiales	Clostridiaceae	Clostridium	Clostridium difficile	Validation
Clostridium difficile RT014_661_CBA_48hrs_150-2000_Exactive.mz5	Gram-positives	Firmicutes	Clostridia	Clostridiales	Clostridiaceae	Clostridium	Clostridium difficile	Validation
Clostridium difficile RT014_663_CBA_48hrs_150-2000_Exactive.mz5	Gram-positives	Firmicutes	Clostridia	Clostridiales	Clostridiaceae	Clostridium	Clostridium difficile	Validation
Clostridium difficile RT014_782_CBA_48hrs_150-2000_Exactive.mz5	Gram-positives	Firmicutes	Clostridia	Clostridiales	Clostridiaceae	Clostridium	Clostridium difficile	Validation
Clostridium difficile RT014_791_CBA_48hrs_150-2000_Exactive.mz5	Gram-positives	Firmicutes	Clostridia	Clostridiales	Clostridiaceae	Clostridium	Clostridium difficile	Validation
Clostridium difficile RT014_792_CBA_48hrs_150-2000_Exactive.mz5	Gram-positives	Firmicutes	Clostridia	Clostridiales	Clostridiaceae	Clostridium	Clostridium difficile	Validation
Clostridium difficile RT014_PCR1219_Braziers_24hrs_anO2_150-2000_Exactive_Erbe.mz5	Gram-positives	Firmicutes	Clostridia	Clostridiales	Clostridiaceae	Clostridium	Clostridium difficile	Validation
Clostridium difficile RT014_PCR1219_Braziers_24hrs_anO2_150-2000_Exactive.mz5	Gram-positives	Firmicutes	Clostridia	Clostridiales	Clostridiaceae	Clostridium	Clostridium difficile	Validation
Clostridium difficile RT014_PCR1219_FAA_24hrs_anO2_150-2000_Exactive_Erbe.mz5	Gram-positives	Firmicutes	Clostridia	Clostridiales	Clostridiaceae	Clostridium	Clostridium difficile	Validation
Clostridium difficile RT014_PCR1219_FAA_24hrs_anO2_150-2000_Exactive.mz5	Gram-positives	Firmicutes	Clostridia	Clostridiales	Clostridiaceae	Clostridium	Clostridium difficile	Validation
Clostridium difficile RT014_PCR1219_FHB_24hrs_anO2_150-2000_Exactive_Erbe.mz5	Gram-positives	Firmicutes	Clostridia	Clostridiales	Clostridiaceae	Clostridium	Clostridium difficile	Validation
Clostridium difficile RT014_PCR1219_FHB_24hrs_anO2_150-2000_Exactive.mz5	Gram-positives	Firmicutes	Clostridia	Clostridiales	Clostridiaceae	Clostridium	Clostridium difficile	Validation
Clostridium difficile RT014_PCR1232_Braziers_24hrs_anO2_150-2000_Exactive_Erbe.mz5	Gram-positives	Firmicutes	Clostridia	Clostridiales	Clostridiaceae	Clostridium	Clostridium difficile	Validation
Clostridium difficile RT014_PCR1232_Braziers_24hrs_anO2_150-2000_Exactive.mz5	Gram-positives	Firmicutes	Clostridia	Clostridiales	Clostridiaceae	Clostridium	Clostridium difficile	Validation
Clostridium difficile RT014_PCR1232_FAA_24hrs_anO2_150-2000_Exactive_Erbe.mz5	Gram-positives	Firmicutes	Clostridia	Clostridiales	Clostridiaceae	Clostridium	Clostridium difficile	Validation
Clostridium difficile RT014_PCR1232_FAA_24hrs_anO2_150-2000_Exactive.mz5	Gram-positives	Firmicutes	Clostridia	Clostridiales	Clostridiaceae	Clostridium	Clostridium difficile	Validation
Clostridium difficile RT014_PCR1232_FHB_24hrs_anO2_150-2000_Exactive_Erbe.mz5	Gram-positives	Firmicutes	Clostridia	Clostridiales	Clostridiaceae	Clostridium	Clostridium difficile	Validation
Clostridium difficile RT014_PCR1232_FHB_24hrs_anO2_150-2000_Exactive.mz5	Gram-positives	Firmicutes	Clostridia	Clostridiales	Clostridiaceae	Clostridium	Clostridium difficile	Validation
Clostridium difficile RT014_PCR199_Braziers_24hrs_anO2_150-2000_Exactive.mz5	Gram-positives	Firmicutes	Clostridia	Clostridiales	Clostridiaceae	Clostridium	Clostridium difficile	Validation
Clostridium difficile RT014_PCR199_Braziers_48hrs_anO2_150-2000_Exactive.mz5	Gram-positives	Firmicutes	Clostridia	Clostridiales	Clostridiaceae	Clostridium	Clostridium difficile	Validation
Clostridium difficile RT014_PCR199_CBA_48hrs_150-2000_Exactive.mz5	Gram-positives	Firmicutes	Clostridia	Clostridiales	Clostridiaceae	Clostridium	Clostridium difficile	Validation
Clostridium difficile RT014_PCR331_Braziers_24hrs_anO2_150-2000_Exactive (2).mz5	Gram-positives	Firmicutes	Clostridia	Clostridiales	Clostridiaceae	Clostridium	Clostridium difficile	Validation
Clostridium difficile RT014_PCR331_Braziers_24hrs_anO2_150-2000_Exactive_Erbe.mz5	Gram-positives	Firmicutes	Clostridia	Clostridiales	Clostridiaceae	Clostridium	Clostridium difficile	Validation
Clostridium difficile RT014_PCR331_Braziers_24hrs_anO2_150-2000_Exactive.mz5	Gram-positives	Firmicutes	Clostridia	Clostridiales	Clostridiaceae	Clostridium	Clostridium difficile	Validation
Clostridium difficile RT014_PCR331_Braziers_48hrs_anO2_150-2000_Exactive.mz5	Gram-positives	Firmicutes	Clostridia	Clostridiales	Clostridiaceae	Clostridium	Clostridium difficile	Validation
Clostridium difficile RT014_PCR331_FAA_24hrs_anO2_150-2000_Exactive_Erbe.mz5	Gram-positives	Firmicutes	Clostridia	Clostridiales	Clostridiaceae	Clostridium	Clostridium difficile	Validation
Clostridium difficile RT014_PCR331_FAA_24hrs_anO2_150-2000_Exactive.mz5	Gram-positives	Firmicutes	Clostridia	Clostridiales	Clostridiaceae	Clostridium	Clostridium difficile	Validation
Clostridium difficile RT014_PCR331_FHB_24hrs_anO2_150-2000_Exactive_Erbe.mz5	Gram-positives	Firmicutes	Clostridia	Clostridiales	Clostridiaceae	Clostridium	Clostridium difficile	Validation
Clostridium difficile RT014_PCR331_FHB_24hrs_anO2_150-2000_Exactive.mz5	Gram-positives	Firmicutes	Clostridia	Clostridiales	Clostridiaceae	Clostridium	Clostridium difficile	Validation
Clostridium difficile RT014_PCR487_Braziers_24hrs_anO2_150-2000_Exactive (2).mz5	Gram-positives	Firmicutes	Clostridia	Clostridiales	Clostridiaceae	Clostridium	Clostridium difficile	Validation
Clostridium difficile RT014_PCR487_Braziers_24hrs_anO2_150-2000_Exactive_Erbe.mz5	Gram-positives	Firmicutes	Clostridia	Clostridiales	Clostridiaceae	Clostridium	Clostridium difficile	Validation
Clostridium difficile RT014_PCR487_Braziers_24hrs_anO2_150-2000_Exactive.mz5	Gram-positives	Firmicutes	Clostridia	Clostridiales	Clostridiaceae	Clostridium	Clostridium difficile	Validation
Clostridium difficile RT014_PCR487_Braziers_48hrs_anO2_150-2000_Exactive.mz5	Gram-positives	Firmicutes	Clostridia	Clostridiales	Clostridiaceae	Clostridium	Clostridium difficile	Validation
Clostridium difficile RT014_PCR487_CBA_48hrs_150-2000_Exactive.mz5	Gram-positives	Firmicutes	Clostridia	Clostridiales	Clostridiaceae	Clostridium	Clostridium difficile	Validation
Clostridium difficile RT014_PCR487_FAA_24hrs_anO2_150-2000_Exactive_Erbe.mz5	Gram-positives	Firmicutes	Clostridia	Clostridiales	Clostridiaceae	Clostridium	Clostridium difficile	Validation
Clostridium difficile RT014_PCR487_FAA_24hrs_anO2_150-2000_Exactive.mz5	Gram-positives	Firmicutes	Clostridia	Clostridiales	Clostridiaceae	Clostridium	Clostridium difficile	Validation
Clostridium difficile RT014_PCR487_FHB_24hrs_anO2_150-2000_Exactive_Erbe.mz5	Gram-positives	Firmicutes	Clostridia	Clostridiales	Clostridiaceae	Clostridium	Clostridium difficile	Validation
Clostridium difficile RT014_PCR487_FHB_24hrs_anO2_150-2000_Exactive.mz5	Gram-positives	Firmicutes	Clostridia	Clostridiales	Clostridiaceae	Clostridium	Clostridium difficile	Validation
Clostridium difficile RT014_PCR524_Braziers_24hrs_anO2_150-2000_Exactive.mz5	Gram-positives	Firmicutes	Clostridia	Clostridiales	Clostridiaceae	Clostridium	Clostridium difficile	Validation
Clostridium difficile RT014_PCR524_Braziers_48hrs_anO2_150-2000_Exactive.mz5	Gram-positives	Firmicutes	Clostridia	Clostridiales	Clostridiaceae	Clostridium	Clostridium difficile	Validation
Clostridium difficile RT014_PCR524_CBA_48hrs_150-2000_Exactive.mz5	Gram-positives	Firmicutes	Clostridia	Clostridiales	Clostridiaceae	Clostridium	Clostridium difficile	Validation
Clostridium difficile RT014_PCR524_FAA_24hrs_anO2_150-2000_Exactive.mz5	Gram-positives	Firmicutes	Clostridia	Clostridiales	Clostridiaceae	Clostridium	Clostridium difficile	Validation
Clostridium difficile RT014_PCR524_STAR_Braziers_24hrs_anO2_150-2000_Exactive_Erbe.mz5	Gram-positives	Firmicutes	Clostridia	Clostridiales	Clostridiaceae	Clostridium	Clostridium difficile	Validation
Clostridium difficile RT014_PCR524_STAR_Braziers_24hrs_anO2_150-2000_Exactive.mz5	Gram-positives	Firmicutes	Clostridia	Clostridiales	Clostridiaceae	Clostridium	Clostridium difficile	Validation
Clostridium difficile RT014_PCR524_STAR_FAA_24hrs_anO2_150-2000_Exactive_Erbe.mz5	Gram-positives	Firmicutes	Clostridia	Clostridiales	Clostridiaceae	Clostridium	Clostridium difficile	Validation
Clostridium difficile RT014_PCR524_STAR_FAA_24hrs_anO2_150-2000_Exactive.mz5	Gram-positives	Firmicutes	Clostridia	Clostridiales	Clostridiaceae	Clostridium	Clostridium difficile	Validation
Clostridium difficile RT014_PCR524_STAR_FHB_24hrs_anO2_150-2000_Exactive_Erbe.mz5	Gram-positives	Firmicutes	Clostridia	Clostridiales	Clostridiaceae	Clostridium	Clostridium difficile	Validation
Clostridium difficile RT014_PCR524_STAR_FHB_24hrs_anO2_150-2000_Exactive.mz5	Gram-positives	Firmicutes	Clostridia	Clostridiales	Clostridiaceae	Clostridium	Clostridium difficile	Validation
Clostridium difficile RT014_PCR581_Braziers_24hrs_anO2_150-2000_Exactive.mz5	Gram-positives	Firmicutes	Clostridia	Clostridiales	Clostridiaceae	Clostridium	Clostridium difficile	Validation
Clostridium difficile RT014_PCR581_Braziers_48hrs_anO2_150-2000_Exactive.mz5	Gram-positives	Firmicutes	Clostridia	Clostridiales	Clostridiaceae	Clostridium	Clostridium difficile	Validation
Clostridium difficile RT014_PCR581_CBA_48hrs_150-2000_Exactive.mz5	Gram-positives	Firmicutes	Clostridia	Clostridiales	Clostridiaceae	Clostridium	Clostridium difficile	Validation
Clostridium difficile RT014_PCR581_FAA_24hrs_anO2_150-2000_Exactive.mz5	Gram-positives	Firmicutes	Clostridia	Clostridiales	Clostridiaceae	Clostridium	Clostridium difficile	Validation
Clostridium difficile RT014_PCR595_Braziers_24hrs_anO2_150-2000_Exactive.mz5	Gram-positives	Firmicutes	Clostridia	Clostridiales	Clostridiaceae	Clostridium	Clostridium difficile	Validation
Clostridium difficile RT014_PCR595_Braziers_48hrs_anO2_150-2000_Exactive.mz5	Gram-positives	Firmicutes	Clostridia	Clostridiales	Clostridiaceae	Clostridium	Clostridium difficile	Validation
Clostridium difficile RT014_PCR595_CBA_48hrs_150-2000_Exactive.mz5	Gram-positives	Firmicutes	Clostridia	Clostridiales	Clostridiaceae	Clostridium	Clostridium difficile	Validation
Clostridium difficile RT014_PCR661_FAA_24hrs_anO2_150-2000_Exactive.mz5	Gram-positives	Firmicutes	Clostridia	Clostridiales	Clostridiaceae	Clostridium	Clostridium difficile	Validation
Clostridium difficile RT014_PCR663_Braziers_24hrs_anO2_150-2000_Exactive.mz5	Gram-positives	Firmicutes	Clostridia	Clostridiales	Clostridiaceae	Clostridium	Clostridium difficile	Validation
Clostridium difficile RT014_PCR663_Braziers_48hrs_anO2_150-2000_Exactive.mz5	Gram-positives	Firmicutes	Clostridia	Clostridiales	Clostridiaceae	Clostridium	Clostridium difficile	Validation
Clostridium difficile RT014_PCR663_CBA_48hrs_150-2000_Exactive.mz5	Gram-positives	Firmicutes	Clostridia	Clostridiales	Clostridiaceae	Clostridium	Clostridium difficile	Validation
Clostridium difficile RT014_PCR663_FAA_24hrs_anO2_150-2000_Exactive.mz5	Gram-positives	Firmicutes	Clostridia	Clostridiales	Clostridiaceae	Clostridium	Clostridium difficile	Validation
Clostridium difficile RT014_PCR791_Braziers_24hrs_anO2_150-2000_Exactive.mz5	Gram-positives	Firmicutes	Clostridia	Clostridiales	Clostridiaceae	Clostridium	Clostridium difficile	Validation
Clostridium difficile RT014_PCR791_Braziers_48hrs_anO2_150-2000_Exactive.mz5	Gram-positives	Firmicutes	Clostridia	Clostridiales	Clostridiaceae	Clostridium	Clostridium difficile	Validation
Clostridium difficile RT014_PCR791_CBA_48hrs_150-2000_Exactive.mz5	Gram-positives	Firmicutes	Clostridia	Clostridiales	Clostridiaceae	Clostridium	Clostridium difficile	Validation
Clostridium difficile RT014_PCR791_FAA_24hrs_anO2_150-2000_Exactive.mz5	Gram-positives	Firmicutes	Clostridia	Clostridiales	Clostridiaceae	Clostridium	Clostridium difficile	Validation
Clostridium difficile RT014_PCR792_Braziers_24hrs_anO2_150-2000_Exactive.mz5	Gram-positives	Firmicutes	Clostridia	Clostridiales	Clostridiaceae	Clostridium	Clostridium difficile	Validation
Clostridium difficile RT014_PCR792_Braziers_48hrs_anO2_150-2000_Exactive.mz5	Gram-positives	Firmicutes	Clostridia	Clostridiales	Clostridiaceae	Clostridium	Clostridium difficile	Validation
Clostridium difficile RT014_PCR792_CBA_48hrs_150-2000_Exactive.mz5	Gram-positives	Firmicutes	Clostridia	Clostridiales	Clostridiaceae	Clostridium	Clostridium difficile	Validation
Clostridium difficile RT014_PCR792_FAA_24hrs_anO2_150-2000_Exactive.mz5	Gram-positives	Firmicutes	Clostridia	Clostridiales	Clostridiaceae	Clostridium	Clostridium difficile	Validation
Clostridium difficile RT014_PCR889_Braziers_24hrs_anO2_150-2000_Exactive.mz5	Gram-positives	Firmicutes	Clostridia	Clostridiales	Clostridiaceae	Clostridium	Clostridium difficile	Validation
Clostridium difficile RT014_PCR889_Braziers_48hrs_anO2_150-2000_Exactive.mz5	Gram-positives	Firmicutes	Clostridia	Clostridiales	Clostridiaceae	Clostridium	Clostridium difficile	Validation
Clostridium difficile RT014_PCR889_CBA_48hrs_150-2000_Exactive.mz5	Gram-positives	Firmicutes	Clostridia	Clostridiales	Clostridiaceae	Clostridium	Clostridium difficile	Validation
Clostridium difficile RT014_PCR889_FAA_24hrs_anO2_150-2000_Exactive.mz5	Gram-positives	Firmicutes	Clostridia	Clostridiales	Clostridiaceae	Clostridium	Clostridium difficile	Validation
Clostridium difficile RT014_PCR926_Braziers_24hrs_anO2_150-2000_Exactive.mz5	Gram-positives	Firmicutes	Clostridia	Clostridiales	Clostridiaceae	Clostridium	Clostridium difficile	Validation
Clostridium difficile RT014_PCR926_Braziers_48hrs_anO2_150-2000_Exactive.mz5	Gram-positives	Firmicutes	Clostridia	Clostridiales	Clostridiaceae	Clostridium	Clostridium difficile	Validation
Clostridium difficile RT014_PCR926_CBA_48hrs_150-2000_Exactive.mz5	Gram-positives	Firmicutes	Clostridia	Clostridiales	Clostridiaceae	Clostridium	Clostridium difficile	Validation
Clostridium difficile RT014_PCR926_FAA_24hrs_anO2_150-2000_Exactive.mz5	Gram-positives	Firmicutes	Clostridia	Clostridiales	Clostridiaceae	Clostridium	Clostridium difficile	Validation
Clostridium difficile RT014_PCR933_Braziers_24hrs_anO2_150-2000_Exactive.mz5	Gram-positives	Firmicutes	Clostridia	Clostridiales	Clostridiaceae	Clostridium	Clostridium difficile	Validation
Clostridium difficile RT014_PCR933_Braziers_48hrs_anO2_150-2000_Exactive.mz5	Gram-positives	Firmicutes	Clostridia	Clostridiales	Clostridiaceae	Clostridium	Clostridium difficile	Validation
Clostridium difficile RT014_PCR933_FAA_24hrs_anO2_150-2000_Exactive.mz5	Gram-positives	Firmicutes	Clostridia	Clostridiales	Clostridiaceae	Clostridium	Clostridium difficile	Validation
Clostridium difficile RT014_PCR945_Braziers_24hrs_anO2_150-2000_Exactive.mz5	Gram-positives	Firmicutes	Clostridia	Clostridiales	Clostridiaceae	Clostridium	Clostridium difficile	Validation
Clostridium difficile RT014_PCR945_Braziers_48hrs_anO2_150-2000_Exactive.mz5	Gram-positives	Firmicutes	Clostridia	Clostridiales	Clostridiaceae	Clostridium	Clostridium difficile	Validation
Clostridium difficile RT014_PCR945_CBA_48hrs_150-2000_Exactive.mz5	Gram-positives	Firmicutes	Clostridia	Clostridiales	Clostridiaceae	Clostridium	Clostridium difficile	Validation
Clostridium difficile RT014_PCR945_FAA_24hrs_anO2_150-2000_Exactive.mz5	Gram-positives	Firmicutes	Clostridia	Clostridiales	Clostridiaceae	Clostridium	Clostridium difficile	Validation
Clostridium difficile RT014_PCR946_Braziers_24hrs_anO2_150-2000_Exactive.mz5	Gram-positives	Firmicutes	Clostridia	Clostridiales	Clostridiaceae	Clostridium	Clostridium difficile	Validation
Clostridium difficile RT014_PCR946_Braziers_48hrs_anO2_150-2000_Exactive.mz5	Gram-positives	Firmicutes	Clostridia	Clostridiales	Clostridiaceae	Clostridium	Clostridium difficile	Validation
Clostridium difficile RT014_PCR946_CBA_48hrs_150-2000_Exactive.mz5	Gram-positives	Firmicutes	Clostridia	Clostridiales	Clostridiaceae	Clostridium	Clostridium difficile	Validation
Clostridium difficile RT014_PCR946_FAA_24hrs_anO2_150-2000_Exactive.mz5	Gram-positives	Firmicutes	Clostridia	Clostridiales	Clostridiaceae	Clostridium	Clostridium difficile	Validation
Clostridium difficile RT014_PCR953_Braziers_24hrs_anO2_150-2000_Exactive.mz5	Gram-positives	Firmicutes	Clostridia	Clostridiales	Clostridiaceae	Clostridium	Clostridium difficile	Validation
Clostridium difficile RT014_PCR953_Braziers_48hrs_anO2_150-2000_Exactive.mz5	Gram-positives	Firmicutes	Clostridia	Clostridiales	Clostridiaceae	Clostridium	Clostridium difficile	Validation
Clostridium difficile RT014_PCR953_CBA_48hrs_150-2000_Exactive_140130131605.mz5	Gram-positives	Firmicutes	Clostridia	Clostridiales	Clostridiaceae	Clostridium	Clostridium difficile	Validation
Clostridium difficile RT014_PCR953_CBA_48hrs_150-2000_Exactive.mz5	Gram-positives	Firmicutes	Clostridia	Clostridiales	Clostridiaceae	Clostridium	Clostridium difficile	Validation
Clostridium difficile RT014_PCR953_FAA_24hrs_anO2_150-2000_Exactive.mz5	Gram-positives	Firmicutes	Clostridia	Clostridiales	Clostridiaceae	Clostridium	Clostridium difficile	Validation
Clostridium difficile RT015_PCR1146_FHB_24hrs_anO2_150-2000_Exactive.mz5	Gram-positives	Firmicutes	Clostridia	Clostridiales	Clostridiaceae	Clostridium	Clostridium difficile	Validation
Clostridium difficile RT015_PCR1146_FHB_48hrs_anO2_150-2000_Exactive.mz5	Gram-positives	Firmicutes	Clostridia	Clostridiales	Clostridiaceae	Clostridium	Clostridium difficile	Validation
Clostridium difficile RT015_PCR1167_FHB_24hrs_anO2_150-2000_Exactive.mz5	Gram-positives	Firmicutes	Clostridia	Clostridiales	Clostridiaceae	Clostridium	Clostridium difficile	Validation
Clostridium difficile RT015_PCR1167_FHB_48hrs_anO2_150-2000_Exactive.mz5	Gram-positives	Firmicutes	Clostridia	Clostridiales	Clostridiaceae	Clostridium	Clostridium difficile	Validation
Clostridium difficile RT015_PCR1174_FHB_24hrs_anO2_150-2000_Exactive.mz5	Gram-positives	Firmicutes	Clostridia	Clostridiales	Clostridiaceae	Clostridium	Clostridium difficile	Validation
Clostridium difficile RT015_PCR1174_FHB_48hrs_anO2_150-2000_Exactive.mz5	Gram-positives	Firmicutes	Clostridia	Clostridiales	Clostridiaceae	Clostridium	Clostridium difficile	Validation
Clostridium difficile RT015_PCR1178_FHB_24hrs_anO2_150-2000_Exactive.mz5	Gram-positives	Firmicutes	Clostridia	Clostridiales	Clostridiaceae	Clostridium	Clostridium difficile	Validation
Clostridium difficile RT015_PCR1180_FHB_24hrs_anO2_150-2000_Exactive.mz5	Gram-positives	Firmicutes	Clostridia	Clostridiales	Clostridiaceae	Clostridium	Clostridium difficile	Validation
Clostridium difficile RT015_PCR1180_FHB_48hrs_anO2_150-2000_Exactive.mz5	Gram-positives	Firmicutes	Clostridia	Clostridiales	Clostridiaceae	Clostridium	Clostridium difficile	Validation
Clostridium difficile RT015_PCR1181_FHB_24hrs_anO2_150-2000_Exactive.mz5	Gram-positives	Firmicutes	Clostridia	Clostridiales	Clostridiaceae	Clostridium	Clostridium difficile	Validation
Clostridium difficile RT015_PCR1186_FHB_24hrs_anO2_150-2000_Exactive.mz5	Gram-positives	Firmicutes	Clostridia	Clostridiales	Clostridiaceae	Clostridium	Clostridium difficile	Validation
Clostridium difficile RT015_PCR1186_FHB_48hrs_anO2_150-2000_Exactive.mz5	Gram-positives	Firmicutes	Clostridia	Clostridiales	Clostridiaceae	Clostridium	Clostridium difficile	Validation
Clostridium difficile RT015_PCR1187_FHB_48hrs_anO2_150-2000_Exactive.mz5	Gram-positives	Firmicutes	Clostridia	Clostridiales	Clostridiaceae	Clostridium	Clostridium difficile	Validation
Clostridium difficile RT015_PCR1191-8_FHB_24hrs_anO2_150-2000_Exactive.mz5	Gram-positives	Firmicutes	Clostridia	Clostridiales	Clostridiaceae	Clostridium	Clostridium difficile	Validation
Clostridium difficile RT015_PCR1192_FHB_24hrs_anO2_150-2000_Exactive.mz5	Gram-positives	Firmicutes	Clostridia	Clostridiales	Clostridiaceae	Clostridium	Clostridium difficile	Validation
Clostridium difficile RT015_PCR1199_FHB_24hrs_anO2_150-2000_Exactive.mz5	Gram-positives	Firmicutes	Clostridia	Clostridiales	Clostridiaceae	Clostridium	Clostridium difficile	Validation
Clostridium difficile RT015_PCR1199_FHB_48hrs_anO2_150-2000_Exactive.mz5	Gram-positives	Firmicutes	Clostridia	Clostridiales	Clostridiaceae	Clostridium	Clostridium difficile	Validation
Clostridium difficile RT020_704_CBA_48hrs_150-2000_Exactive.mz5	Gram-positives	Firmicutes	Clostridia	Clostridiales	Clostridiaceae	Clostridium	Clostridium difficile	Validation
Clostridium difficile RT020_720_CBA_48hrs_150-2000_Exactive.mz5	Gram-positives	Firmicutes	Clostridia	Clostridiales	Clostridiaceae	Clostridium	Clostridium difficile	Validation
Clostridium difficile RT020_799_CBA_48hrs_150-2000_Exactive_2.mz5	Gram-positives	Firmicutes	Clostridia	Clostridiales	Clostridiaceae	Clostridium	Clostridium difficile	Validation
Clostridium difficile RT020_799_CBA_48hrs_150-2000_Exactive.mz5	Gram-positives	Firmicutes	Clostridia	Clostridiales	Clostridiaceae	Clostridium	Clostridium difficile	Validation
Clostridium difficile RT020_800_CBA_48hrs_150-2000_Exactive.mz5	Gram-positives	Firmicutes	Clostridia	Clostridiales	Clostridiaceae	Clostridium	Clostridium difficile	Validation
Clostridium difficile RT020_811_CBA_48hrs_150-2000_Exactive.mz5	Gram-positives	Firmicutes	Clostridia	Clostridiales	Clostridiaceae	Clostridium	Clostridium difficile	Validation
Clostridium difficile RT023_528_CBA_48hrs_150-2000_Exactive.mz5	Gram-positives	Firmicutes	Clostridia	Clostridiales	Clostridiaceae	Clostridium	Clostridium difficile	Validation
Clostridium difficile RT023_538_CBA_48hrs_150-2000_Exactive_2.mz5	Gram-positives	Firmicutes	Clostridia	Clostridiales	Clostridiaceae	Clostridium	Clostridium difficile	Validation
Clostridium difficile RT023_538_CBA_48hrs_150-2000_Exactive.mz5	Gram-positives	Firmicutes	Clostridia	Clostridiales	Clostridiaceae	Clostridium	Clostridium difficile	Validation
Clostridium difficile RT023_639_CBA_48hrs_150-2000_Exactive.mz5	Gram-positives	Firmicutes	Clostridia	Clostridiales	Clostridiaceae	Clostridium	Clostridium difficile	Validation
Clostridium difficile RT023_826_CBA_48hrs_150-2000_Exactive.mz5	Gram-positives	Firmicutes	Clostridia	Clostridiales	Clostridiaceae	Clostridium	Clostridium difficile	Validation
Clostridium difficile RT046_PCR1080_FHB_24hrs_anO2_150-2000_Exactive.mz5	Gram-positives	Firmicutes	Clostridia	Clostridiales	Clostridiaceae	Clostridium	Clostridium difficile	Validation
Clostridium difficile RT046_PCR1080_FHB_48hrs_anO2_150-2000_Exactive.mz5	Gram-positives	Firmicutes	Clostridia	Clostridiales	Clostridiaceae	Clostridium	Clostridium difficile	Validation
Clostridium difficile RT046_PCR1094_FHB_24hrs_anO2_150-2000_Exactive.mz5	Gram-positives	Firmicutes	Clostridia	Clostridiales	Clostridiaceae	Clostridium	Clostridium difficile	Validation
Clostridium difficile RT046_PCR1094_FHB_48hrs_anO2_150-2000_Exactive.mz5	Gram-positives	Firmicutes	Clostridia	Clostridiales	Clostridiaceae	Clostridium	Clostridium difficile	Validation
Clostridium difficile RT046_PCR1099_FHB_24hrs_anO2_150-2000_Exactive.mz5	Gram-positives	Firmicutes	Clostridia	Clostridiales	Clostridiaceae	Clostridium	Clostridium difficile	Validation
Clostridium difficile RT046_PCR1134_FHB_24hrs_anO2_150-2000_Exactive.mz5	Gram-positives	Firmicutes	Clostridia	Clostridiales	Clostridiaceae	Clostridium	Clostridium difficile	Validation
Clostridium difficile RT046_PCR1134_FHB_48hrs_anO2_150-2000_Exactive.mz5	Gram-positives	Firmicutes	Clostridia	Clostridiales	Clostridiaceae	Clostridium	Clostridium difficile	Validation
Clostridium difficile RT046_PCR1137_FHB_24hrs_anO2_150-2000_Exactive.mz5	Gram-positives	Firmicutes	Clostridia	Clostridiales	Clostridiaceae	Clostridium	Clostridium difficile	Validation
Clostridium difficile RT046_PCR1137_FHB_48hrs_anO2_150-2000_Exactive.mz5	Gram-positives	Firmicutes	Clostridia	Clostridiales	Clostridiaceae	Clostridium	Clostridium difficile	Validation
Clostridium difficile RT046_PCR1151_FHB_24hrs_anO2_150-2000_Exactive.mz5	Gram-positives	Firmicutes	Clostridia	Clostridiales	Clostridiaceae	Clostridium	Clostridium difficile	Validation
Clostridium difficile RT046_PCR1151_FHB_48hrs_anO2_150-2000_Exactive.mz5	Gram-positives	Firmicutes	Clostridia	Clostridiales	Clostridiaceae	Clostridium	Clostridium difficile	Validation
Clostridium difficile RT046_PCR1157_FHB_24hrs_anO2_150-2000_Exactive.mz5	Gram-positives	Firmicutes	Clostridia	Clostridiales	Clostridiaceae	Clostridium	Clostridium difficile	Validation
Clostridium difficile RT046_PCR1157_FHB_48hrs_anO2_150-2000_Exactive.mz5	Gram-positives	Firmicutes	Clostridia	Clostridiales	Clostridiaceae	Clostridium	Clostridium difficile	Validation
Clostridium difficile RT046_PCR1175_FHB_24hrs_anO2_150-2000_Exactive.mz5	Gram-positives	Firmicutes	Clostridia	Clostridiales	Clostridiaceae	Clostridium	Clostridium difficile	Validation
Clostridium difficile RT046_PCR1175_FHB_48hrs_anO2_150-2000_Exactive.mz5	Gram-positives	Firmicutes	Clostridia	Clostridiales	Clostridiaceae	Clostridium	Clostridium difficile	Validation
Clostridium difficile RT046_PCR1199_FHB_48hrs_anO2_150-2000_Exactive.mz5	Gram-positives	Firmicutes	Clostridia	Clostridiales	Clostridiaceae	Clostridium	Clostridium difficile	Validation
Clostridium difficile RT046_PCR819_FHB_48hrs_anO2_150-2000_Exactive.mz5	Gram-positives	Firmicutes	Clostridia	Clostridiales	Clostridiaceae	Clostridium	Clostridium difficile	Validation
Clostridium difficile RT046_PCR879_FHB_24hrs_anO2_150-2000_Exactive.mz5	Gram-positives	Firmicutes	Clostridia	Clostridiales	Clostridiaceae	Clostridium	Clostridium difficile	Validation
Clostridium difficile RT054_PCR184_FAA_24hrs_anO2_150-2000_Exactive.mz5	Gram-positives	Firmicutes	Clostridia	Clostridiales	Clostridiaceae	Clostridium	Clostridium difficile	Validation
Clostridium difficile RT054_PCR237_FAA_24hrs_anO2_150-2000_Exactive.mz5	Gram-positives	Firmicutes	Clostridia	Clostridiales	Clostridiaceae	Clostridium	Clostridium difficile	Validation
Clostridium difficile RT054_PCR448_FAA_24hrs_anO2_150-2000_Exactive.mz5	Gram-positives	Firmicutes	Clostridia	Clostridiales	Clostridiaceae	Clostridium	Clostridium difficile	Validation
Clostridium difficile RT054_PCR508_FAA_24hrs_anO2_150-2000_Exactive.mz5	Gram-positives	Firmicutes	Clostridia	Clostridiales	Clostridiaceae	Clostridium	Clostridium difficile	Validation
Clostridium difficile RT054_PCR775_FAA_24hrs_anO2_150-2000_Exactive.mz5	Gram-positives	Firmicutes	Clostridia	Clostridiales	Clostridiaceae	Clostridium	Clostridium difficile	Validation
Clostridium difficile RT054_PCR849_FAA_24hrs_anO2_150-2000_Exactive.mz5	Gram-positives	Firmicutes	Clostridia	Clostridiales	Clostridiaceae	Clostridium	Clostridium difficile	Validation
Clostridium difficile RT054_PCR858_FAA_24hrs_anO2_150-2000_Exactive.mz5	Gram-positives	Firmicutes	Clostridia	Clostridiales	Clostridiaceae	Clostridium	Clostridium difficile	Validation
Clostridium difficile RT054_PCR896_FAA_24hrs_anO2_150-2000_Exactive.mz5	Gram-positives	Firmicutes	Clostridia	Clostridiales	Clostridiaceae	Clostridium	Clostridium difficile	Validation
Clostridium difficile RT054_PCR915_FAA_24hrs_anO2_150-2000_Exactive.mz5	Gram-positives	Firmicutes	Clostridia	Clostridiales	Clostridiaceae	Clostridium	Clostridium difficile	Validation
Clostridium difficile RT054_PCR948_FAA_24hrs_anO2_150-2000_Exactive.mz5	Gram-positives	Firmicutes	Clostridia	Clostridiales	Clostridiaceae	Clostridium	Clostridium difficile	Validation
Clostridium difficile RT078_429_CBA_48hrs_150-2000_Exactive.mz5	Gram-positives	Firmicutes	Clostridia	Clostridiales	Clostridiaceae	Clostridium	Clostridium difficile	Validation
Clostridium difficile RT078_465_CBA_48hrs_150-2000_Exactive.mz5	Gram-positives	Firmicutes	Clostridia	Clostridiales	Clostridiaceae	Clostridium	Clostridium difficile	Validation
Clostridium difficile RT078_485_CBA_48hrs_150-2000_Exactive.mz5	Gram-positives	Firmicutes	Clostridia	Clostridiales	Clostridiaceae	Clostridium	Clostridium difficile	Validation
Clostridium difficile RT078_490_CBA_48hrs_150-2000_Exactive.mz5	Gram-positives	Firmicutes	Clostridia	Clostridiales	Clostridiaceae	Clostridium	Clostridium difficile	Validation
Clostridium difficile RT078_562_CBA_48hrs_150-2000_Exactive.mz5	Gram-positives	Firmicutes	Clostridia	Clostridiales	Clostridiaceae	Clostridium	Clostridium difficile	Validation
Clostridium difficile RT078_587_CBA_48hrs_150-2000_Exactive.mz5	Gram-positives	Firmicutes	Clostridia	Clostridiales	Clostridiaceae	Clostridium	Clostridium difficile	Validation
Clostridium difficile RT078_624_CBA_48hrs_150-2000_Exactive.mz5	Gram-positives	Firmicutes	Clostridia	Clostridiales	Clostridiaceae	Clostridium	Clostridium difficile	Validation
Clostridium difficile RT078_723_CBA_48hrs_150-2000_Exactive.mz5	Gram-positives	Firmicutes	Clostridia	Clostridiales	Clostridiaceae	Clostridium	Clostridium difficile	Validation
Clostridium difficile RT078_775_CBA_48hrs_150-2000_Exactive.mz5	Gram-positives	Firmicutes	Clostridia	Clostridiales	Clostridiaceae	Clostridium	Clostridium difficile	Validation
Clostridium difficile RT078_801_CBA_48hrs_150-2000_Exactive.mz5	Gram-positives	Firmicutes	Clostridia	Clostridiales	Clostridiaceae	Clostridium	Clostridium difficile	Validation
Clostridium difficile RT078_PCR1172_Braziers_24hrs_anO2_150-2000_Exactive.mz5	Gram-positives	Firmicutes	Clostridia	Clostridiales	Clostridiaceae	Clostridium	Clostridium difficile	Validation
Clostridium difficile RT078_PCR1172_Braziers_48hrs_anO2_150-2000_Exactive.mz5	Gram-positives	Firmicutes	Clostridia	Clostridiales	Clostridiaceae	Clostridium	Clostridium difficile	Validation
Clostridium difficile RT078_PCR1206_Braziers_24hrs_anO2_150-2000_Exactive.mz5	Gram-positives	Firmicutes	Clostridia	Clostridiales	Clostridiaceae	Clostridium	Clostridium difficile	Validation
Clostridium difficile RT078_PCR1206_Braziers_48hrs_anO2_150-2000_Exactive.mz5	Gram-positives	Firmicutes	Clostridia	Clostridiales	Clostridiaceae	Clostridium	Clostridium difficile	Validation
Clostridium difficile RT078_PCR194_Braziers_24hrs_anO2_150-2000_Exactive (2).mz5	Gram-positives	Firmicutes	Clostridia	Clostridiales	Clostridiaceae	Clostridium	Clostridium difficile	Validation
Clostridium difficile RT078_PCR194_Braziers_24hrs_anO2_150-2000_Exactive_Erbe.mz5	Gram-positives	Firmicutes	Clostridia	Clostridiales	Clostridiaceae	Clostridium	Clostridium difficile	Validation
Clostridium difficile RT078_PCR194_Braziers_24hrs_anO2_150-2000_Exactive.mz5	Gram-positives	Firmicutes	Clostridia	Clostridiales	Clostridiaceae	Clostridium	Clostridium difficile	Validation
Clostridium difficile RT078_PCR194_Braziers_48hrs_anO2_150-2000_Exactive.mz5	Gram-positives	Firmicutes	Clostridia	Clostridiales	Clostridiaceae	Clostridium	Clostridium difficile	Validation
Clostridium difficile RT078_PCR194_CBA_48hrs_150-2000_Exactive.mz5	Gram-positives	Firmicutes	Clostridia	Clostridiales	Clostridiaceae	Clostridium	Clostridium difficile	Validation
Clostridium difficile RT078_PCR194_FAA_24hrs_anO2_150-2000_Exactive_Erbe.mz5	Gram-positives	Firmicutes	Clostridia	Clostridiales	Clostridiaceae	Clostridium	Clostridium difficile	Validation
Clostridium difficile RT078_PCR194_FAA_24hrs_anO2_150-2000_Exactive.mz5	Gram-positives	Firmicutes	Clostridia	Clostridiales	Clostridiaceae	Clostridium	Clostridium difficile	Validation
Clostridium difficile RT078_PCR194_FHB_24hrs_anO2_150-2000_Exactive_Erbe.mz5	Gram-positives	Firmicutes	Clostridia	Clostridiales	Clostridiaceae	Clostridium	Clostridium difficile	Validation
Clostridium difficile RT078_PCR194_FHB_24hrs_anO2_150-2000_Exactive.mz5	Gram-positives	Firmicutes	Clostridia	Clostridiales	Clostridiaceae	Clostridium	Clostridium difficile	Validation
Clostridium difficile RT078_PCR220_Braziers_24hrs_anO2_150-2000_Exactive.mz5	Gram-positives	Firmicutes	Clostridia	Clostridiales	Clostridiaceae	Clostridium	Clostridium difficile	Validation
Clostridium difficile RT078_PCR220_Braziers_48hrs_anO2_150-2000_Exactive.mz5	Gram-positives	Firmicutes	Clostridia	Clostridiales	Clostridiaceae	Clostridium	Clostridium difficile	Validation
Clostridium difficile RT078_PCR220_CBA_48hrs_150-2000_Exactive.mz5	Gram-positives	Firmicutes	Clostridia	Clostridiales	Clostridiaceae	Clostridium	Clostridium difficile	Validation
Clostridium difficile RT078_PCR220_FAA_24hrs_anO2_150-2000_Exactive.mz5	Gram-positives	Firmicutes	Clostridia	Clostridiales	Clostridiaceae	Clostridium	Clostridium difficile	Validation
Clostridium difficile RT078_PCR429_Braziers_24hrs_anO2_150-2000_Exactive (2).mz5	Gram-positives	Firmicutes	Clostridia	Clostridiales	Clostridiaceae	Clostridium	Clostridium difficile	Validation
Clostridium difficile RT078_PCR429_Braziers_24hrs_anO2_150-2000_Exactive_Erbe.mz5	Gram-positives	Firmicutes	Clostridia	Clostridiales	Clostridiaceae	Clostridium	Clostridium difficile	Validation
Clostridium difficile RT078_PCR429_Braziers_24hrs_anO2_150-2000_Exactive.mz5	Gram-positives	Firmicutes	Clostridia	Clostridiales	Clostridiaceae	Clostridium	Clostridium difficile	Validation
Clostridium difficile RT078_PCR429_Braziers_48hrs_anO2_150-2000_Exactive.mz5	Gram-positives	Firmicutes	Clostridia	Clostridiales	Clostridiaceae	Clostridium	Clostridium difficile	Validation
Clostridium difficile RT078_PCR429_CBA_48hrs_150-2000_Exactive.mz5	Gram-positives	Firmicutes	Clostridia	Clostridiales	Clostridiaceae	Clostridium	Clostridium difficile	Validation
Clostridium difficile RT078_PCR429_FAA_24hrs_anO2_150-2000_Exactive_Erbe.mz5	Gram-positives	Firmicutes	Clostridia	Clostridiales	Clostridiaceae	Clostridium	Clostridium difficile	Validation
Clostridium difficile RT078_PCR429_FAA_24hrs_anO2_150-2000_Exactive.mz5	Gram-positives	Firmicutes	Clostridia	Clostridiales	Clostridiaceae	Clostridium	Clostridium difficile	Validation
Clostridium difficile RT078_PCR429_FHB_24hrs_anO2_150-2000_Exactive_Erbe.mz5	Gram-positives	Firmicutes	Clostridia	Clostridiales	Clostridiaceae	Clostridium	Clostridium difficile	Validation
Clostridium difficile RT078_PCR429_FHB_24hrs_anO2_150-2000_Exactive.mz5	Gram-positives	Firmicutes	Clostridia	Clostridiales	Clostridiaceae	Clostridium	Clostridium difficile	Validation
Clostridium difficile RT078_PCR465_CBA_48hrs_150-2000_Exactive.mz5	Gram-positives	Firmicutes	Clostridia	Clostridiales	Clostridiaceae	Clostridium	Clostridium difficile	Validation
Clostridium difficile RT078_PCR465_FAA_24hrs_anO2_150-2000_Exactive.mz5	Gram-positives	Firmicutes	Clostridia	Clostridiales	Clostridiaceae	Clostridium	Clostridium difficile	Validation
Clostridium difficile RT078_PCR479_FAA_24hrs_anO2_150-2000_Exactive.mz5	Gram-positives	Firmicutes	Clostridia	Clostridiales	Clostridiaceae	Clostridium	Clostridium difficile	Validation
Clostridium difficile RT078_PCR485_Braziers_24hrs_anO2_150-2000_Exactive (2).mz5	Gram-positives	Firmicutes	Clostridia	Clostridiales	Clostridiaceae	Clostridium	Clostridium difficile	Validation
Clostridium difficile RT078_PCR485_BRAZIERS_24hrs_anO2_150-2000_Exactive_Erbe.mz5	Gram-positives	Firmicutes	Clostridia	Clostridiales	Clostridiaceae	Clostridium	Clostridium difficile	Validation
Clostridium difficile RT078_PCR485_BRAZIERS_24hrs_anO2_150-2000_Exactive.mz5	Gram-positives	Firmicutes	Clostridia	Clostridiales	Clostridiaceae	Clostridium	Clostridium difficile	Validation
Clostridium difficile RT078_PCR485_Braziers_48hrs_anO2_150-2000_Exactive.mz5	Gram-positives	Firmicutes	Clostridia	Clostridiales	Clostridiaceae	Clostridium	Clostridium difficile	Validation
Clostridium difficile RT078_PCR485_CBA_48hrs_150-2000_Exactive.mz5	Gram-positives	Firmicutes	Clostridia	Clostridiales	Clostridiaceae	Clostridium	Clostridium difficile	Validation
Clostridium difficile RT078_PCR485_FAA_24hrs_anO2_150-2000_Exactive_Erbe.mz5	Gram-positives	Firmicutes	Clostridia	Clostridiales	Clostridiaceae	Clostridium	Clostridium difficile	Validation
Clostridium difficile RT078_PCR485_FAA_24hrs_anO2_150-2000_Exactive.mz5	Gram-positives	Firmicutes	Clostridia	Clostridiales	Clostridiaceae	Clostridium	Clostridium difficile	Validation
Clostridium difficile RT078_PCR485_FHB_24hrs_anO2_150-2000_Exactive_Erbe.mz5	Gram-positives	Firmicutes	Clostridia	Clostridiales	Clostridiaceae	Clostridium	Clostridium difficile	Validation
Clostridium difficile RT078_PCR485_FHB_24hrs_anO2_150-2000_Exactive.mz5	Gram-positives	Firmicutes	Clostridia	Clostridiales	Clostridiaceae	Clostridium	Clostridium difficile	Validation
Clostridium difficile RT078_PCR490_Braziers_24hrs_anO2_150-2000_Exactive.mz5	Gram-positives	Firmicutes	Clostridia	Clostridiales	Clostridiaceae	Clostridium	Clostridium difficile	Validation
Clostridium difficile RT078_PCR490_Braziers_48hrs_anO2_150-2000_Exactive.mz5	Gram-positives	Firmicutes	Clostridia	Clostridiales	Clostridiaceae	Clostridium	Clostridium difficile	Validation
Clostridium difficile RT078_PCR490_CBA_48hrs_150-2000_Exactive.mz5	Gram-positives	Firmicutes	Clostridia	Clostridiales	Clostridiaceae	Clostridium	Clostridium difficile	Validation
Clostridium difficile RT078_PCR490_FAA_24hrs_anO2_150-2000_Exactive.mz5	Gram-positives	Firmicutes	Clostridia	Clostridiales	Clostridiaceae	Clostridium	Clostridium difficile	Validation
Clostridium difficile RT078_PCR562_Braziers_24hrs_anO2_150-2000_Exactive.mz5	Gram-positives	Firmicutes	Clostridia	Clostridiales	Clostridiaceae	Clostridium	Clostridium difficile	Validation
Clostridium difficile RT078_PCR562_Braziers_48hrs_anO2_150-2000_Exactive.mz5	Gram-positives	Firmicutes	Clostridia	Clostridiales	Clostridiaceae	Clostridium	Clostridium difficile	Validation
Clostridium difficile RT078_PCR562_CBA_48hrs_150-2000_Exactive.mz5	Gram-positives	Firmicutes	Clostridia	Clostridiales	Clostridiaceae	Clostridium	Clostridium difficile	Validation
Clostridium difficile RT078_PCR562_FAA_24hrs_anO2_150-2000_Exactive.mz5	Gram-positives	Firmicutes	Clostridia	Clostridiales	Clostridiaceae	Clostridium	Clostridium difficile	Validation
Clostridium difficile RT078_PCR587_Braziers_24hrs_anO2_150-2000_Exactive.mz5	Gram-positives	Firmicutes	Clostridia	Clostridiales	Clostridiaceae	Clostridium	Clostridium difficile	Validation
Clostridium difficile RT078_PCR587_Braziers_48hrs_anO2_150-2000_Exactive.mz5	Gram-positives	Firmicutes	Clostridia	Clostridiales	Clostridiaceae	Clostridium	Clostridium difficile	Validation
Clostridium difficile RT078_PCR587_CBA_48hrs_150-2000_Exactive.mz5	Gram-positives	Firmicutes	Clostridia	Clostridiales	Clostridiaceae	Clostridium	Clostridium difficile	Validation
Clostridium difficile RT078_PCR587_FAA_24hrs_anO2_150-2000_Exactive.mz5	Gram-positives	Firmicutes	Clostridia	Clostridiales	Clostridiaceae	Clostridium	Clostridium difficile	Validation
Clostridium difficile RT078_PCR624_Braziers_24hrs_anO2_150-2000_Exactive.mz5	Gram-positives	Firmicutes	Clostridia	Clostridiales	Clostridiaceae	Clostridium	Clostridium difficile	Validation
Clostridium difficile RT078_PCR624_Braziers_48hrs_anO2_150-2000_Exactive.mz5	Gram-positives	Firmicutes	Clostridia	Clostridiales	Clostridiaceae	Clostridium	Clostridium difficile	Validation
Clostridium difficile RT078_PCR624_CBA_48hrs_150-2000_Exactive.mz5	Gram-positives	Firmicutes	Clostridia	Clostridiales	Clostridiaceae	Clostridium	Clostridium difficile	Validation
Clostridium difficile RT078_PCR624_FAA_24hrs_anO2_150-2000_Exactive.mz5	Gram-positives	Firmicutes	Clostridia	Clostridiales	Clostridiaceae	Clostridium	Clostridium difficile	Validation
Clostridium difficile RT078_PCR723_Braziers_24hrs_anO2_150-2000_Exactive.mz5	Gram-positives	Firmicutes	Clostridia	Clostridiales	Clostridiaceae	Clostridium	Clostridium difficile	Validation
Clostridium difficile RT078_PCR723_Braziers_48hrs_anO2_150-2000_Exactive.mz5	Gram-positives	Firmicutes	Clostridia	Clostridiales	Clostridiaceae	Clostridium	Clostridium difficile	Validation
Clostridium difficile RT078_PCR723_CBA_48hrs_150-2000_Exactive.mz5	Gram-positives	Firmicutes	Clostridia	Clostridiales	Clostridiaceae	Clostridium	Clostridium difficile	Validation
Clostridium difficile RT078_PCR723_FAA_24hrs_anO2_150-2000_Exactive.mz5	Gram-positives	Firmicutes	Clostridia	Clostridiales	Clostridiaceae	Clostridium	Clostridium difficile	Validation
Clostridium difficile RT078_PCR755_Braziers_24hrs_anO2_150-2000_Exactive (2).mz5	Gram-positives	Firmicutes	Clostridia	Clostridiales	Clostridiaceae	Clostridium	Clostridium difficile	Validation
Clostridium difficile RT078_PCR755_Braziers_24hrs_anO2_150-2000_Exactive_Erbe.mz5	Gram-positives	Firmicutes	Clostridia	Clostridiales	Clostridiaceae	Clostridium	Clostridium difficile	Validation
Clostridium difficile RT078_PCR755_Braziers_24hrs_anO2_150-2000_Exactive.mz5	Gram-positives	Firmicutes	Clostridia	Clostridiales	Clostridiaceae	Clostridium	Clostridium difficile	Validation
Clostridium difficile RT078_PCR755_Braziers_48hrs_anO2_150-2000_Exactive.mz5	Gram-positives	Firmicutes	Clostridia	Clostridiales	Clostridiaceae	Clostridium	Clostridium difficile	Validation
Clostridium difficile RT078_PCR755_CBA_48hrs_150-2000_Exactive.mz5	Gram-positives	Firmicutes	Clostridia	Clostridiales	Clostridiaceae	Clostridium	Clostridium difficile	Validation
Clostridium difficile RT078_PCR755_FAA_24hrs_anO2_150-2000_Exactive_Erbe.mz5	Gram-positives	Firmicutes	Clostridia	Clostridiales	Clostridiaceae	Clostridium	Clostridium difficile	Validation
Clostridium difficile RT078_PCR755_FAA_24hrs_anO2_150-2000_Exactive.mz5	Gram-positives	Firmicutes	Clostridia	Clostridiales	Clostridiaceae	Clostridium	Clostridium difficile	Validation
Clostridium difficile RT078_PCR755_FHB_24hrs_anO2_150-2000_Exactive_Erbe.mz5	Gram-positives	Firmicutes	Clostridia	Clostridiales	Clostridiaceae	Clostridium	Clostridium difficile	Validation
Clostridium difficile RT078_PCR755_FHB_24hrs_anO2_150-2000_Exactive.mz5	Gram-positives	Firmicutes	Clostridia	Clostridiales	Clostridiaceae	Clostridium	Clostridium difficile	Validation
Clostridium difficile RT078_PCR782_FAA_24hrs_anO2_150-2000_Exactive.mz5	Gram-positives	Firmicutes	Clostridia	Clostridiales	Clostridiaceae	Clostridium	Clostridium difficile	Validation
Clostridium difficile RT078_PCR804_Braziers_24hrs_anO2_150-2000_Exactive.mz5	Gram-positives	Firmicutes	Clostridia	Clostridiales	Clostridiaceae	Clostridium	Clostridium difficile	Validation
Clostridium difficile RT078_PCR804_Braziers_48hrs_anO2_150-2000_Exactive.mz5	Gram-positives	Firmicutes	Clostridia	Clostridiales	Clostridiaceae	Clostridium	Clostridium difficile	Validation
Clostridium difficile RT078_PCR804_CBA_48hrs_150-2000_Exactive.mz5	Gram-positives	Firmicutes	Clostridia	Clostridiales	Clostridiaceae	Clostridium	Clostridium difficile	Validation
Clostridium difficile RT078_PCR804_FAA_24hrs_anO2_150-2000_Exactive.mz5	Gram-positives	Firmicutes	Clostridia	Clostridiales	Clostridiaceae	Clostridium	Clostridium difficile	Validation
Clostridium difficile RT078_PCR886_CBA_48hrs_150-2000_Exactive.mz5	Gram-positives	Firmicutes	Clostridia	Clostridiales	Clostridiaceae	Clostridium	Clostridium difficile	Validation
Clostridium difficile RT078_PCR886_FAA_24hrs_anO2_150-2000_Exactive.mz5	Gram-positives	Firmicutes	Clostridia	Clostridiales	Clostridiaceae	Clostridium	Clostridium difficile	Validation
Clostridium difficile RT078_PCR910_Braziers_24hrs_anO2_150-2000_Exactive.mz5	Gram-positives	Firmicutes	Clostridia	Clostridiales	Clostridiaceae	Clostridium	Clostridium difficile	Validation
Clostridium difficile RT078_PCR910_Braziers_48hrs_anO2_150-2000_Exactive.mz5	Gram-positives	Firmicutes	Clostridia	Clostridiales	Clostridiaceae	Clostridium	Clostridium difficile	Validation
Clostridium difficile RT078_PCR910_CBA_48hrs_150-2000_Exactive.mz5	Gram-positives	Firmicutes	Clostridia	Clostridiales	Clostridiaceae	Clostridium	Clostridium difficile	Validation
Clostridium difficile RT078_PCR910_FAA_24hrs_anO2_150-2000_Exactive.mz5	Gram-positives	Firmicutes	Clostridia	Clostridiales	Clostridiaceae	Clostridium	Clostridium difficile	Validation
Clostridium difficile RT078_PCR942_Braziers_24hrs_anO2_150-2000_Exactive (2).mz5	Gram-positives	Firmicutes	Clostridia	Clostridiales	Clostridiaceae	Clostridium	Clostridium difficile	Validation
Clostridium difficile RT078_PCR942_Braziers_24hrs_anO2_150-2000_Exactive_Erbe.mz5	Gram-positives	Firmicutes	Clostridia	Clostridiales	Clostridiaceae	Clostridium	Clostridium difficile	Validation
Clostridium difficile RT078_PCR942_Braziers_24hrs_anO2_150-2000_Exactive.mz5	Gram-positives	Firmicutes	Clostridia	Clostridiales	Clostridiaceae	Clostridium	Clostridium difficile	Validation
Clostridium difficile RT078_PCR942_Braziers_48hrs_anO2_150-2000_Exactive.mz5	Gram-positives	Firmicutes	Clostridia	Clostridiales	Clostridiaceae	Clostridium	Clostridium difficile	Validation
Clostridium difficile RT078_PCR942_CBA_48hrs_150-2000_Exactive.mz5	Gram-positives	Firmicutes	Clostridia	Clostridiales	Clostridiaceae	Clostridium	Clostridium difficile	Validation
Clostridium difficile RT078_PCR942_FAA_24hrs_anO2_150-2000_Exactive_Erbe.mz5	Gram-positives	Firmicutes	Clostridia	Clostridiales	Clostridiaceae	Clostridium	Clostridium difficile	Validation
Clostridium difficile RT078_PCR942_FAA_24hrs_anO2_150-2000_Exactive.mz5	Gram-positives	Firmicutes	Clostridia	Clostridiales	Clostridiaceae	Clostridium	Clostridium difficile	Validation
Clostridium difficile RT078_PCR942_FHB_24hrs_anO2_150-2000_Exactive_Erbe.mz5	Gram-positives	Firmicutes	Clostridia	Clostridiales	Clostridiaceae	Clostridium	Clostridium difficile	Validation
Clostridium difficile RT078_PCR942_FHB_24hrs_anO2_150-2000_Exactive.mz5	Gram-positives	Firmicutes	Clostridia	Clostridiales	Clostridiaceae	Clostridium	Clostridium difficile	Validation
Clostridium difficile RT106_PCR1085_FHB_24hrs_anO2_150-2000_Exactive.mz5	Gram-positives	Firmicutes	Clostridia	Clostridiales	Clostridiaceae	Clostridium	Clostridium difficile	Validation
Clostridium difficile RT106_PCR1085_FHB_48hrs_anO2_150-2000_Exactive.mz5	Gram-positives	Firmicutes	Clostridia	Clostridiales	Clostridiaceae	Clostridium	Clostridium difficile	Validation
Clostridium difficile RT106_PCR1086_FHB_24hrs_anO2_150-2000_Exactive.mz5	Gram-positives	Firmicutes	Clostridia	Clostridiales	Clostridiaceae	Clostridium	Clostridium difficile	Validation
Clostridium difficile RT106_PCR1088_FHB_24hrs_anO2_150-2000_Exactive.mz5	Gram-positives	Firmicutes	Clostridia	Clostridiales	Clostridiaceae	Clostridium	Clostridium difficile	Validation
Clostridium difficile RT106_PCR1088_FHB_48hrs_anO2_150-2000_Exactive.mz5	Gram-positives	Firmicutes	Clostridia	Clostridiales	Clostridiaceae	Clostridium	Clostridium difficile	Validation
Clostridium difficile RT106_PCR1095_FHB_24hrs_anO2_150-2000_Exactive.mz5	Gram-positives	Firmicutes	Clostridia	Clostridiales	Clostridiaceae	Clostridium	Clostridium difficile	Validation
Clostridium difficile RT106_PCR1095_FHB_48hrs_anO2_150-2000_Exactive.mz5	Gram-positives	Firmicutes	Clostridia	Clostridiales	Clostridiaceae	Clostridium	Clostridium difficile	Validation
Clostridium difficile RT106_PCR1195_FHB_24hrs_anO2_150-2000_Exactive.mz5	Gram-positives	Firmicutes	Clostridia	Clostridiales	Clostridiaceae	Clostridium	Clostridium difficile	Validation
Clostridium difficile RT106_PCR1195_FHB_48hrs_anO2_150-2000_Exactive.mz5	Gram-positives	Firmicutes	Clostridia	Clostridiales	Clostridiaceae	Clostridium	Clostridium difficile	Validation
Clostridium difficile RT106_PCR202_FAA_24hrs_anO2_150-2000_Exactive.mz5	Gram-positives	Firmicutes	Clostridia	Clostridiales	Clostridiaceae	Clostridium	Clostridium difficile	Validation
Clostridium difficile RT106_PCR215_FAA_24hrs_anO2_150-2000_Exactive.mz5	Gram-positives	Firmicutes	Clostridia	Clostridiales	Clostridiaceae	Clostridium	Clostridium difficile	Validation
Clostridium difficile RT106_PCR300_FAA_24hrs_anO2_150-2000_Exactive.mz5	Gram-positives	Firmicutes	Clostridia	Clostridiales	Clostridiaceae	Clostridium	Clostridium difficile	Validation
Clostridium difficile RT106_PCR35_FAA_24hrs_anO2_150-2000_Exactive.mz5	Gram-positives	Firmicutes	Clostridia	Clostridiales	Clostridiaceae	Clostridium	Clostridium difficile	Validation
Clostridium difficile RT106_PCR477_FAA_24hrs_anO2_150-2000_Exactive.mz5	Gram-positives	Firmicutes	Clostridia	Clostridiales	Clostridiaceae	Clostridium	Clostridium difficile	Validation
Clostridium difficile RT106_PCR486_FAA_24hrs_anO2_150-2000_Exactive.mz5	Gram-positives	Firmicutes	Clostridia	Clostridiales	Clostridiaceae	Clostridium	Clostridium difficile	Validation
Clostridium difficile RT106_PCR565_FAA_24hrs_anO2_150-2000_Exactive.mz5	Gram-positives	Firmicutes	Clostridia	Clostridiales	Clostridiaceae	Clostridium	Clostridium difficile	Validation
Clostridium difficile RT106_PCR680_FAA_24hrs_anO2_150-2000_Exactive.mz5	Gram-positives	Firmicutes	Clostridia	Clostridiales	Clostridiaceae	Clostridium	Clostridium difficile	Validation
Clostridium difficile RT106_PCR680_FHB_24hrs_anO2_150-2000_Exactive.mz5	Gram-positives	Firmicutes	Clostridia	Clostridiales	Clostridiaceae	Clostridium	Clostridium difficile	Validation
Clostridium difficile RT106_PCR680_FHB_48hrs_anO2_150-2000_Exactive.mz5	Gram-positives	Firmicutes	Clostridia	Clostridiales	Clostridiaceae	Clostridium	Clostridium difficile	Validation
Clostridium difficile RT106_PCR682_FAA_24hrs_anO2_150-2000_Exactive.mz5	Gram-positives	Firmicutes	Clostridia	Clostridiales	Clostridiaceae	Clostridium	Clostridium difficile	Validation
Clostridium difficile RT106_PCR682_FHB_24hrs_anO2_150-2000_Exactive.mz5	Gram-positives	Firmicutes	Clostridia	Clostridiales	Clostridiaceae	Clostridium	Clostridium difficile	Validation
Clostridium difficile RT106_PCR682_FHB_48hrs_anO2_150-2000_Exactive.mz5	Gram-positives	Firmicutes	Clostridia	Clostridiales	Clostridiaceae	Clostridium	Clostridium difficile	Validation
Clostridium difficile RT106_PCR76_FAA_24hrs_anO2_150-2000_Exactive.mz5	Gram-positives	Firmicutes	Clostridia	Clostridiales	Clostridiaceae	Clostridium	Clostridium difficile	Validation
Clostridium difficile RT106_PCR79_FAA_24hrs_anO2_150-2000_Exactive.mz5	Gram-positives	Firmicutes	Clostridia	Clostridiales	Clostridiaceae	Clostridium	Clostridium difficile	Validation
Clostridium difficile RT106_PCR903_FAA_24hrs_anO2_150-2000_Exactive.mz5	Gram-positives	Firmicutes	Clostridia	Clostridiales	Clostridiaceae	Clostridium	Clostridium difficile	Validation
Clostridium difficile RT106_PCR911_FAA_24hrs_anO2_150-2000_Exactive.mz5	Gram-positives	Firmicutes	Clostridia	Clostridiales	Clostridiaceae	Clostridium	Clostridium difficile	Validation
Clostridium difficile RT106_PCR911_FHB_24hrs_anO2_150-2000_Exactive.mz5	Gram-positives	Firmicutes	Clostridia	Clostridiales	Clostridiaceae	Clostridium	Clostridium difficile	Validation
Clostridium difficile RT106_PCR911_FHB_48hrs_anO2_150-2000_Exactive.mz5	Gram-positives	Firmicutes	Clostridia	Clostridiales	Clostridiaceae	Clostridium	Clostridium difficile	Validation
Clostridium difficile RT106_PCR993_FHB_24hrs_anO2_150-2000_Exactive.mz5	Gram-positives	Firmicutes	Clostridia	Clostridiales	Clostridiaceae	Clostridium	Clostridium difficile	Validation
Clostridium difficile RT106_PCR993_FHB_48hrs_anO2_150-2000_Exactive.mz5	Gram-positives	Firmicutes	Clostridia	Clostridiales	Clostridiaceae	Clostridium	Clostridium difficile	Validation
Clostridium difficile RT106_PCR999_FHB_24hrs_anO2_150-2000_Exactive.mz5	Gram-positives	Firmicutes	Clostridia	Clostridiales	Clostridiaceae	Clostridium	Clostridium difficile	Validation
Clostridium difficile RT106_PCR999_FHB_48hrs_anO2_150-2000_Exactive.mz5	Gram-positives	Firmicutes	Clostridia	Clostridiales	Clostridiaceae	Clostridium	Clostridium difficile	Validation
Clostridium difficile RT220_518_CBA_48hrs_150-2000_Exactive.mz5	Gram-positives	Firmicutes	Clostridia	Clostridiales	Clostridiaceae	Clostridium	Clostridium difficile	Validation
Clostridium difficile RT220_697_CBA_48hrs_150-2000_Exactive.mz5	Gram-positives	Firmicutes	Clostridia	Clostridiales	Clostridiaceae	Clostridium	Clostridium difficile	Validation
Clostridium difficile RT220_710_CBA_48hrs_150-2000_Exactive.mz5	Gram-positives	Firmicutes	Clostridia	Clostridiales	Clostridiaceae	Clostridium	Clostridium difficile	Validation
Clostridium difficile RT220_757_CBA_48hrs_150-2000_Exactive.mz5	Gram-positives	Firmicutes	Clostridia	Clostridiales	Clostridiaceae	Clostridium	Clostridium difficile	Validation
Clostridium difficile RT220_767_CBA_48hrs_150-2000_Exactive.mz5	Gram-positives	Firmicutes	Clostridia	Clostridiales	Clostridiaceae	Clostridium	Clostridium difficile	Validation
Clostridium difficile W16407808_CBA_day3_150-2000_Exactive_HR.mz5	Gram-positives	Firmicutes	Clostridia	Clostridiales	Clostridiaceae	Clostridium	Clostridium difficile	Validation
Clostridium difficile X1116509_CBA_day10_150-2000_Exactive_HR.mz5	Gram-positives	Firmicutes	Clostridia	Clostridiales	Clostridiaceae	Clostridium	Clostridium difficile	Validation
Clostridium difficile_RT002_644_48hrs_AZT_150-2000_Exactive_NS.mz5	Gram-positives	Firmicutes	Clostridia	Clostridiales	Clostridiaceae	Clostridium	Clostridium difficile	Validation
Clostridium difficile_RT002_644_48hrs_Braziers_150-2000_Exactive_NS.mz5	Gram-positives	Firmicutes	Clostridia	Clostridiales	Clostridiaceae	Clostridium	Clostridium difficile	Validation
Clostridium difficile_RT002_644_48hrs_CBA_150-2000_Exactive_NS.mz5	Gram-positives	Firmicutes	Clostridia	Clostridiales	Clostridiaceae	Clostridium	Clostridium difficile	Validation
Clostridium difficile_RT002_644_48hrs_CHOC_150-2000_Exactive_NS.mz5	Gram-positives	Firmicutes	Clostridia	Clostridiales	Clostridiaceae	Clostridium	Clostridium difficile	Validation
Clostridium difficile_RT002_644_48hrs_NEO_150-2000_Exactive_NS.mz5	Gram-positives	Firmicutes	Clostridia	Clostridiales	Clostridiaceae	Clostridium	Clostridium difficile	Validation
Clostridium difficile_RT002_669_48hrs_AZT_150-2000_Exactive_MR.mz5	Gram-positives	Firmicutes	Clostridia	Clostridiales	Clostridiaceae	Clostridium	Clostridium difficile	Validation
Clostridium difficile_RT002_669_48hrs_Braziers_150-2000_Exactive_MR.mz5	Gram-positives	Firmicutes	Clostridia	Clostridiales	Clostridiaceae	Clostridium	Clostridium difficile	Validation
Clostridium difficile_RT002_669_48hrs_CBA_150-2000_Exactive_MR.mz5	Gram-positives	Firmicutes	Clostridia	Clostridiales	Clostridiaceae	Clostridium	Clostridium difficile	Validation
Clostridium difficile_RT002_669_48hrs_CHOC_150-2000_Exactive_MR.mz5	Gram-positives	Firmicutes	Clostridia	Clostridiales	Clostridiaceae	Clostridium	Clostridium difficile	Validation
Clostridium difficile_RT002_669_48hrs_NEO_150-2000_Exactive_MR.mz5	Gram-positives	Firmicutes	Clostridia	Clostridiales	Clostridiaceae	Clostridium	Clostridium difficile	Validation
Clostridium difficile_RT002_685_48hrs_AZT_150-2000_Exactive_NS.mz5	Gram-positives	Firmicutes	Clostridia	Clostridiales	Clostridiaceae	Clostridium	Clostridium difficile	Validation
Clostridium difficile_RT002_685_48hrs_Braziers_150-2000_Exactive_NS.mz5	Gram-positives	Firmicutes	Clostridia	Clostridiales	Clostridiaceae	Clostridium	Clostridium difficile	Validation
Clostridium difficile_RT002_685_48hrs_CBA_150-2000_Exactive_NS.mz5	Gram-positives	Firmicutes	Clostridia	Clostridiales	Clostridiaceae	Clostridium	Clostridium difficile	Validation
Clostridium difficile_RT002_685_48hrs_CHOC_150-2000_Exactive_NS.mz5	Gram-positives	Firmicutes	Clostridia	Clostridiales	Clostridiaceae	Clostridium	Clostridium difficile	Validation
Clostridium difficile_RT002_685_48hrs_NEO_150-2000_Exactive_NS.mz5	Gram-positives	Firmicutes	Clostridia	Clostridiales	Clostridiaceae	Clostridium	Clostridium difficile	Validation
Clostridium difficile_RT002_750_48hrs_AZT_150-2000_Exactive_MR.mz5	Gram-positives	Firmicutes	Clostridia	Clostridiales	Clostridiaceae	Clostridium	Clostridium difficile	Validation
Clostridium difficile_RT002_750_48hrs_Braziers_150-2000_Exactive_MR.mz5	Gram-positives	Firmicutes	Clostridia	Clostridiales	Clostridiaceae	Clostridium	Clostridium difficile	Validation
Clostridium difficile_RT002_750_48hrs_CBA_150-2000_Exactive_MR.mz5	Gram-positives	Firmicutes	Clostridia	Clostridiales	Clostridiaceae	Clostridium	Clostridium difficile	Validation
Clostridium difficile_RT002_750_48hrs_CHOC_150-2000_Exactive_MR.mz5	Gram-positives	Firmicutes	Clostridia	Clostridiales	Clostridiaceae	Clostridium	Clostridium difficile	Validation
Clostridium difficile_RT002_750_48hrs_NEO_150-2000_Exactive_MR.mz5	Gram-positives	Firmicutes	Clostridia	Clostridiales	Clostridiaceae	Clostridium	Clostridium difficile	Validation
Clostridium difficile_RT014_487_48hrs_AZT_150-2000_Exactive_MR.mz5	Gram-positives	Firmicutes	Clostridia	Clostridiales	Clostridiaceae	Clostridium	Clostridium difficile	Validation
Clostridium difficile_RT014_487_48hrs_Braziers_150-2000_Exactive_MR.mz5	Gram-positives	Firmicutes	Clostridia	Clostridiales	Clostridiaceae	Clostridium	Clostridium difficile	Validation
Clostridium difficile_RT014_487_48hrs_CBA_150-2000_Exactive_MR.mz5	Gram-positives	Firmicutes	Clostridia	Clostridiales	Clostridiaceae	Clostridium	Clostridium difficile	Validation
Clostridium difficile_RT014_487_48hrs_CHOC_150-2000_Exactive_MR.mz5	Gram-positives	Firmicutes	Clostridia	Clostridiales	Clostridiaceae	Clostridium	Clostridium difficile	Validation
Clostridium difficile_RT014_487_48hrs_NEO_150-2000_Exactive_MR.mz5	Gram-positives	Firmicutes	Clostridia	Clostridiales	Clostridiaceae	Clostridium	Clostridium difficile	Validation
Clostridium difficile_RT014_524_48hrs_Braziers_150-2000_Exactive_NS.mz5	Gram-positives	Firmicutes	Clostridia	Clostridiales	Clostridiaceae	Clostridium	Clostridium difficile	Validation
Clostridium difficile_RT014_782_48hrs_AZT_150-2000_Exactive_NS.mz5	Gram-positives	Firmicutes	Clostridia	Clostridiales	Clostridiaceae	Clostridium	Clostridium difficile	Validation
Clostridium difficile_RT014_782_48hrs_Braziers_150-2000_Exactive_NS.mz5	Gram-positives	Firmicutes	Clostridia	Clostridiales	Clostridiaceae	Clostridium	Clostridium difficile	Validation
Clostridium difficile_RT014_782_48hrs_CBA_150-2000_Exactive_NS.mz5	Gram-positives	Firmicutes	Clostridia	Clostridiales	Clostridiaceae	Clostridium	Clostridium difficile	Validation
Clostridium difficile_RT014_782_48hrs_CHOC_150-2000_Exactive_NS.mz5	Gram-positives	Firmicutes	Clostridia	Clostridiales	Clostridiaceae	Clostridium	Clostridium difficile	Validation
Clostridium difficile_RT014_782_48hrs_NEO_150-2000_Exactive_NS.mz5	Gram-positives	Firmicutes	Clostridia	Clostridiales	Clostridiaceae	Clostridium	Clostridium difficile	Validation
Clostridium difficile_RT014_791_48hrs_AZT_150-2000_Exactive_NS.mz5	Gram-positives	Firmicutes	Clostridia	Clostridiales	Clostridiaceae	Clostridium	Clostridium difficile	Validation
Clostridium difficile_RT014_791_48hrs_Braziers_150-2000_Exactive_NS.mz5	Gram-positives	Firmicutes	Clostridia	Clostridiales	Clostridiaceae	Clostridium	Clostridium difficile	Validation
Clostridium difficile_RT014_791_48hrs_CBA_150-2000_Exactive_NS.mz5	Gram-positives	Firmicutes	Clostridia	Clostridiales	Clostridiaceae	Clostridium	Clostridium difficile	Validation
Clostridium difficile_RT014_791_48hrs_CHOC_150-2000_Exactive_NS.mz5	Gram-positives	Firmicutes	Clostridia	Clostridiales	Clostridiaceae	Clostridium	Clostridium difficile	Validation
Clostridium difficile_RT014_791_48hrs_NEO_150-2000_Exactive_NS.mz5	Gram-positives	Firmicutes	Clostridia	Clostridiales	Clostridiaceae	Clostridium	Clostridium difficile	Validation
Clostridium difficile_RT078_485_48hrs_AZT_150-2000_Exactive_NS.mz5	Gram-positives	Firmicutes	Clostridia	Clostridiales	Clostridiaceae	Clostridium	Clostridium difficile	Validation
Clostridium difficile_RT078_485_48hrs_Braziers_150-2000_Exactive_NS.mz5	Gram-positives	Firmicutes	Clostridia	Clostridiales	Clostridiaceae	Clostridium	Clostridium difficile	Validation
Clostridium difficile_RT078_485_48hrs_CBA_150-2000_Exactive_NS.mz5	Gram-positives	Firmicutes	Clostridia	Clostridiales	Clostridiaceae	Clostridium	Clostridium difficile	Validation
Clostridium difficile_RT078_485_48hrs_CHOC_150-2000_Exactive_NS.mz5	Gram-positives	Firmicutes	Clostridia	Clostridiales	Clostridiaceae	Clostridium	Clostridium difficile	Validation
Clostridium difficile_RT078_485_48hrs_NEO_150-2000_Exactive_NS.mz5	Gram-positives	Firmicutes	Clostridia	Clostridiales	Clostridiaceae	Clostridium	Clostridium difficile	Validation
Clostridium difficile_RT078_562_48hrs_AZT_150-2000_Exactive_MR.mz5	Gram-positives	Firmicutes	Clostridia	Clostridiales	Clostridiaceae	Clostridium	Clostridium difficile	Validation
Clostridium difficile_RT078_562_48hrs_Braziers_150-2000_Exactive_MR.mz5	Gram-positives	Firmicutes	Clostridia	Clostridiales	Clostridiaceae	Clostridium	Clostridium difficile	Validation
Clostridium difficile_RT078_562_48hrs_CBA_150-2000_Exactive_MR.mz5	Gram-positives	Firmicutes	Clostridia	Clostridiales	Clostridiaceae	Clostridium	Clostridium difficile	Validation
Clostridium difficile_RT078_562_48hrs_CHOC_150-2000_Exactive_MR.mz5	Gram-positives	Firmicutes	Clostridia	Clostridiales	Clostridiaceae	Clostridium	Clostridium difficile	Validation
Clostridium difficile_RT078_562_48hrs_NEO_150-2000_Exactive_MR.mz5	Gram-positives	Firmicutes	Clostridia	Clostridiales	Clostridiaceae	Clostridium	Clostridium difficile	Validation
Clostridium difficile_RT078_723_48hrs_AZT_150-2000_Exactive_MR.mz5	Gram-positives	Firmicutes	Clostridia	Clostridiales	Clostridiaceae	Clostridium	Clostridium difficile	Validation
Clostridium difficile_RT078_723_48hrs_Braziers_150-2000_Exactive_MR.mz5	Gram-positives	Firmicutes	Clostridia	Clostridiales	Clostridiaceae	Clostridium	Clostridium difficile	Validation
Clostridium difficile_RT078_723_48hrs_CBA_150-2000_Exactive_MR.mz5	Gram-positives	Firmicutes	Clostridia	Clostridiales	Clostridiaceae	Clostridium	Clostridium difficile	Validation
Clostridium difficile_RT078_723_48hrs_CHOC_150-2000_Exactive_MR.mz5	Gram-positives	Firmicutes	Clostridia	Clostridiales	Clostridiaceae	Clostridium	Clostridium difficile	Validation
Clostridium difficile_RT078_723_48hrs_NEO_150-2000_Exactive_MR.mz5	Gram-positives	Firmicutes	Clostridia	Clostridiales	Clostridiaceae	Clostridium	Clostridium difficile	Validation
Clostridium difficile_RT078_755_48hrs_AZT_150-2000_Exactive_NS.mz5	Gram-positives	Firmicutes	Clostridia	Clostridiales	Clostridiaceae	Clostridium	Clostridium difficile	Validation
Clostridium difficile_RT078_755_48hrs_Braziers_150-2000_Exactive_NS.mz5	Gram-positives	Firmicutes	Clostridia	Clostridiales	Clostridiaceae	Clostridium	Clostridium difficile	Validation
Clostridium difficile_RT078_755_48hrs_CBA_150-2000_Exactive_NS.mz5	Gram-positives	Firmicutes	Clostridia	Clostridiales	Clostridiaceae	Clostridium	Clostridium difficile	Validation
Clostridium difficile_RT078_755_48hrs_CHOC_150-2000_Exactive_NS.mz5	Gram-positives	Firmicutes	Clostridia	Clostridiales	Clostridiaceae	Clostridium	Clostridium difficile	Validation
Clostridium difficile_RT078_755_48hrs_NEO_150-2000_Exactive_NS.mz5	Gram-positives	Firmicutes	Clostridia	Clostridiales	Clostridiaceae	Clostridium	Clostridium difficile	Validation
Clostridium innocuum FBM2N clear_CBA_40hrs_anO2_150-2000_Exactive.mz5	Gram-positives	Firmicutes	Clostridia	Clostridiales	Clostridiaceae	Clostridium	Clostridium innocuum	Validation
Clostridium innocuum L22 FAA2_CBA_72hrs_anO2_150-2000_Exactive.mz5	Gram-positives	Firmicutes	Clostridia	Clostridiales	Clostridiaceae	Clostridium	Clostridium innocuum	Validation
Clostridium inoccuum L23 MRS7 ATCC14507_CBA_72hrs_anO2_150-2000_Exactive.mz5	Gram-positives	Firmicutes	Clostridia	Clostridiales	Clostridiaceae	Clostridium	Clostridium innocuum	Validation
Clostridium parputrificum L16 FAA6_CBA_72hrs_anO2_150-2000_Exactive.mz5	Gram-positives	Firmicutes	Clostridia	Clostridiales	Clostridiaceae	Clostridium	Clostridium paraputrificum	Validation
Clostridium perfringens 231076_no3402_CBA_24hrs_anO2_150-2000_Exactive.mz5	Gram-positives	Firmicutes	Clostridia	Clostridiales	Clostridiaceae	Clostridium	Clostridium perfringens	Validation
Clostridium perfringens ATCC 13124_7 days_CBA_150-2000_Exactive.mz5	Gram-positives	Firmicutes	Clostridia	Clostridiales	Clostridiaceae	Clostridium	Clostridium perfringens	Validation
Clostridium perfringens L20-BSM1_CBA_48hrs_anO2_150-2000_Exactive.mz5	Gram-positives	Firmicutes	Clostridia	Clostridiales	Clostridiaceae	Clostridium	Clostridium perfringens	Validation
Clostridium perfringens T1636786_no3421_CBA_150-2000_Exactive.mz5	Gram-positives	Firmicutes	Clostridia	Clostridiales	Clostridiaceae	Clostridium	Clostridium perfringens	Validation
Clostridium perfringens T2489121_no7613_CBA_24hrs_anO2_150-2000_Exactive.mz5	Gram-positives	Firmicutes	Clostridia	Clostridiales	Clostridiaceae	Clostridium	Clostridium perfringens	Validation
Clostridium perfringens X1163348_CBA_150-2000_Exactive.mz5	Gram-positives	Firmicutes	Clostridia	Clostridiales	Clostridiaceae	Clostridium	Clostridium perfringens	Validation
Clostridium perfringens X1342696_no8106_CBA_24hrs_anO2_150-2000_Exactive.mz5	Gram-positives	Firmicutes	Clostridia	Clostridiales	Clostridiaceae	Clostridium	Clostridium perfringens	Validation
Clostridium perfringens_3 days_CBA_150-2000_Exactive.mz5	Gram-positives	Firmicutes	Clostridia	Clostridiales	Clostridiaceae	Clostridium	Clostridium perfringens	Validation
Corynebacterium amycolatum M1620221_CBA_150-2000_Exactive.mz5	Gram-positives	Actinobacteria	Actinobacteria	Actinomycetales	Corynebacteriaceae	Corynebacterium	Corynebacterium amycolatum	Validation
Corynebacterium sp M1768765_no4945_CBA_24hrs_150-2000_Exactive.mz5	Gram-positives	Actinobacteria	Actinobacteria	Actinomycetales	Corynebacteriaceae	Corynebacterium	Corynebacterium sp	Validation
Corynebacterium sp S323600_no4864_BAB_150-2000_Exactive.mz5	Gram-positives	Actinobacteria	Actinobacteria	Actinomycetales	Corynebacteriaceae	Corynebacterium	Corynebacterium sp	Validation
Corynebacterium sp S500824_no7514_CBA_24hrs_5CO2_150-2000_Exactive.mz5	Gram-positives	Actinobacteria	Actinobacteria	Actinomycetales	Corynebacteriaceae	Corynebacterium	Corynebacterium sp	Validation
Corynebacterium sp T1769525_no4124_CBA_48hrs_150-2000_Exactive.mz5	Gram-positives	Actinobacteria	Actinobacteria	Actinomycetales	Corynebacteriaceae	Corynebacterium	Corynebacterium sp	Validation
Corynebacterium sp T1771482_no4126_CBA_48hrs_150-2000_Exactive.mz5	Gram-positives	Actinobacteria	Actinobacteria	Actinomycetales	Corynebacteriaceae	Corynebacterium	Corynebacterium sp	Validation
Corynebacterium spp H2682434_no1-62_CBA_48hrs_O2_150-2000_Exactive_Erbe.mz5	Gram-positives	Actinobacteria	Actinobacteria	Actinomycetales	Corynebacteriaceae	Corynebacterium	Corynebacterium spp	Validation
Corynebacterium striatum F1495437_No8474_CBA_72hrs_O2_150-2000_Exactive_Erbe.mz5	Gram-positives	Actinobacteria	Actinobacteria	Actinomycetales	Corynebacteriaceae	Corynebacterium	Corynebacterium striatum	Validation
Corynebacterium striatum M2163138_no7016_24hrs_5CO2_150-2000_Exactive.mz5	Gram-positives	Actinobacteria	Actinobacteria	Actinomycetales	Corynebacteriaceae	Corynebacterium	Corynebacterium striatum	Validation
Dermabacter sp gpr F995924_no5749_CBA_48hrs_150-2000_Exactive.mz5	Gram-positives	Actinobacteria	Actinobacteria	Micrococcales	Micrococcineae	Dermabacter	Dermabacter sp	Validation
Eggerthella hongkongensis CCUG 4925D_CBA_72hrs_anO2_150-2000_Exactive.mz5	Gram-positive	Actinomycetota	Coriobacteriia	Eggerthellales	Eggerthellaceae	Eggerthella	Eggerthella hongkongensis	Validation
Eggerthella lenta M2436516_No8345_CBA_72hrs_anO2_150-2000_Exactive_Erbe.mz5	Gram-positive	Actinomycetota	Coriobacteriia	Eggerthellales	Eggerthellaceae	Eggerthella	Eggerthella lenta	Validation
Enterobacter aerogenes 200877_MCC_150-2000_Exactive.mz5	Gram-negatives	Proteobacteria	Gamma-Proteobacteria	Enterobacteriales	Enterobacteriaceae	Enterobacter	Enterobacter aerogenes	Validation
Enterobacter aerogenes 3526478_BAB_150-2000_Exactive.mz5	Gram-negatives	Proteobacteria	Gamma-Proteobacteria	Enterobacteriales	Enterobacteriaceae	Enterobacter	Enterobacter aerogenes	Validation
Enterobacter aerogenes ATCC13048_CBA_48hrs_O2_150-2000_Exactive_Erbe.mz5	Gram-negatives	Proteobacteria	Gamma-Proteobacteria	Enterobacteriales	Enterobacteriaceae	Enterobacter	Enterobacter aerogenes	Validation
Enterobacter aerogenes ATCC13048_CBA_72hrs_O2_150-2000_Exactive_Erbe.mz5	Gram-negatives	Proteobacteria	Gamma-Proteobacteria	Enterobacteriales	Enterobacteriaceae	Enterobacter	Enterobacter aerogenes	Validation
Enterobacter aerogenes ATCC13048_CBA_day3_150-2000_Exactive.mz5	Gram-negatives	Proteobacteria	Gamma-Proteobacteria	Enterobacteriales	Enterobacteriaceae	Enterobacter	Enterobacter aerogenes	Validation
Enterobacter aerogenes F732733_day8_CBA_150-2000_Exactive.mz5	Gram-negatives	Proteobacteria	Gamma-Proteobacteria	Enterobacteriales	Enterobacteriaceae	Enterobacter	Enterobacter aerogenes	Validation
Enterobacter aerogenes F884352_CBA_max48hrs_150-2000_Exactive.mz5	Gram-negatives	Proteobacteria	Gamma-Proteobacteria	Enterobacteriales	Enterobacteriaceae	Enterobacter	Enterobacter aerogenes	Validation
Enterobacter aerogenes F918650-2_CBA_150-2000_Exactive.mz5	Gram-negatives	Proteobacteria	Gamma-Proteobacteria	Enterobacteriales	Enterobacteriaceae	Enterobacter	Enterobacter aerogenes	Validation
Enterobacter aerogenes F933190_CBA_max48hrs_150-2000_Exactive.mz5	Gram-negatives	Proteobacteria	Gamma-Proteobacteria	Enterobacteriales	Enterobacteriaceae	Enterobacter	Enterobacter aerogenes	Validation
Enterobacter aerogenes F939514_CBA_24hrs_150-2000_Exactive.mz5	Gram-negatives	Proteobacteria	Gamma-Proteobacteria	Enterobacteriales	Enterobacteriaceae	Enterobacter	Enterobacter aerogenes	Validation
Enterobacter aerogenes F939514_ISO_150-2000_Exactive.mz5	Gram-negatives	Proteobacteria	Gamma-Proteobacteria	Enterobacteriales	Enterobacteriaceae	Enterobacter	Enterobacter aerogenes	Validation
Enterobacter aerogenes H1674238_C1_ISO_Exactive_150-2000.mz5	Gram-negatives	Proteobacteria	Gamma-Proteobacteria	Enterobacteriales	Enterobacteriaceae	Enterobacter	Enterobacter aerogenes	Validation
Enterobacter aerogenes H1706133_no3971_CBA_48hrs_150-2000_Exactive.mz5	Gram-negatives	Proteobacteria	Gamma-Proteobacteria	Enterobacteriales	Enterobacteriaceae	Enterobacter	Enterobacter aerogenes	Validation
Enterobacter aerogenes H1753676_no4193_CBA_48hrs_150-2000_Exactive.mz5	Gram-negatives	Proteobacteria	Gamma-Proteobacteria	Enterobacteriales	Enterobacteriaceae	Enterobacter	Enterobacter aerogenes	Validation
Enterobacter aerogenes H2274384_no6988_24hrs_5CO2_150-2000_Exactive.mz5	Gram-negatives	Proteobacteria	Gamma-Proteobacteria	Enterobacteriales	Enterobacteriaceae	Enterobacter	Enterobacter aerogenes	Validation
Enterobacter aerogenes M1616590_CBA_150-2000_Exactive.mz5	Gram-negatives	Proteobacteria	Gamma-Proteobacteria	Enterobacteriales	Enterobacteriaceae	Enterobacter	Enterobacter aerogenes	Validation
Enterobacter aerogenes M1629307_day8_CBA_150-2000_Exactive.mz5	Gram-negatives	Proteobacteria	Gamma-Proteobacteria	Enterobacteriales	Enterobacteriaceae	Enterobacter	Enterobacter aerogenes	Validation
Enterobacter aerogenes M1831471_CBA_max48hrs_150-2000_Exactive.mz5	Gram-negatives	Proteobacteria	Gamma-Proteobacteria	Enterobacteriales	Enterobacteriaceae	Enterobacter	Enterobacter aerogenes	Validation
Enterobacter aerogenes M1852883_no5385_CBA_48hrs_150-2000_Exactive.mz5	Gram-negatives	Proteobacteria	Gamma-Proteobacteria	Enterobacteriales	Enterobacteriaceae	Enterobacter	Enterobacter aerogenes	Validation
Enterobacter aerogenes S194287_BAB_150-2000_Exactive.mz5	Gram-negatives	Proteobacteria	Gamma-Proteobacteria	Enterobacteriales	Enterobacteriaceae	Enterobacter	Enterobacter aerogenes	Validation
Enterobacter aerogenes S239011_MCC_150-2000_Exactive.mz5	Gram-negatives	Proteobacteria	Gamma-Proteobacteria	Enterobacteriales	Enterobacteriaceae	Enterobacter	Enterobacter aerogenes	Validation
Enterobacter aerogenes S239019_MCC_150-2000_Exactive.mz5	Gram-negatives	Proteobacteria	Gamma-Proteobacteria	Enterobacteriales	Enterobacteriaceae	Enterobacter	Enterobacter aerogenes	Validation
Enterobacter aerogenes S258239_C2_ISO_Exactive_150-2000.mz5	Gram-negatives	Proteobacteria	Gamma-Proteobacteria	Enterobacteriales	Enterobacteriaceae	Enterobacter	Enterobacter aerogenes	Validation
Enterobacter aerogenes S258239_ISO_Exactive_150-2000.mz5	Gram-negatives	Proteobacteria	Gamma-Proteobacteria	Enterobacteriales	Enterobacteriaceae	Enterobacter	Enterobacter aerogenes	Validation
Enterobacter aerogenes S350469_ISO_150-2000_Exactive.mz5	Gram-negatives	Proteobacteria	Gamma-Proteobacteria	Enterobacteriales	Enterobacteriaceae	Enterobacter	Enterobacter aerogenes	Validation
Enterobacter aerogenes X1108884_CBA_150-2000_Exactive.mz5	Gram-negatives	Proteobacteria	Gamma-Proteobacteria	Enterobacteriales	Enterobacteriaceae	Enterobacter	Enterobacter aerogenes	Validation
Enterobacter aerogenes X1108884_no3867_MH+B_150-2000_Exactive.mz5	Gram-negatives	Proteobacteria	Gamma-Proteobacteria	Enterobacteriales	Enterobacteriaceae	Enterobacter	Enterobacter aerogenes	Validation
Enterobacter aerogenes X1116725_ISO_150-2000_Exactive.mz5	Gram-negatives	Proteobacteria	Gamma-Proteobacteria	Enterobacteriales	Enterobacteriaceae	Enterobacter	Enterobacter aerogenes	Validation
Enterobacter aerogenes X1205093_no5863_CBA_48hrs_150-2000_Exactive.mz5	Gram-negatives	Proteobacteria	Gamma-Proteobacteria	Enterobacteriales	Enterobacteriaceae	Enterobacter	Enterobacter aerogenes	Validation
Enterobacter aerogenes X1205123_no5869_CBA_48hrs_150-2000_Exactive.mz5	Gram-negatives	Proteobacteria	Gamma-Proteobacteria	Enterobacteriales	Enterobacteriaceae	Enterobacter	Enterobacter aerogenes	Validation
Enterobacter aerogenes X1337075_no7963_CHOC_24hrs_O2_150-2000_Exactive.mz5	Gram-negatives	Proteobacteria	Gamma-Proteobacteria	Enterobacteriales	Enterobacteriaceae	Enterobacter	Enterobacter aerogenes	Validation
Enterobacter cloacae 39 close_ISO_24hrs_150-2000_Exactive.mz5	Gram-negatives	Proteobacteria	Gamma-Proteobacteria	Enterobacteriales	Enterobacteriaceae	Enterobacter	Enterobacter cloacae	Validation
Enterobacter cloacae 39 distant_ISO_24hrs_150-2000_Exactive.mz5	Gram-negatives	Proteobacteria	Gamma-Proteobacteria	Enterobacteriales	Enterobacteriaceae	Enterobacter	Enterobacter cloacae	Validation
Enterobacter cloacae 39_CBA_24hrs_O2_150-2000_Exactive.mz5	Gram-negatives	Proteobacteria	Gamma-Proteobacteria	Enterobacteriales	Enterobacteriaceae	Enterobacter	Enterobacter cloacae	Validation
Enterobacter cloacae 40_CBA_24hrs_O2_150-2000_Exactive.mz5	Gram-negatives	Proteobacteria	Gamma-Proteobacteria	Enterobacteriales	Enterobacteriaceae	Enterobacter	Enterobacter cloacae	Validation
Enterobacter cloacae 43 close_ISO_24hrs_150-2000_Exactive.mz5	Gram-negatives	Proteobacteria	Gamma-Proteobacteria	Enterobacteriales	Enterobacteriaceae	Enterobacter	Enterobacter cloacae	Validation
Enterobacter cloacae 43 distant_ISO_24hrs_150-2000_Exactive.mz5	Gram-negatives	Proteobacteria	Gamma-Proteobacteria	Enterobacteriales	Enterobacteriaceae	Enterobacter	Enterobacter cloacae	Validation
Enterobacter cloacae 44 close_ISO_24hrs_150-2000_Exactive.mz5	Gram-negatives	Proteobacteria	Gamma-Proteobacteria	Enterobacteriales	Enterobacteriaceae	Enterobacter	Enterobacter cloacae	Validation
Enterobacter cloacae 44 distant_ISO_24hrs_150-2000_Exactive.mz5	Gram-negatives	Proteobacteria	Gamma-Proteobacteria	Enterobacteriales	Enterobacteriaceae	Enterobacter	Enterobacter cloacae	Validation
Enterobacter cloacae 45 close_ISO_24hrs_150-2000_Exactive.mz5	Gram-negatives	Proteobacteria	Gamma-Proteobacteria	Enterobacteriales	Enterobacteriaceae	Enterobacter	Enterobacter cloacae	Validation
Enterobacter cloacae 45 distant_ISO_24hrs_150-2000_Exactive.mz5	Gram-negatives	Proteobacteria	Gamma-Proteobacteria	Enterobacteriales	Enterobacteriaceae	Enterobacter	Enterobacter cloacae	Validation
Enterobacter cloacae 45_CBA_24hrs_O2_150-2000_Exactive.mz5	Gram-negatives	Proteobacteria	Gamma-Proteobacteria	Enterobacteriales	Enterobacteriaceae	Enterobacter	Enterobacter cloacae	Validation
Enterobacter cloacae 46 close_ISO_24hrs_150-2000_Exactive.mz5	Gram-negatives	Proteobacteria	Gamma-Proteobacteria	Enterobacteriales	Enterobacteriaceae	Enterobacter	Enterobacter cloacae	Validation
Enterobacter cloacae 46 distant_ISO_24hrs_150-2000_Exactive.mz5	Gram-negatives	Proteobacteria	Gamma-Proteobacteria	Enterobacteriales	Enterobacteriaceae	Enterobacter	Enterobacter cloacae	Validation
Enterobacter cloacae 48 distant_ISO_24hrs_150-2000_Exactive.mz5	Gram-negatives	Proteobacteria	Gamma-Proteobacteria	Enterobacteriales	Enterobacteriaceae	Enterobacter	Enterobacter cloacae	Validation
Enterobacter cloacae 48_CBA_24hrs_O2_150-2000_Exactive.mz5	Gram-negatives	Proteobacteria	Gamma-Proteobacteria	Enterobacteriales	Enterobacteriaceae	Enterobacter	Enterobacter cloacae	Validation
Enterobacter cloacae 53 close_ISO_24hrs_150-2000_Exactive.mz5	Gram-negatives	Proteobacteria	Gamma-Proteobacteria	Enterobacteriales	Enterobacteriaceae	Enterobacter	Enterobacter cloacae	Validation
Enterobacter cloacae 53 distant_ISO_24hrs_150-2000_Exactive.mz5	Gram-negatives	Proteobacteria	Gamma-Proteobacteria	Enterobacteriales	Enterobacteriaceae	Enterobacter	Enterobacter cloacae	Validation
Enterobacter cloacae ATCC35030_CBA_72hrs_O2_150-2000_Exactive_Erbe.mz5	Gram-negatives	Proteobacteria	Gamma-Proteobacteria	Enterobacteriales	Enterobacteriaceae	Enterobacter	Enterobacter cloacae	Validation
Enterobacter cloacae ATCC35030_CBA_72hrs_O2_150-2000_Exactive_Triad.mz5	Gram-negatives	Proteobacteria	Gamma-Proteobacteria	Enterobacteriales	Enterobacteriaceae	Enterobacter	Enterobacter cloacae	Validation
Enterobacter cloacae F1358481_no7782_MAC_24hrs_O2_150-2000_Exactive.mz5	Gram-negatives	Proteobacteria	Gamma-Proteobacteria	Enterobacteriales	Enterobacteriaceae	Enterobacter	Enterobacter cloacae	Validation
Enterobacter cloacae F692669_C1_ISO_Exactive_150-2000.mz5	Gram-negatives	Proteobacteria	Gamma-Proteobacteria	Enterobacteriales	Enterobacteriaceae	Enterobacter	Enterobacter cloacae	Validation
Enterobacter cloacae F692669_ISO_Exactive_150-2000.mz5	Gram-negatives	Proteobacteria	Gamma-Proteobacteria	Enterobacteriales	Enterobacteriaceae	Enterobacter	Enterobacter cloacae	Validation
Enterobacter cloacae F698979_C1_ISO_Exactive_150-2000.mz5	Gram-negatives	Proteobacteria	Gamma-Proteobacteria	Enterobacteriales	Enterobacteriaceae	Enterobacter	Enterobacter cloacae	Validation
Enterobacter cloacae F920287_CBA_day3_150-2000_Exactive.mz5	Gram-negatives	Proteobacteria	Gamma-Proteobacteria	Enterobacteriales	Enterobacteriaceae	Enterobacter	Enterobacter cloacae	Validation
Enterobacter cloacae F920287-2_CBA_day3_150-2000_Exactive.mz5	Gram-negatives	Proteobacteria	Gamma-Proteobacteria	Enterobacteriales	Enterobacteriaceae	Enterobacter	Enterobacter cloacae	Validation
Enterobacter cloacae F927818_CBA_max48hrs_150-2000_Exactive.mz5	Gram-negatives	Proteobacteria	Gamma-Proteobacteria	Enterobacteriales	Enterobacteriaceae	Enterobacter	Enterobacter cloacae	Validation
Enterobacter cloacae H1673390_ISO_Exactive_150-2000.mz5	Gram-negatives	Proteobacteria	Gamma-Proteobacteria	Enterobacteriales	Enterobacteriaceae	Enterobacter	Enterobacter cloacae	Validation
Enterobacter cloacae H1886578_no4897_TSA_150-2000_Exactive.mz5	Gram-negatives	Proteobacteria	Gamma-Proteobacteria	Enterobacteriales	Enterobacteriaceae	Enterobacter	Enterobacter cloacae	Validation
Enterobacter cloacae H1947754_CBA_max48hrs_150-2000_Exactive_130815112619.mz5	Gram-negatives	Proteobacteria	Gamma-Proteobacteria	Enterobacteriales	Enterobacteriaceae	Enterobacter	Enterobacter cloacae	Validation
Enterobacter cloacae H1947754_CBA_max48hrs_150-2000_Exactive.mz5	Gram-negatives	Proteobacteria	Gamma-Proteobacteria	Enterobacteriales	Enterobacteriaceae	Enterobacter	Enterobacter cloacae	Validation
Enterobacter cloacae H1961771_CBA_24hrs_150-2000_Exactive.mz5	Gram-negatives	Proteobacteria	Gamma-Proteobacteria	Enterobacteriales	Enterobacteriaceae	Enterobacter	Enterobacter cloacae	Validation
Enterobacter cloacae H1961771_ISO_150-2000_Exactive.mz5	Gram-negatives	Proteobacteria	Gamma-Proteobacteria	Enterobacteriales	Enterobacteriaceae	Enterobacter	Enterobacter cloacae	Validation
Enterobacter cloacae H2142165_no6291_CBA_48hrs_150-2000_Exactive.mz5	Gram-negatives	Proteobacteria	Gamma-Proteobacteria	Enterobacteriales	Enterobacteriaceae	Enterobacter	Enterobacter cloacae	Validation
Enterobacter cloacae M1520694_LB_150-2000_Exactive.mz5	Gram-negatives	Proteobacteria	Gamma-Proteobacteria	Enterobacteriales	Enterobacteriaceae	Enterobacter	Enterobacter cloacae	Validation
Enterobacter cloacae M1520694_MCC_150-2000_Exactive.mz5	Gram-negatives	Proteobacteria	Gamma-Proteobacteria	Enterobacteriales	Enterobacteriaceae	Enterobacter	Enterobacter cloacae	Validation
Enterobacter cloacae M1635584_CBA_day8_150-2000_Exactive.mz5	Gram-negatives	Proteobacteria	Gamma-Proteobacteria	Enterobacteriales	Enterobacteriaceae	Enterobacter	Enterobacter cloacae	Validation
Enterobacter cloacae M172636_no4653_CBA_24hrs_150-2000_Exactive.mz5	Gram-negatives	Proteobacteria	Gamma-Proteobacteria	Enterobacteriales	Enterobacteriaceae	Enterobacter	Enterobacter cloacae	Validation
Enterobacter cloacae M1822979_CBA_max48hrs_150-2000_Exactive.mz5	Gram-negatives	Proteobacteria	Gamma-Proteobacteria	Enterobacteriales	Enterobacteriaceae	Enterobacter	Enterobacter cloacae	Validation
Enterobacter cloacae M1840174_CBA_24hrs_150-2000_Exactive.mz5	Gram-negatives	Proteobacteria	Gamma-Proteobacteria	Enterobacteriales	Enterobacteriaceae	Enterobacter	Enterobacter cloacae	Validation
Enterobacter cloacae M1993701_no6168_CBA_24hrs_150-2000_Exactive.mz5	Gram-negatives	Proteobacteria	Gamma-Proteobacteria	Enterobacteriales	Enterobacteriaceae	Enterobacter	Enterobacter cloacae	Validation
Enterobacter cloacae M1994732_no6110_CBA_24hrs_150-2000_Exactive.mz5	Gram-negatives	Proteobacteria	Gamma-Proteobacteria	Enterobacteriales	Enterobacteriaceae	Enterobacter	Enterobacter cloacae	Validation
Enterobacter cloacae M2262376_no7430_CBA_24hrs_O2_150-2000_Exactive.mz5	Gram-negatives	Proteobacteria	Gamma-Proteobacteria	Enterobacteriales	Enterobacteriaceae	Enterobacter	Enterobacter cloacae	Validation
Enterobacter cloacae S258146_C2_ISO_Exactive_150-2000.mz5	Gram-negatives	Proteobacteria	Gamma-Proteobacteria	Enterobacteriales	Enterobacteriaceae	Enterobacter	Enterobacter cloacae	Validation
Enterobacter cloacae S259135_ISO_Exactive_150-2000.mz5	Gram-negatives	Proteobacteria	Gamma-Proteobacteria	Enterobacteriales	Enterobacteriaceae	Enterobacter	Enterobacter cloacae	Validation
Enterobacter cloacae S272417_ISO_150-2000_Exactive.mz5	Gram-negatives	Proteobacteria	Gamma-Proteobacteria	Enterobacteriales	Enterobacteriaceae	Enterobacter	Enterobacter cloacae	Validation
Enterobacter cloacae S344822_CBA_day3_150-2000_Exactive.mz5	Gram-negatives	Proteobacteria	Gamma-Proteobacteria	Enterobacteriales	Enterobacteriaceae	Enterobacter	Enterobacter cloacae	Validation
Enterobacter cloacae S350761_CBA_24hrs_150-2000_Exactive.mz5	Gram-negatives	Proteobacteria	Gamma-Proteobacteria	Enterobacteriales	Enterobacteriaceae	Enterobacter	Enterobacter cloacae	Validation
Enterobacter cloacae S350761_ISO_150-2000_Exactive.mz5	Gram-negatives	Proteobacteria	Gamma-Proteobacteria	Enterobacteriales	Enterobacteriaceae	Enterobacter	Enterobacter cloacae	Validation
Enterobacter cloacae S456068_no6878_CBA_24hrs_5CO2_150-2000_Exactive.mz5	Gram-negatives	Proteobacteria	Gamma-Proteobacteria	Enterobacteriales	Enterobacteriaceae	Enterobacter	Enterobacter cloacae	Validation
Enterobacter cloacae S546430_no8086_MH+S_24hrs_O2_150-2000_Exactive.mz5	Gram-negatives	Proteobacteria	Gamma-Proteobacteria	Enterobacteriales	Enterobacteriaceae	Enterobacter	Enterobacter cloacae	Validation
Enterobacter cloacae T1532533_LB_150-2000_Exactive.mz5	Gram-negatives	Proteobacteria	Gamma-Proteobacteria	Enterobacteriales	Enterobacteriaceae	Enterobacter	Enterobacter cloacae	Validation
Enterobacter cloacae T1532533_MCC_150-2000_Exactive.mz5	Gram-negatives	Proteobacteria	Gamma-Proteobacteria	Enterobacteriales	Enterobacteriaceae	Enterobacter	Enterobacter cloacae	Validation
Enterobacter cloacae T1565995_MCC_150-2000_Exactive.mz5	Gram-negatives	Proteobacteria	Gamma-Proteobacteria	Enterobacteriales	Enterobacteriaceae	Enterobacter	Enterobacter cloacae	Validation
Enterobacter cloacae T1726083_MCC_Exactive_150-2000.mz5	Gram-negatives	Proteobacteria	Gamma-Proteobacteria	Enterobacteriales	Enterobacteriaceae	Enterobacter	Enterobacter cloacae	Validation
Enterobacter cloacae T1726974_CBA_150-2000_Exactive.mz5	Gram-negatives	Proteobacteria	Gamma-Proteobacteria	Enterobacteriales	Enterobacteriaceae	Enterobacter	Enterobacter cloacae	Validation
Enterobacter cloacae T2025656_CBA_150-2000_Exactive.mz5	Gram-negatives	Proteobacteria	Gamma-Proteobacteria	Enterobacteriales	Enterobacteriaceae	Enterobacter	Enterobacter cloacae	Validation
Enterobacter cloacae T2247619_no6444_CBA_24hrs_150-2000_Exactive.mz5	Gram-negatives	Proteobacteria	Gamma-Proteobacteria	Enterobacteriales	Enterobacteriaceae	Enterobacter	Enterobacter cloacae	Validation
Enterobacter cloacae T2503105_CBA_24hrs_O2_150-2000_Exactive.mz5	Gram-negatives	Proteobacteria	Gamma-Proteobacteria	Enterobacteriales	Enterobacteriaceae	Enterobacter	Enterobacter cloacae	Validation
Enterobacter cloacae T2624544_no8246_CHOC_24hrs_O2_150-2000_Exactive.mz5	Gram-negatives	Proteobacteria	Gamma-Proteobacteria	Enterobacteriales	Enterobacteriaceae	Enterobacter	Enterobacter cloacae	Validation
Enterobacter cloacae W1596417_ISO_Exactive_150-2000.mz5	Gram-negatives	Proteobacteria	Gamma-Proteobacteria	Enterobacteriales	Enterobacteriaceae	Enterobacter	Enterobacter cloacae	Validation
Enterobacter cloacae W1853093_2_CBA_max48hrs_150-2000_Exactive.mz5	Gram-negatives	Proteobacteria	Gamma-Proteobacteria	Enterobacteriales	Enterobacteriaceae	Enterobacter	Enterobacter cloacae	Validation
Enterobacter cloacae W1853093_CBA_max48hrs_150-2000_Exactive.mz5	Gram-negatives	Proteobacteria	Gamma-Proteobacteria	Enterobacteriales	Enterobacteriaceae	Enterobacter	Enterobacter cloacae	Validation
Enterobacter cloacae W1935434_ISO_150-2000_Exactive.mz5	Gram-negatives	Proteobacteria	Gamma-Proteobacteria	Enterobacteriales	Enterobacteriaceae	Enterobacter	Enterobacter cloacae	Validation
Enterobacter cloacae W1935573_ISO_150-2000_Exactive.mz5	Gram-negatives	Proteobacteria	Gamma-Proteobacteria	Enterobacteriales	Enterobacteriaceae	Enterobacter	Enterobacter cloacae	Validation
Enterobacter cloacae W2002565_no6122_CBA_24hrs_150-2000_Exactive.mz5	Gram-negatives	Proteobacteria	Gamma-Proteobacteria	Enterobacteriales	Enterobacteriaceae	Enterobacter	Enterobacter cloacae	Validation
Enterobacter cloacae W2030367_no6198_CBA_48hrs_150-2000_Exactive.mz5	Gram-negatives	Proteobacteria	Gamma-Proteobacteria	Enterobacteriales	Enterobacteriaceae	Enterobacter	Enterobacter cloacae	Validation
Enterobacter cloacae W2187229_no7077_CBA_24hrs_5CO2_150-2000_Exactive.mz5	Gram-negatives	Proteobacteria	Gamma-Proteobacteria	Enterobacteriales	Enterobacteriaceae	Enterobacter	Enterobacter cloacae	Validation
Enterobacter cloacae X1091922_MCC_150-2000_Exactive.mz5	Gram-negatives	Proteobacteria	Gamma-Proteobacteria	Enterobacteriales	Enterobacteriaceae	Enterobacter	Enterobacter cloacae	Validation
Enterobacter cloacae X1120151_CBA_150-2000_Exactive.mz5	Gram-negatives	Proteobacteria	Gamma-Proteobacteria	Enterobacteriales	Enterobacteriaceae	Enterobacter	Enterobacter cloacae	Validation
Enterobacter cloacae X1175065_CBA_150-2000_Exactive.mz5	Gram-negatives	Proteobacteria	Gamma-Proteobacteria	Enterobacteriales	Enterobacteriaceae	Enterobacter	Enterobacter cloacae	Validation
Enterobacter cloacae X1223492_no6172_CBA_48hrs_150-2000_Exactive.mz5	Gram-negatives	Proteobacteria	Gamma-Proteobacteria	Enterobacteriales	Enterobacteriaceae	Enterobacter	Enterobacter cloacae	Validation
Enterobacter cloacae X1317727_CBA_24hrs_O2_150-2000_Exactive.mz5	Gram-negatives	Proteobacteria	Gamma-Proteobacteria	Enterobacteriales	Enterobacteriaceae	Enterobacter	Enterobacter cloacae	Validation
Enterobacter cloacae X1318972_CBA_24hrs_O2_150-2000_Exactive.mz5	Gram-negatives	Proteobacteria	Gamma-Proteobacteria	Enterobacteriales	Enterobacteriaceae	Enterobacter	Enterobacter cloacae	Validation
Enterobacter faecalis ATCC19433_CBA_72hrs_CO2_150-2000_Exactive_Erbe.mz5	Gram-negatives	Proteobacteria	Gamma-Proteobacteria	Enterobacteriales	Enterobacteriaceae	Enterobacter	Enterobacter faecalis	Validation
Enterococcus facecalis T2762038_no1-35_CBA_48hrs_O2_150-2000_Exactive_Erbe.mz5	Gram-positives	Firmicutes	Bacilli	Lactobacillales	Enterococcaceae	Enterococcus	Enterococcus faecalis	Validation
Enterococcus faecalis ATCC19433_CBA_48hrs_CO2_150-2000_Exactive_Erbe.mz5	Gram-positives	Firmicutes	Bacilli	Lactobacillales	Enterococcaceae	Enterococcus	Enterococcus faecalis	Validation
Enterococcus faecalis ATCC19433_CBA_72hrs_CO2_150-2000_Exactive_Erbe.mz5	Gram-positives	Firmicutes	Bacilli	Lactobacillales	Enterococcaceae	Enterococcus	Enterococcus faecalis	Validation
Enterococcus faecalis ATCC29212_CBA_48hrs_O2_150-2000_Exactive_Erbe.mz5	Gram-positives	Firmicutes	Bacilli	Lactobacillales	Enterococcaceae	Enterococcus	Enterococcus faecalis	Validation
Enterococcus faecalis ATCC29212_CBA_day3_150-2000_Exactive_pos.mz5	Gram-positives	Firmicutes	Bacilli	Lactobacillales	Enterococcaceae	Enterococcus	Enterococcus faecalis	Validation
Enterococcus faecalis F1022374_no5856_CBA_48hrs_150-2000_Exactive.mz5	Gram-positives	Firmicutes	Bacilli	Lactobacillales	Enterococcaceae	Enterococcus	Enterococcus faecalis	Validation
Enterococcus faecalis F921902_no5210_CBA_48hrs_150-2000_Exactive.mz5	Gram-positives	Firmicutes	Bacilli	Lactobacillales	Enterococcaceae	Enterococcus	Enterococcus faecalis	Validation
Enterococcus faecalis F921903_no5211_CBA_48hrs_150-2000_Exactive.mz5	Gram-positives	Firmicutes	Bacilli	Lactobacillales	Enterococcaceae	Enterococcus	Enterococcus faecalis	Validation
Enterococcus faecalis H2131595_no6203_CBA_48hrs_150-2000_Exactive.mz5	Gram-positives	Firmicutes	Bacilli	Lactobacillales	Enterococcaceae	Enterococcus	Enterococcus faecalis	Validation
Enterococcus faecalis M1612711_CBA_150-2000_Exactive.mz5	Gram-positives	Firmicutes	Bacilli	Lactobacillales	Enterococcaceae	Enterococcus	Enterococcus faecalis	Validation
Enterococcus faecalis M1622372_CBA_150-2000_Exactive.mz5	Gram-positives	Firmicutes	Bacilli	Lactobacillales	Enterococcaceae	Enterococcus	Enterococcus faecalis	Validation
Enterococcus faecalis M1707702_no4551_CBA_24hrs_150-2000_Exactive.mz5	Gram-positives	Firmicutes	Bacilli	Lactobacillales	Enterococcaceae	Enterococcus	Enterococcus faecalis	Validation
Enterococcus faecalis M2373204_no8081_CHOC_24hrs_5CO2_150-2000_Exactive.mz5	Gram-positives	Firmicutes	Bacilli	Lactobacillales	Enterococcaceae	Enterococcus	Enterococcus faecalis	Validation
Enterococcus faecalis no472_CBA_150-2000_Exactive.mz5	Gram-positives	Firmicutes	Bacilli	Lactobacillales	Enterococcaceae	Enterococcus	Enterococcus faecalis	Validation
Enterococcus faecalis no812_CBA_150-2000_Exactive.mz5	Gram-positives	Firmicutes	Bacilli	Lactobacillales	Enterococcaceae	Enterococcus	Enterococcus faecalis	Validation
Enterococcus faecalis S272870_CBA_150-2000_Exactive.mz5	Gram-positives	Firmicutes	Bacilli	Lactobacillales	Enterococcaceae	Enterococcus	Enterococcus faecalis	Validation
Enterococcus faecalis S372657_ISO_150-2000_Exactive.mz5	Gram-positives	Firmicutes	Bacilli	Lactobacillales	Enterococcaceae	Enterococcus	Enterococcus faecalis	Validation
Enterococcus faecalis S562528_CBA_72hrs_CO2_150-2000_Exactive_Triad.mz5	Gram-positives	Firmicutes	Bacilli	Lactobacillales	Enterococcaceae	Enterococcus	Enterococcus faecalis	Validation
Enterococcus faecalis S568528_No8356_CBA_72hrs_CO2_150-2000_Exactive_Erbe.mz5	Gram-positives	Firmicutes	Bacilli	Lactobacillales	Enterococcaceae	Enterococcus	Enterococcus faecalis	Validation
Enterococcus faecalis W1648307_AZT_150-2000_Exactive.mz5	Gram-positives	Firmicutes	Bacilli	Lactobacillales	Enterococcaceae	Enterococcus	Enterococcus faecalis	Validation
Enterococcus faecalis W1698884_CBA_150-2000_Exactive.mz5	Gram-positives	Firmicutes	Bacilli	Lactobacillales	Enterococcaceae	Enterococcus	Enterococcus faecalis	Validation
Enterococcus faecalis W1749771_no4586_CBA_24hrs_150-2000_Exactive.mz5	Gram-positives	Firmicutes	Bacilli	Lactobacillales	Enterococcaceae	Enterococcus	Enterococcus faecalis	Validation
Enterococcus faecalis W1800328_no4887_CBA_150-2000_Exactive.mz5	Gram-positives	Firmicutes	Bacilli	Lactobacillales	Enterococcaceae	Enterococcus	Enterococcus faecalis	Validation
Enterococcus faecalis X1086240_no3471_CBA_150-2000_Exactive.mz5	Gram-positives	Firmicutes	Bacilli	Lactobacillales	Enterococcaceae	Enterococcus	Enterococcus faecalis	Validation
Enterococcus faecalis X1106929_CBA_Exactive_150-2000.mz5	Gram-positives	Firmicutes	Bacilli	Lactobacillales	Enterococcaceae	Enterococcus	Enterococcus faecalis	Validation
Enterococcus faecalis X1120590_CBA_day8_150-2000_Exactive.mz5	Gram-positives	Firmicutes	Bacilli	Lactobacillales	Enterococcaceae	Enterococcus	Enterococcus faecalis	Validation
Enterococcus faecalis X1133371_no4343_CBA_150-2000_Exactive.mz5	Gram-positives	Firmicutes	Bacilli	Lactobacillales	Enterococcaceae	Enterococcus	Enterococcus faecalis	Validation
Enterococcus faecalis X1357182_no8303_CBA_24hrs_5CO2_150-2000_Exactive.mz5	Gram-positives	Firmicutes	Bacilli	Lactobacillales	Enterococcaceae	Enterococcus	Enterococcus faecalis	Validation
Enterococcus faecalis XX_CBA_150-2000_Exactive.mz5	Gram-positives	Firmicutes	Bacilli	Lactobacillales	Enterococcaceae	Enterococcus	Enterococcus faecalis	Validation
Enterococcus faecalis XXX_CBA_150-2000_Exactive.mz5	Gram-positives	Firmicutes	Bacilli	Lactobacillales	Enterococcaceae	Enterococcus	Enterococcus faecalis	Validation
Enterococcus faecium F1444422_no8213_CBA_24hrs_5CO2_150-2000_Exactive.mz5	Gram-positives	Firmicutes	Bacilli	Lactobacillales	Enterococcaceae	Enterococcus	Enterococcus faecium	Validation
Enterococcus faecium F712783_no3917_CBA_150-2000_Exactive.mz5	Gram-positives	Firmicutes	Bacilli	Lactobacillales	Enterococcaceae	Enterococcus	Enterococcus faecium	Validation
Enterococcus faecium F732389_CBA_150-2000_Exactive.mz5	Gram-positives	Firmicutes	Bacilli	Lactobacillales	Enterococcaceae	Enterococcus	Enterococcus faecium	Validation
Enterococcus faecium H1669898_ISO_Exactive_150-2000.mz5	Gram-positives	Firmicutes	Bacilli	Lactobacillales	Enterococcaceae	Enterococcus	Enterococcus faecium	Validation
Enterococcus faecium H1819138_no4537_CBA_24hrs_150-2000_Exactive.mz5	Gram-positives	Firmicutes	Bacilli	Lactobacillales	Enterococcaceae	Enterococcus	Enterococcus faecium	Validation
Enterococcus faecium H2046047_no5826_CBA_24hrs_150-2000_Exactive.mz5	Gram-positives	Firmicutes	Bacilli	Lactobacillales	Enterococcaceae	Enterococcus	Enterococcus faecium	Validation
Enterococcus faecium H2149431_no6335_CBA_24hrs_150-2000_Exactive.mz5	Gram-positives	Firmicutes	Bacilli	Lactobacillales	Enterococcaceae	Enterococcus	Enterococcus faecium	Validation
Enterococcus faecium M1621540_CBA_150-2000_Exactive.mz5	Gram-positives	Firmicutes	Bacilli	Lactobacillales	Enterococcaceae	Enterococcus	Enterococcus faecium	Validation
Enterococcus faecium M1623897_CBA_150-2000_Exactive.mz5	Gram-positives	Firmicutes	Bacilli	Lactobacillales	Enterococcaceae	Enterococcus	Enterococcus faecium	Validation
Enterococcus faecium M1623897_no4008_CBA_48hrs_150-2000_Exactive.mz5	Gram-positives	Firmicutes	Bacilli	Lactobacillales	Enterococcaceae	Enterococcus	Enterococcus faecium	Validation
Enterococcus faecium no337_CBA_150-2000_Exactive.mz5	Gram-positives	Firmicutes	Bacilli	Lactobacillales	Enterococcaceae	Enterococcus	Enterococcus faecium	Validation
Enterococcus faecium no381_CBA_150-2000_Exactive.mz5	Gram-positives	Firmicutes	Bacilli	Lactobacillales	Enterococcaceae	Enterococcus	Enterococcus faecium	Validation
Enterococcus faecium no418_CBA_150-2000_Exactive.mz5	Gram-positives	Firmicutes	Bacilli	Lactobacillales	Enterococcaceae	Enterococcus	Enterococcus faecium	Validation
Enterococcus faecium no440_CBA_150-2000_Exactive.mz5	Gram-positives	Firmicutes	Bacilli	Lactobacillales	Enterococcaceae	Enterococcus	Enterococcus faecium	Validation
Enterococcus faecium no471_CBA_150-2000_Exactive.mz5	Gram-positives	Firmicutes	Bacilli	Lactobacillales	Enterococcaceae	Enterococcus	Enterococcus faecium	Validation
Enterococcus faecium no827_CBA_150-2000_Exactive.mz5	Gram-positives	Firmicutes	Bacilli	Lactobacillales	Enterococcaceae	Enterococcus	Enterococcus faecium	Validation
Enterococcus faecium S275041_CBA_150-2000_Exactive.mz5	Gram-positives	Firmicutes	Bacilli	Lactobacillales	Enterococcaceae	Enterococcus	Enterococcus faecium	Validation
Enterococcus faecium S404045_no6161_CBA_48hrs_150-2000_Exactive.mz5	Gram-positives	Firmicutes	Bacilli	Lactobacillales	Enterococcaceae	Enterococcus	Enterococcus faecium	Validation
Enterococcus faecium S422688_no6405_CBA_24hrs_150-2000_Exactive.mz5	Gram-positives	Firmicutes	Bacilli	Lactobacillales	Enterococcaceae	Enterococcus	Enterococcus faecium	Validation
Enterococcus faecium S545119_no8024_CHOC_24hrs_5CO2_150-2000_Exactive.mz5	Gram-positives	Firmicutes	Bacilli	Lactobacillales	Enterococcaceae	Enterococcus	Enterococcus faecium	Validation
Enterococcus faecium S572484_No8453_CBA_72hrs_CO2_150-2000_Exactive_Erbe.mz5	Gram-positives	Firmicutes	Bacilli	Lactobacillales	Enterococcaceae	Enterococcus	Enterococcus faecium	Validation
Enterococcus faecium T2066819_no5597_CBA_48hrs_150-2000_Exactive.mz5	Gram-positives	Firmicutes	Bacilli	Lactobacillales	Enterococcaceae	Enterococcus	Enterococcus faecium	Validation
Enterococcus faecium T2280115_no6628_CBA_24hrs_150-2000_Exactive.mz5	Gram-positives	Firmicutes	Bacilli	Lactobacillales	Enterococcaceae	Enterococcus	Enterococcus faecium	Validation
Enterococcus faecium W1642656_AZT_150-2000_Exactive.mz5	Gram-positives	Firmicutes	Bacilli	Lactobacillales	Enterococcaceae	Enterococcus	Enterococcus faecium	Validation
Enterococcus faecium W1916867_no5596_CBA_48hrs_150-2000_Exactive.mz5	Gram-positives	Firmicutes	Bacilli	Lactobacillales	Enterococcaceae	Enterococcus	Enterococcus faecium	Validation
Enterococcus faecium X1032627_CBA_150-2000_Exactive.mz5	Gram-positives	Firmicutes	Bacilli	Lactobacillales	Enterococcaceae	Enterococcus	Enterococcus faecium	Validation
Enterococcus faecium X1116904_CBA_150-2000_Exactive.mz5	Gram-positives	Firmicutes	Bacilli	Lactobacillales	Enterococcaceae	Enterococcus	Enterococcus faecium	Validation
Enterococcus faecium X1131176_no4297_CBA_150-2000_Exactive.mz5	Gram-positives	Firmicutes	Bacilli	Lactobacillales	Enterococcaceae	Enterococcus	Enterococcus faecium	Validation
Enterococcus gallinarum W1869897_no5337_CBA_48hrs_150-2000_Exactive.mz5	Gram-positives	Firmicutes	Bacilli	Lactobacillales	Enterococcaceae	Enterococcus	Enterococcus gallinarum	Validation
Enterococcus gallinarum_CHOC_150-2000_Exactive.mz5	Gram-positives	Firmicutes	Bacilli	Lactobacillales	Enterococcaceae	Enterococcus	Enterococcus gallinarum	Validation
Enterococcus gallolyticus M2433591_no8321_CBA_24hrs_5CO2_150-2000_Exactive.mz5	Gram-positives	Firmicutes	Bacilli	Lactobacillales	Enterococcaceae	Enterococcus	Enterococcus gallolyticus	Validation
Escherichia coli (L)4243224784_ISO_Exactive_150-2000.mz5	Gram-negatives	Proteobacteria	Gamma-Proteobacteria	Enterobacteriales	Enterobacteriaceae	Escherichia	Escherichia coli	Validation
Escherichia coli (L)4243225725_ISO_Exactive_150-2000.mz5	Gram-negatives	Proteobacteria	Gamma-Proteobacteria	Enterobacteriales	Enterobacteriaceae	Escherichia	Escherichia coli	Validation
Escherichia coli (L)4243230111_ISO_Exactive_150-2000.mz5	Gram-negatives	Proteobacteria	Gamma-Proteobacteria	Enterobacteriales	Enterobacteriaceae	Escherichia	Escherichia coli	Validation
Escherichia coli 0157 NCTC12900_CBA_day3_150-2000_Exactive_pos.mz5	Gram-negatives	Proteobacteria	Gamma-Proteobacteria	Enterobacteriales	Enterobacteriaceae	Escherichia	Escherichia coli	Validation
Escherichia coli 24 close_ISO_24hrs_150-2000_Exactive.mz5	Gram-negatives	Proteobacteria	Gamma-Proteobacteria	Enterobacteriales	Enterobacteriaceae	Escherichia	Escherichia coli	Validation
Escherichia coli 24 distant_ISO_24hrs_150-2000_Exactive.mz5	Gram-negatives	Proteobacteria	Gamma-Proteobacteria	Enterobacteriales	Enterobacteriaceae	Escherichia	Escherichia coli	Validation
Escherichia coli 24_CBA_24hrs_O2_150-2000_Exactive.mz5	Gram-negatives	Proteobacteria	Gamma-Proteobacteria	Enterobacteriales	Enterobacteriaceae	Escherichia	Escherichia coli	Validation
Escherichia coli 26_CBA_24hrs_O2_150-2000_Exactive.mz5	Gram-negatives	Proteobacteria	Gamma-Proteobacteria	Enterobacteriales	Enterobacteriaceae	Escherichia	Escherichia coli	Validation
Escherichia coli 31_CBA_24hrs_O2_150-2000_Exactive.mz5	Gram-negatives	Proteobacteria	Gamma-Proteobacteria	Enterobacteriales	Enterobacteriaceae	Escherichia	Escherichia coli	Validation
Escherichia coli 4_CBA_24hrs_O2_150-2000_Exactive.mz5	Gram-negatives	Proteobacteria	Gamma-Proteobacteria	Enterobacteriales	Enterobacteriaceae	Escherichia	Escherichia coli	Validation
Escherichia coli 53_CBA_24hrs_O2_150-2000_Exactive.mz5	Gram-negatives	Proteobacteria	Gamma-Proteobacteria	Enterobacteriales	Enterobacteriaceae	Escherichia	Escherichia coli	Validation
Escherichia coli 60 close_ISO_24hrs_150-2000_Exactive.mz5	Gram-negatives	Proteobacteria	Gamma-Proteobacteria	Enterobacteriales	Enterobacteriaceae	Escherichia	Escherichia coli	Validation
Escherichia coli 60 distant_ISO_24hrs_150-2000_Exactive.mz5	Gram-negatives	Proteobacteria	Gamma-Proteobacteria	Enterobacteriales	Enterobacteriaceae	Escherichia	Escherichia coli	Validation
Escherichia coli ATCC11775_CBA_72hrs_O2_150-2000_Exactive_Erbe.mz5	Gram-negatives	Proteobacteria	Gamma-Proteobacteria	Enterobacteriales	Enterobacteriaceae	Escherichia	Escherichia coli	Validation
Escherichia coli ATCC11775_CBA_72hrs_O2_150-2000_Exactive_Triad.mz5	Gram-negatives	Proteobacteria	Gamma-Proteobacteria	Enterobacteriales	Enterobacteriaceae	Escherichia	Escherichia coli	Validation
Escherichia coli ATCC25922_BHI_day2_150-2000_Exactive.mz5	Gram-negatives	Proteobacteria	Gamma-Proteobacteria	Enterobacteriales	Enterobacteriaceae	Escherichia	Escherichia coli	Validation
Escherichia coli ATCC25922_CBA_48hrs_O2_150-2000_Exactive_Erbe.mz5	Gram-negatives	Proteobacteria	Gamma-Proteobacteria	Enterobacteriales	Enterobacteriaceae	Escherichia	Escherichia coli	Validation
Escherichia coli ATCC25922_CBA_day2_150-2000_Exactive.mz5	Gram-negatives	Proteobacteria	Gamma-Proteobacteria	Enterobacteriales	Enterobacteriaceae	Escherichia	Escherichia coli	Validation
Escherichia coli ATCC25922_MH_day2_150-2000_Exactive.mz5	Gram-negatives	Proteobacteria	Gamma-Proteobacteria	Enterobacteriales	Enterobacteriaceae	Escherichia	Escherichia coli	Validation
Escherichia coli ATCC25922_TS_day2_150-2000_Exactive.mz5	Gram-negatives	Proteobacteria	Gamma-Proteobacteria	Enterobacteriales	Enterobacteriaceae	Escherichia	Escherichia coli	Validation
Escherichia coli F1082266_no6159_CBA_48hrs_150-2000_Exactive.mz5	Gram-negatives	Proteobacteria	Gamma-Proteobacteria	Enterobacteriales	Enterobacteriaceae	Escherichia	Escherichia coli	Validation
Escherichia coli F1299672_no7411_CBA_24hrs_O2_150-2000_Exactive.mz5	Gram-negatives	Proteobacteria	Gamma-Proteobacteria	Enterobacteriales	Enterobacteriaceae	Escherichia	Escherichia coli	Validation
Escherichia coli F1313295_no7459_CBA_24hrs_O2_150-2000_Exactive.mz5	Gram-negatives	Proteobacteria	Gamma-Proteobacteria	Enterobacteriales	Enterobacteriaceae	Escherichia	Escherichia coli	Validation
Escherichia coli F1313851_no7445_CBA_24hrs_O2_150-2000_Exactive.mz5	Gram-negatives	Proteobacteria	Gamma-Proteobacteria	Enterobacteriales	Enterobacteriaceae	Escherichia	Escherichia coli	Validation
Escherichia coli F1320802_no7518_CBA_24hrs_O2_150-2000_Exactive.mz5	Gram-negatives	Proteobacteria	Gamma-Proteobacteria	Enterobacteriales	Enterobacteriaceae	Escherichia	Escherichia coli	Validation
Escherichia coli F1326586_no7529_CBA_24hrs_O2_150-2000_Exactive.mz5	Gram-negatives	Proteobacteria	Gamma-Proteobacteria	Enterobacteriales	Enterobacteriaceae	Escherichia	Escherichia coli	Validation
Escherichia coli F1340771_no7577_CBA_24hrs_O2_150-2000_Exactive.mz5	Gram-negatives	Proteobacteria	Gamma-Proteobacteria	Enterobacteriales	Enterobacteriaceae	Escherichia	Escherichia coli	Validation
Escherichia coli F1372969_no7828_MAC_24hrs_O2_150-2000_Exactive.mz5	Gram-negatives	Proteobacteria	Gamma-Proteobacteria	Enterobacteriales	Enterobacteriaceae	Escherichia	Escherichia coli	Validation
Escherichia coli F710869_ISO_Exactive_150-2000.mz5	Gram-negatives	Proteobacteria	Gamma-Proteobacteria	Enterobacteriales	Enterobacteriaceae	Escherichia	Escherichia coli	Validation
Escherichia coli F712687_no3918_MH_150-2000_Exactive.mz5	Gram-negatives	Proteobacteria	Gamma-Proteobacteria	Enterobacteriales	Enterobacteriaceae	Escherichia	Escherichia coli	Validation
Escherichia coli F727246_CBA_150-2000_Exactive.mz5	Gram-negatives	Proteobacteria	Gamma-Proteobacteria	Enterobacteriales	Enterobacteriaceae	Escherichia	Escherichia coli	Validation
Escherichia coli F736468_MCC_150-2000_Exactive.mz5	Gram-negatives	Proteobacteria	Gamma-Proteobacteria	Enterobacteriales	Enterobacteriaceae	Escherichia	Escherichia coli	Validation
Escherichia coli F737941_CBA_150-2000_Exactive.mz5	Gram-negatives	Proteobacteria	Gamma-Proteobacteria	Enterobacteriales	Enterobacteriaceae	Escherichia	Escherichia coli	Validation
Escherichia coli F918935_CBA_day3_150-2000_Exactive.mz5	Gram-negatives	Proteobacteria	Gamma-Proteobacteria	Enterobacteriales	Enterobacteriaceae	Escherichia	Escherichia coli	Validation
Escherichia coli F922033_CBA_day3_150-2000_Exactive.mz5	Gram-negatives	Proteobacteria	Gamma-Proteobacteria	Enterobacteriales	Enterobacteriaceae	Escherichia	Escherichia coli	Validation
Escherichia coli F922399_CBA_day3_150-2000_Exactive.mz5	Gram-negatives	Proteobacteria	Gamma-Proteobacteria	Enterobacteriales	Enterobacteriaceae	Escherichia	Escherichia coli	Validation
Escherichia coli F993842_ISO_150-2000_Exactive.mz5	Gram-negatives	Proteobacteria	Gamma-Proteobacteria	Enterobacteriales	Enterobacteriaceae	Escherichia	Escherichia coli	Validation
Escherichia coli H2025822_ISO_150-2000_Exactive.mz5	Gram-negatives	Proteobacteria	Gamma-Proteobacteria	Enterobacteriales	Enterobacteriaceae	Escherichia	Escherichia coli	Validation
Escherichia coli H2150793_no6324_CBA_24hrs_150-2000_Exactive.mz5	Gram-negatives	Proteobacteria	Gamma-Proteobacteria	Enterobacteriales	Enterobacteriaceae	Escherichia	Escherichia coli	Validation
Escherichia coli H2368329_no7443_CBA_24hrs_O2_150-2000_Exactive.mz5	Gram-negatives	Proteobacteria	Gamma-Proteobacteria	Enterobacteriales	Enterobacteriaceae	Escherichia	Escherichia coli	Validation
Escherichia coli H2372545_no7441_CBA_24hrs_O2_150-2000_Exactive.mz5	Gram-negatives	Proteobacteria	Gamma-Proteobacteria	Enterobacteriales	Enterobacteriaceae	Escherichia	Escherichia coli	Validation
Escherichia coli H2376218_no7461_CBA_24hrs_O2_150-2000_Exactive.mz5	Gram-negatives	Proteobacteria	Gamma-Proteobacteria	Enterobacteriales	Enterobacteriaceae	Escherichia	Escherichia coli	Validation
Escherichia coli H2381847_no7504_CBA_24hrs_O2_150-2000_Exactive.mz5	Gram-negatives	Proteobacteria	Gamma-Proteobacteria	Enterobacteriales	Enterobacteriaceae	Escherichia	Escherichia coli	Validation
Escherichia coli H2404545_no7573_CBA_24hrs_O2_150-2000_Exactive.mz5	Gram-negatives	Proteobacteria	Gamma-Proteobacteria	Enterobacteriales	Enterobacteriaceae	Escherichia	Escherichia coli	Validation
Escherichia coli H2426952_no7680_CBA_24hrs_5CO2_150-2000_Exactive.mz5	Gram-negatives	Proteobacteria	Gamma-Proteobacteria	Enterobacteriales	Enterobacteriaceae	Escherichia	Escherichia coli	Validation
Escherichia coli INorm IMB1_CBA_40hrs_anO2_150-2000_Exactive.mz5	Gram-negatives	Proteobacteria	Gamma-Proteobacteria	Enterobacteriales	Enterobacteriaceae	Escherichia	Escherichia coli	Validation
Escherichia coli IS1 IBS1_CBA_40hrs_anO2_150-2000_Exactive.mz5	Gram-negatives	Proteobacteria	Gamma-Proteobacteria	Enterobacteriales	Enterobacteriaceae	Escherichia	Escherichia coli	Validation
Escherichia coli IS2 IBS2_CBA_40hrs_anO2_150-2000_Exactive.mz5	Gram-negatives	Proteobacteria	Gamma-Proteobacteria	Enterobacteriales	Enterobacteriaceae	Escherichia	Escherichia coli	Validation
Escherichia coli ITum IBM2_CBA_40hrs_anO2_150-2000_Exactive.mz5	Gram-negatives	Proteobacteria	Gamma-Proteobacteria	Enterobacteriales	Enterobacteriaceae	Escherichia	Escherichia coli	Validation
Escherichia coli L1 FAA1_CBA_48hrs_O2_150-2000_Exactive.mz5	Gram-negatives	Proteobacteria	Gamma-Proteobacteria	Enterobacteriales	Enterobacteriaceae	Escherichia	Escherichia coli	Validation
Escherichia coli L16 FAA4_CBA_48hrs_O2_150-2000_Exactive.mz5	Gram-negatives	Proteobacteria	Gamma-Proteobacteria	Enterobacteriales	Enterobacteriaceae	Escherichia	Escherichia coli	Validation
Escherichia coli L19 FAA2_CBA_48hrs_O2_150-2000_Exactive.mz5	Gram-negatives	Proteobacteria	Gamma-Proteobacteria	Enterobacteriales	Enterobacteriaceae	Escherichia	Escherichia coli	Validation
Escherichia coli L20 FAA3_CBA_48hrs_O2_150-2000_Exactive.mz5	Gram-negatives	Proteobacteria	Gamma-Proteobacteria	Enterobacteriales	Enterobacteriaceae	Escherichia	Escherichia coli	Validation
Escherichia coli L22 FAA3_CBA_48hrs_O2_150-2000_Exactive.mz5	Gram-negatives	Proteobacteria	Gamma-Proteobacteria	Enterobacteriales	Enterobacteriaceae	Escherichia	Escherichia coli	Validation
Escherichia coli L23 FAA10_CBA_48hrs_O2_150-2000_Exactive.mz5	Gram-negatives	Proteobacteria	Gamma-Proteobacteria	Enterobacteriales	Enterobacteriaceae	Escherichia	Escherichia coli	Validation
Escherichia coli L24 FAA5_CBA_48hrs_O2_150-2000_Exactive.mz5	Gram-negatives	Proteobacteria	Gamma-Proteobacteria	Enterobacteriales	Enterobacteriaceae	Escherichia	Escherichia coli	Validation
Escherichia coli L5 FAA1_CBA_48hrs_O2_150-2000_Exactive.mz5	Gram-negatives	Proteobacteria	Gamma-Proteobacteria	Enterobacteriales	Enterobacteriaceae	Escherichia	Escherichia coli	Validation
Escherichia coli L6 FAA1_CBA_48hrs_O2_150-2000_Exactive.mz5	Gram-negatives	Proteobacteria	Gamma-Proteobacteria	Enterobacteriales	Enterobacteriaceae	Escherichia	Escherichia coli	Validation
Escherichia coli L9 MRS1_CBA_48hrs_O2_150-2000_Exactive.mz5	Gram-negatives	Proteobacteria	Gamma-Proteobacteria	Enterobacteriales	Enterobacteriaceae	Escherichia	Escherichia coli	Validation
Escherichia coli LM1A spread_CBA_24hrs_anO2_150-2000_Exactive.mz5	Gram-negatives	Proteobacteria	Gamma-Proteobacteria	Enterobacteriales	Enterobacteriaceae	Escherichia	Escherichia coli	Validation
Escherichia coli M1612994_CBA_150-2000_Exactive.mz5	Gram-negatives	Proteobacteria	Gamma-Proteobacteria	Enterobacteriales	Enterobacteriaceae	Escherichia	Escherichia coli	Validation
Escherichia coli M1617151_CBA_150-2000_Exactive.mz5	Gram-negatives	Proteobacteria	Gamma-Proteobacteria	Enterobacteriales	Enterobacteriaceae	Escherichia	Escherichia coli	Validation
Escherichia coli M1622976_CBA_150-2000_Exactive.mz5	Gram-negatives	Proteobacteria	Gamma-Proteobacteria	Enterobacteriales	Enterobacteriaceae	Escherichia	Escherichia coli	Validation
Escherichia coli M1623310_CBA_150-2000_Exactive.mz5	Gram-negatives	Proteobacteria	Gamma-Proteobacteria	Enterobacteriales	Enterobacteriaceae	Escherichia	Escherichia coli	Validation
Escherichia coli M1623331_CBA_150-2000_Exactive.mz5	Gram-negatives	Proteobacteria	Gamma-Proteobacteria	Enterobacteriales	Enterobacteriaceae	Escherichia	Escherichia coli	Validation
Escherichia coli M1624339_CBA_150-2000_Exactive.mz5	Gram-negatives	Proteobacteria	Gamma-Proteobacteria	Enterobacteriales	Enterobacteriaceae	Escherichia	Escherichia coli	Validation
Escherichia coli M1628225_CBA_150-2000_Exactive.mz5	Gram-negatives	Proteobacteria	Gamma-Proteobacteria	Enterobacteriales	Enterobacteriaceae	Escherichia	Escherichia coli	Validation
Escherichia coli M1633632_CBA_day8_150-2000_Exactive.mz5	Gram-negatives	Proteobacteria	Gamma-Proteobacteria	Enterobacteriales	Enterobacteriaceae	Escherichia	Escherichia coli	Validation
Escherichia coli M1637366_CBA_day8_150-2000_Exactive.mz5	Gram-negatives	Proteobacteria	Gamma-Proteobacteria	Enterobacteriales	Enterobacteriaceae	Escherichia	Escherichia coli	Validation
Escherichia coli M1637408_CBA_day8_150-2000_Exactive.mz5	Gram-negatives	Proteobacteria	Gamma-Proteobacteria	Enterobacteriales	Enterobacteriaceae	Escherichia	Escherichia coli	Validation
Escherichia coli M2262376_no7429_CBA_24hrs_O2_150-2000_Exactive.mz5	Gram-negatives	Proteobacteria	Gamma-Proteobacteria	Enterobacteriales	Enterobacteriaceae	Escherichia	Escherichia coli	Validation
Escherichia coli M2265699_no7418_CBA_24hrs_O2_150-2000_Exactive.mz5	Gram-negatives	Proteobacteria	Gamma-Proteobacteria	Enterobacteriales	Enterobacteriaceae	Escherichia	Escherichia coli	Validation
Escherichia coli M2270132_no7423_CBA_24hrs_O2_150-2000_Exactive.mz5	Gram-negatives	Proteobacteria	Gamma-Proteobacteria	Enterobacteriales	Enterobacteriaceae	Escherichia	Escherichia coli	Validation
Escherichia coli M2272206_no7422_CBA_24hrs_O2_150-2000_Exactive.mz5	Gram-negatives	Proteobacteria	Gamma-Proteobacteria	Enterobacteriales	Enterobacteriaceae	Escherichia	Escherichia coli	Validation
Escherichia coli M2276121_no7476_CBA_24hrs_O2_150-2000_Exactive.mz5	Gram-negatives	Proteobacteria	Gamma-Proteobacteria	Enterobacteriales	Enterobacteriaceae	Escherichia	Escherichia coli	Validation
Escherichia coli M2293165_no7537_CBA_24hrs_O2_150-2000_Exactive.mz5	Gram-negatives	Proteobacteria	Gamma-Proteobacteria	Enterobacteriales	Enterobacteriaceae	Escherichia	Escherichia coli	Validation
Escherichia coli M2308743_no7588_CBA_24hrs_O2_150-2000_Exactive.mz5	Gram-negatives	Proteobacteria	Gamma-Proteobacteria	Enterobacteriales	Enterobacteriaceae	Escherichia	Escherichia coli	Validation
Escherichia coli M2308743_no7593_CBA_24hrs_O2_150-2000_Exactive.mz5	Gram-negatives	Proteobacteria	Gamma-Proteobacteria	Enterobacteriales	Enterobacteriaceae	Escherichia	Escherichia coli	Validation
Escherichia coli M232611_no8048_MH+S_24hrs_O2_150-2000_Exactive.mz5	Gram-negatives	Proteobacteria	Gamma-Proteobacteria	Enterobacteriales	Enterobacteriaceae	Escherichia	Escherichia coli	Validation
Escherichia coli MM1A spread_CBA_24hrs_5CO2_150-2000_Exactive.mz5	Gram-negatives	Proteobacteria	Gamma-Proteobacteria	Enterobacteriales	Enterobacteriaceae	Escherichia	Escherichia coli	Validation
Escherichia coli Nicole UTI_150-2000_Exactive.mz5	Gram-negatives	Proteobacteria	Gamma-Proteobacteria	Enterobacteriales	Enterobacteriaceae	Escherichia	Escherichia coli	Validation
Escherichia coli OXA48 14 close_ISO_24hrs_150-2000_Exactive.mz5	Gram-negatives	Proteobacteria	Gamma-Proteobacteria	Enterobacteriales	Enterobacteriaceae	Escherichia	Escherichia coli	Validation
Escherichia coli OXA48 14 distant_ISO_24hrs_150-2000_Exactive.mz5	Gram-negatives	Proteobacteria	Gamma-Proteobacteria	Enterobacteriales	Enterobacteriaceae	Escherichia	Escherichia coli	Validation
Escherichia coli OXA48 26 close_ISO_24hrs_150-2000_Exactive.mz5	Gram-negatives	Proteobacteria	Gamma-Proteobacteria	Enterobacteriales	Enterobacteriaceae	Escherichia	Escherichia coli	Validation
Escherichia coli OXA48 26 distant_ISO_24hrs_150-2000_Exactive.mz5	Gram-negatives	Proteobacteria	Gamma-Proteobacteria	Enterobacteriales	Enterobacteriaceae	Escherichia	Escherichia coli	Validation
Escherichia coli S258849_C1_ISO_Exactive_150-2000.mz5	Gram-negatives	Proteobacteria	Gamma-Proteobacteria	Enterobacteriales	Enterobacteriaceae	Escherichia	Escherichia coli	Validation
Escherichia coli S258849_ISO_Exactive_150-2000.mz5	Gram-negatives	Proteobacteria	Gamma-Proteobacteria	Enterobacteriales	Enterobacteriaceae	Escherichia	Escherichia coli	Validation
Escherichia coli S266617_no3922_TS_150-2000_Exactive.mz5	Gram-negatives	Proteobacteria	Gamma-Proteobacteria	Enterobacteriales	Enterobacteriaceae	Escherichia	Escherichia coli	Validation
Escherichia coli S274415_CBA_150-2000_Exactive.mz5	Gram-negatives	Proteobacteria	Gamma-Proteobacteria	Enterobacteriales	Enterobacteriaceae	Escherichia	Escherichia coli	Validation
Escherichia coli S276300_CBA_150-2000_Exactive.mz5	Gram-negatives	Proteobacteria	Gamma-Proteobacteria	Enterobacteriales	Enterobacteriaceae	Escherichia	Escherichia coli	Validation
Escherichia coli S341721_CBA_day3_150-2000_Exactive.mz5	Gram-negatives	Proteobacteria	Gamma-Proteobacteria	Enterobacteriales	Enterobacteriaceae	Escherichia	Escherichia coli	Validation
Escherichia coli S460029_no6933_CBA_24hrs_5CO2_150-2000_Exactive.mz5	Gram-negatives	Proteobacteria	Gamma-Proteobacteria	Enterobacteriales	Enterobacteriaceae	Escherichia	Escherichia coli	Validation
Escherichia coli S492556_no7399_CBA_24hrs_O2_150-2000_Exactive.mz5	Gram-negatives	Proteobacteria	Gamma-Proteobacteria	Enterobacteriales	Enterobacteriaceae	Escherichia	Escherichia coli	Validation
Escherichia coli S492863_no7406_CBA_24hrs_O2_150-2000_Exactive.mz5	Gram-negatives	Proteobacteria	Gamma-Proteobacteria	Enterobacteriales	Enterobacteriaceae	Escherichia	Escherichia coli	Validation
Escherichia coli S492980_no7408_CBA_24hrs_O2_150-2000_Exactive.mz5	Gram-negatives	Proteobacteria	Gamma-Proteobacteria	Enterobacteriales	Enterobacteriaceae	Escherichia	Escherichia coli	Validation
Escherichia coli S495230_no7413_CBA_24hrs_O2_150-2000_Exactive.mz5	Gram-negatives	Proteobacteria	Gamma-Proteobacteria	Enterobacteriales	Enterobacteriaceae	Escherichia	Escherichia coli	Validation
Escherichia coli S495766_no7410_CBA_24hrs_O2_150-2000_Exactive.mz5	Gram-negatives	Proteobacteria	Gamma-Proteobacteria	Enterobacteriales	Enterobacteriaceae	Escherichia	Escherichia coli	Validation
Escherichia coli S498264_no7462_CBA_24hrs_O2_150-2000_Exactive.mz5	Gram-negatives	Proteobacteria	Gamma-Proteobacteria	Enterobacteriales	Enterobacteriaceae	Escherichia	Escherichia coli	Validation
Escherichia coli S520783_CBA_24hrs_O2_150-2000_Exactive.mz5	Gram-negatives	Proteobacteria	Gamma-Proteobacteria	Enterobacteriales	Enterobacteriaceae	Escherichia	Escherichia coli	Validation
Escherichia coli T2049576_no5807_CBA_24hrs_150-2000_Exactive.mz5	Gram-negatives	Proteobacteria	Gamma-Proteobacteria	Enterobacteriales	Enterobacteriaceae	Escherichia	Escherichia coli	Validation
Escherichia coli T2103446_no5806_CBA_24hrs_150-2000_Exactive.mz5	Gram-negatives	Proteobacteria	Gamma-Proteobacteria	Enterobacteriales	Enterobacteriaceae	Escherichia	Escherichia coli	Validation
Escherichia coli T2450023_no7427_CBA_24hrs_O2_150-2000_Exactive.mz5	Gram-negatives	Proteobacteria	Gamma-Proteobacteria	Enterobacteriales	Enterobacteriaceae	Escherichia	Escherichia coli	Validation
Escherichia coli T2459531_no7480_CBA_24hrs_O2_150-2000_Exactive.mz5	Gram-negatives	Proteobacteria	Gamma-Proteobacteria	Enterobacteriales	Enterobacteriaceae	Escherichia	Escherichia coli	Validation
Escherichia coli T2467794_no7497_CBA_24hrs_O2_150-2000_Exactive.mz5	Gram-negatives	Proteobacteria	Gamma-Proteobacteria	Enterobacteriales	Enterobacteriaceae	Escherichia	Escherichia coli	Validation
Escherichia coli T2472700_no7542_CBA_24hrs_O2_150-2000_Exactive.mz5	Gram-negatives	Proteobacteria	Gamma-Proteobacteria	Enterobacteriales	Enterobacteriaceae	Escherichia	Escherichia coli	Validation
Escherichia coli T2581949_no8049_MH+S_24hrs_O2_150-2000_Exactive.mz5	Gram-negatives	Proteobacteria	Gamma-Proteobacteria	Enterobacteriales	Enterobacteriaceae	Escherichia	Escherichia coli	Validation
Escherichia coli T2624537_no8247_CHOC_24hrs_O2_150-2000_Exactive.mz5	Gram-negatives	Proteobacteria	Gamma-Proteobacteria	Enterobacteriales	Enterobacteriaceae	Escherichia	Escherichia coli	Validation
Escherichia coli W1634942_CBA_150-2000_Exactive.mz5	Gram-negatives	Proteobacteria	Gamma-Proteobacteria	Enterobacteriales	Enterobacteriaceae	Escherichia	Escherichia coli	Validation
Escherichia coli W1639261_MCC_150-2000_Exactive.mz5	Gram-negatives	Proteobacteria	Gamma-Proteobacteria	Enterobacteriales	Enterobacteriaceae	Escherichia	Escherichia coli	Validation
Escherichia coli w1639600_MCC_150-2000_Exactive.mz5	Gram-negatives	Proteobacteria	Gamma-Proteobacteria	Enterobacteriales	Enterobacteriaceae	Escherichia	Escherichia coli	Validation
Escherichia coli W1642590_MCC_150-2000_Exactive.mz5	Gram-negatives	Proteobacteria	Gamma-Proteobacteria	Enterobacteriales	Enterobacteriaceae	Escherichia	Escherichia coli	Validation
Escherichia coli W1645364_MCC_150-2000_Exactive.mz5	Gram-negatives	Proteobacteria	Gamma-Proteobacteria	Enterobacteriales	Enterobacteriaceae	Escherichia	Escherichia coli	Validation
Escherichia coli W2056974_no6322_CBA_24hrs_150-2000_Exactive.mz5	Gram-negatives	Proteobacteria	Gamma-Proteobacteria	Enterobacteriales	Enterobacteriaceae	Escherichia	Escherichia coli	Validation
Escherichia coli W2257524_no7433_CBA_24hrs_O2_150-2000_Exactive.mz5	Gram-negatives	Proteobacteria	Gamma-Proteobacteria	Enterobacteriales	Enterobacteriaceae	Escherichia	Escherichia coli	Validation
Escherichia coli W2265951_no7448_CBA_24hrs_O2_150-2000_Exactive.mz5	Gram-negatives	Proteobacteria	Gamma-Proteobacteria	Enterobacteriales	Enterobacteriaceae	Escherichia	Escherichia coli	Validation
Escherichia coli W2266079_no7444_CBA_24hrs_O2_150-2000_Exactive.mz5	Gram-negatives	Proteobacteria	Gamma-Proteobacteria	Enterobacteriales	Enterobacteriaceae	Escherichia	Escherichia coli	Validation
Escherichia coli W2271511_no7501_CBA_24hrs_O2_150-2000_Exactive.mz5	Gram-negatives	Proteobacteria	Gamma-Proteobacteria	Enterobacteriales	Enterobacteriaceae	Escherichia	Escherichia coli	Validation
Escherichia coli W2271532_no7493_CBA_24hrs_O2_150-2000_Exactive.mz5	Gram-negatives	Proteobacteria	Gamma-Proteobacteria	Enterobacteriales	Enterobacteriaceae	Escherichia	Escherichia coli	Validation
Escherichia coli W2283141_no7583_CBA_24hrs_O2_150-2000_Exactive.mz5	Gram-negatives	Proteobacteria	Gamma-Proteobacteria	Enterobacteriales	Enterobacteriaceae	Escherichia	Escherichia coli	Validation
Escherichia coli X1107564_ISO_Exactive_150-2000.mz5	Gram-negatives	Proteobacteria	Gamma-Proteobacteria	Enterobacteriales	Enterobacteriaceae	Escherichia	Escherichia coli	Validation
Escherichia coli X1107819_ISO_Exactive_150-2000.mz5	Gram-negatives	Proteobacteria	Gamma-Proteobacteria	Enterobacteriales	Enterobacteriaceae	Escherichia	Escherichia coli	Validation
Escherichia coli X1116083_MCC_150-2000_Exactive.mz5	Gram-negatives	Proteobacteria	Gamma-Proteobacteria	Enterobacteriales	Enterobacteriaceae	Escherichia	Escherichia coli	Validation
Escherichia coli X1116670_CBA_150-2000_Exactive.mz5	Gram-negatives	Proteobacteria	Gamma-Proteobacteria	Enterobacteriales	Enterobacteriaceae	Escherichia	Escherichia coli	Validation
Escherichia coli X1116759_CBA_150-2000_Exactive.mz5	Gram-negatives	Proteobacteria	Gamma-Proteobacteria	Enterobacteriales	Enterobacteriaceae	Escherichia	Escherichia coli	Validation
Escherichia coli X1116809_CBA_150-2000_Exactive.mz5	Gram-negatives	Proteobacteria	Gamma-Proteobacteria	Enterobacteriales	Enterobacteriaceae	Escherichia	Escherichia coli	Validation
Escherichia coli X1116934_CBA_150-2000_Exactive.mz5	Gram-negatives	Proteobacteria	Gamma-Proteobacteria	Enterobacteriales	Enterobacteriaceae	Escherichia	Escherichia coli	Validation
Escherichia coli X1118690_CBA_150-2000_Exactive.mz5	Gram-negatives	Proteobacteria	Gamma-Proteobacteria	Enterobacteriales	Enterobacteriaceae	Escherichia	Escherichia coli	Validation
Escherichia coli X1118792_CBA_150-2000_Exactive.mz5	Gram-negatives	Proteobacteria	Gamma-Proteobacteria	Enterobacteriales	Enterobacteriaceae	Escherichia	Escherichia coli	Validation
Escherichia coli X1224246_no6171_CBA_48hrs_150-2000_Exactive.mz5	Gram-negatives	Proteobacteria	Gamma-Proteobacteria	Enterobacteriales	Enterobacteriaceae	Escherichia	Escherichia coli	Validation
Escherichia coli X1303583_no7464_CBA_24hrs_O2_150-2000_Exactive.mz5	Gram-negatives	Proteobacteria	Gamma-Proteobacteria	Enterobacteriales	Enterobacteriaceae	Escherichia	Escherichia coli	Validation
Escherichia coli X1308010_no7541_CBA_24hrs_O2_150-2000_Exactive.mz5	Gram-negatives	Proteobacteria	Gamma-Proteobacteria	Enterobacteriales	Enterobacteriaceae	Escherichia	Escherichia coli	Validation
Escherichia coli X1310486_no7586_CBA_24hrs_O2_150-2000_Exactive.mz5	Gram-negatives	Proteobacteria	Gamma-Proteobacteria	Enterobacteriales	Enterobacteriaceae	Escherichia	Escherichia coli	Validation
Escherichia coli X1319028_CBA_24hrs_O2_150-2000_Exactive.mz5	Gram-negatives	Proteobacteria	Gamma-Proteobacteria	Enterobacteriales	Enterobacteriaceae	Escherichia	Escherichia coli	Validation
Escherichia coli X1319068_CBA_24hrs_O2_150-2000_Exactive.mz5	Gram-negatives	Proteobacteria	Gamma-Proteobacteria	Enterobacteriales	Enterobacteriaceae	Escherichia	Escherichia coli	Validation
Escherichia coli_F996041_ISO_150-2000_Exactive.mz5	Gram-negatives	Proteobacteria	Gamma-Proteobacteria	Enterobacteriales	Enterobacteriaceae	Escherichia	Escherichia coli	Validation
Fusobacterium nucleatum A9_JVN_3days_150-2000_Exactive.mz5	Gram-negatives	Fusobacteria	Fusobacteria	Fusobacteriales	Fusobacteriaceae	Fusobacterium	Fusobacterium nucleatum	Validation
Fusobacterium nucleatum GM1A 1_24hrs_anO2_150-2000_Exactive.mz5	Gram-negatives	Fusobacteria	Fusobacteria	Fusobacteriales	Fusobacteriaceae	Fusobacterium	Fusobacterium nucleatum	Validation
Fusobacterium nucleatum JBS2C_CBA_24hrs_anO2_150-2000_Exactive.mz5	Gram-negatives	Fusobacteria	Fusobacteria	Fusobacteriales	Fusobacteriaceae	Fusobacterium	Fusobacterium nucleatum	Validation
Fusobacterium nucleatum JBS2C_CBA_72hrs_anO2_150-2000_Exactive.mz5	Gram-negatives	Fusobacteria	Fusobacteria	Fusobacteriales	Fusobacteriaceae	Fusobacterium	Fusobacterium nucleatum	Validation
Fusobacterium nucleatum KM2C_CBA_72hrs_anO2_150-2000_Exactive_140327122720.mz5	Gram-negatives	Fusobacteria	Fusobacteria	Fusobacteriales	Fusobacteriaceae	Fusobacterium	Fusobacterium nucleatum	Validation
Fusobacterium nucleatum KM2C_CBA_72hrs_anO2_150-2000_Exactive.mz5	Gram-negatives	Fusobacteria	Fusobacteria	Fusobacteriales	Fusobacteriaceae	Fusobacterium	Fusobacterium nucleatum	Validation
Fusobacterium nucleatum spp animalis_JVN_72hrs_150-2000_Ecaxtive.mz5	Gram-negatives	Fusobacteria	Fusobacteria	Fusobacteriales	Fusobacteriaceae	Fusobacterium	Fusobacterium nucleatum	Validation
Fusobacterium nucleatum ssp animalis_19679_FAA_48Hrs_150-2000_Exactive.mz5	Gram-negatives	Fusobacteria	Fusobacteria	Fusobacteriales	Fusobacteriaceae	Fusobacterium	Fusobacterium nucleatum	Validation
Fusobacterium nucleatum ssp fusiforme_JVN_3days_150-2000_Exactive.mz5	Gram-negatives	Fusobacteria	Fusobacteria	Fusobacteriales	Fusobacteriaceae	Fusobacterium	Fusobacterium nucleatum	Validation
Fusobacterium nucleatum ssp fusiforme_no4_FAA+JVN_48hrs_150-2000_Exactive.mz5	Gram-negatives	Fusobacteria	Fusobacteria	Fusobacteriales	Fusobacteriaceae	Fusobacterium	Fusobacterium nucleatum	Validation
Fusobacterium nucleatum ssp nucleatum_15643_WNV_48Hrs_150-2000_Exactive.mz5	Gram-negatives	Fusobacteria	Fusobacteria	Fusobacteriales	Fusobacteriaceae	Fusobacterium	Fusobacterium nucleatum	Validation
Fusobacterium nucleatum ssp nucleatum_JVN_3days_150-2000_Exactive.mz5	Gram-negatives	Fusobacteria	Fusobacteria	Fusobacteriales	Fusobacteriaceae	Fusobacterium	Fusobacterium nucleatum	Validation
Fusobacterium nucleatum ssp nucleatum_no3_FAA+JVN_48hrs_150-2000_Exactive.mz5	Gram-negatives	Fusobacteria	Fusobacteria	Fusobacteriales	Fusobacteriaceae	Fusobacterium	Fusobacterium nucleatum	Validation
Fusobacterium nucleatum ssp polymorphum_20482_FAA_48Hrs_150-2000_Exactive.mz5	Gram-negatives	Fusobacteria	Fusobacteria	Fusobacteriales	Fusobacteriaceae	Fusobacterium	Fusobacterium nucleatum	Validation
Fusobacterium nucleatum ssp vincentii_19507_FAA_48Hrs_150-2000_Exactive.mz5	Gram-negatives	Fusobacteria	Fusobacteria	Fusobacteriales	Fusobacteriaceae	Fusobacterium	Fusobacterium nucleatum	Validation
Fusobacterium peridontiam_no14_FAA+JVN_48hrs_150-2000_Exactive.mz5	Gram-negatives	Fusobacteria	Fusobacteria	Fusobacteriales	Fusobacteriaceae	Fusobacterium	Fusobacterium periodonticum	Validation
Fusobacterium peridontiam_no8_FAA+JVN_48hrs_150-2000_Exactive.mz5	Gram-negatives	Fusobacteria	Fusobacteria	Fusobacteriales	Fusobacteriaceae	Fusobacterium	Fusobacterium periodonticum	Validation
Haemophilus influenzae F1366631_no7779_CHOC_24hrs_5CO2_150-2000_Exactive.mz5	Gram-negatives	Proteobacteria	Gamma-Proteobacteria	Pasteurellales	Pasteurellaceae	Haemophilus	Haemophilus influenzae	Validation
Haemophilus influenzae F1366633_no7780_CHOC_24hrs_5CO2_150-2000_Exactive.mz5	Gram-negatives	Proteobacteria	Gamma-Proteobacteria	Pasteurellales	Pasteurellaceae	Haemophilus	Haemophilus influenzae	Validation
Haemophilus influenzae F703817_CHOC_Exactive_150-2000.mz5	Gram-negatives	Proteobacteria	Gamma-Proteobacteria	Pasteurellales	Pasteurellaceae	Haemophilus	Haemophilus influenzae	Validation
Haemophilus influenzae F887213_CHOC_150-2000_Exactive.mz5	Gram-negatives	Proteobacteria	Gamma-Proteobacteria	Pasteurellales	Pasteurellaceae	Haemophilus	Haemophilus influenzae	Validation
Haemophilus influenzae H1683208_CHOC_Exactive_150-2000.mz5	Gram-negatives	Proteobacteria	Gamma-Proteobacteria	Pasteurellales	Pasteurellaceae	Haemophilus	Haemophilus influenzae	Validation
Haemophilus influenzae H1689688_CHOC_Exactive_150-2000.mz5	Gram-negatives	Proteobacteria	Gamma-Proteobacteria	Pasteurellales	Pasteurellaceae	Haemophilus	Haemophilus influenzae	Validation
Haemophilus influenzae H2179089_no7036_CHOC_24hrs_5CO2_150-2000_Exactive.mz5	Gram-negatives	Proteobacteria	Gamma-Proteobacteria	Pasteurellales	Pasteurellaceae	Haemophilus	Haemophilus influenzae	Validation
Haemophilus influenzae H2229336_n6725_CBA_48hrs_150-2000_Exactive.mz5	Gram-negatives	Proteobacteria	Gamma-Proteobacteria	Pasteurellales	Pasteurellaceae	Haemophilus	Haemophilus influenzae	Validation
Haemophilus influenzae M1590488_CHOC_Exactive_150-2000.mz5	Gram-negatives	Proteobacteria	Gamma-Proteobacteria	Pasteurellales	Pasteurellaceae	Haemophilus	Haemophilus influenzae	Validation
Haemophilus influenzae M1618468_CHOC_150-2000_Exactive.mz5	Gram-negatives	Proteobacteria	Gamma-Proteobacteria	Pasteurellales	Pasteurellaceae	Haemophilus	Haemophilus influenzae	Validation
Haemophilus influenzae M1620171_CHOC_150-2000_Exactive.mz5	Gram-negatives	Proteobacteria	Gamma-Proteobacteria	Pasteurellales	Pasteurellaceae	Haemophilus	Haemophilus influenzae	Validation
Haemophilus influenzae M1626519_CHOC_day8_150-2000_Exactive.mz5	Gram-negatives	Proteobacteria	Gamma-Proteobacteria	Pasteurellales	Pasteurellaceae	Haemophilus	Haemophilus influenzae	Validation
Haemophilus influenzae S270199_CHOC_150-2000_Exactive.mz5	Gram-negatives	Proteobacteria	Gamma-Proteobacteria	Pasteurellales	Pasteurellaceae	Haemophilus	Haemophilus influenzae	Validation
Haemophilus influenzae S336388_CHOC_150-2000_Exactive.mz5	Gram-negatives	Proteobacteria	Gamma-Proteobacteria	Pasteurellales	Pasteurellaceae	Haemophilus	Haemophilus influenzae	Validation
Haemophilus influenzae S336676_CHOC_150-2000_Exactive.mz5	Gram-negatives	Proteobacteria	Gamma-Proteobacteria	Pasteurellales	Pasteurellaceae	Haemophilus	Haemophilus influenzae	Validation
Haemophilus influenzae S474499_no7154_CHOC_24hrs_5CO2_150-2000_Exactive.mz5	Gram-negatives	Proteobacteria	Gamma-Proteobacteria	Pasteurellales	Pasteurellaceae	Haemophilus	Haemophilus influenzae	Validation
Haemophilus influenzae T1712967_ISON_Exactive_150-2000.mz5	Gram-negatives	Proteobacteria	Gamma-Proteobacteria	Pasteurellales	Pasteurellaceae	Haemophilus	Haemophilus influenzae	Validation
Haemophilus influenzae T1729130_CHOC_Exactive_150-2000.mz5	Gram-negatives	Proteobacteria	Gamma-Proteobacteria	Pasteurellales	Pasteurellaceae	Haemophilus	Haemophilus influenzae	Validation
Haemophilus influenzae T1760317_CHOC_150-2000_Exactive.mz5	Gram-negatives	Proteobacteria	Gamma-Proteobacteria	Pasteurellales	Pasteurellaceae	Haemophilus	Haemophilus influenzae	Validation
Haemophilus influenzae T1957528_CHOC_150-2000_Exactive.mz5	Gram-negatives	Proteobacteria	Gamma-Proteobacteria	Pasteurellales	Pasteurellaceae	Haemophilus	Haemophilus influenzae	Validation
Haemophilus influenzae T1958378_CHOC_150-2000_Exactive.mz5	Gram-negatives	Proteobacteria	Gamma-Proteobacteria	Pasteurellales	Pasteurellaceae	Haemophilus	Haemophilus influenzae	Validation
Haemophilus influenzae T1961196_CHOC_150-2000_Exactive.mz5	Gram-negatives	Proteobacteria	Gamma-Proteobacteria	Pasteurellales	Pasteurellaceae	Haemophilus	Haemophilus influenzae	Validation
Haemophilus influenzae T2569097_no7966_CHOC_24hrs_5CO2_150-2000_Exactive.mz5	Gram-negatives	Proteobacteria	Gamma-Proteobacteria	Pasteurellales	Pasteurellaceae	Haemophilus	Haemophilus influenzae	Validation
Haemophilus influenzae W1593125_CHOC_Exactive_150-2000.mz5	Gram-negatives	Proteobacteria	Gamma-Proteobacteria	Pasteurellales	Pasteurellaceae	Haemophilus	Haemophilus influenzae	Validation
Haemophilus influenzae W1594100_CHOC_Exactive_150-2000.mz5	Gram-negatives	Proteobacteria	Gamma-Proteobacteria	Pasteurellales	Pasteurellaceae	Haemophilus	Haemophilus influenzae	Validation
Haemophilus influenzae W1964331_no5885_CHOC_48hrs_150-2000_Exactive.mz5	Gram-negatives	Proteobacteria	Gamma-Proteobacteria	Pasteurellales	Pasteurellaceae	Haemophilus	Haemophilus influenzae	Validation
Haemophilus influenzae X1116858_CHOC_150-2000_Exactive.mz5	Gram-negatives	Proteobacteria	Gamma-Proteobacteria	Pasteurellales	Pasteurellaceae	Haemophilus	Haemophilus influenzae	Validation
Haemophilus influenzae X1127209_CHOC_150-2000_Exactive.mz5	Gram-negatives	Proteobacteria	Gamma-Proteobacteria	Pasteurellales	Pasteurellaceae	Haemophilus	Haemophilus influenzae	Validation
Haemophilus influenzae X1173396_CBA_day3_150-2000_Exactive.mz5	Gram-negatives	Proteobacteria	Gamma-Proteobacteria	Pasteurellales	Pasteurellaceae	Haemophilus	Haemophilus influenzae	Validation
Klebsiella oxytoca 200862_MCC_150-2000_Exactive.mz5	Gram-negatives	Proteobacteria	Gamma-Proteobacteria	Enterobacteriales	Enterobacteriaceae	Klebsiella	Klebsiella oxytoca	Validation
Klebsiella oxytoca 2893698_LB_150-2000_Exactive.mz5	Gram-negatives	Proteobacteria	Gamma-Proteobacteria	Enterobacteriales	Enterobacteriaceae	Klebsiella	Klebsiella oxytoca	Validation
Klebsiella oxytoca F1142087_n6727_CBA_48hrs_150-2000_Exactive.mz5	Gram-negatives	Proteobacteria	Gamma-Proteobacteria	Enterobacteriales	Enterobacteriaceae	Klebsiella	Klebsiella oxytoca	Validation
Klebsiella oxytoca H2148574_no6327_CBA_24hrs_150-2000_Exactive.mz5	Gram-negatives	Proteobacteria	Gamma-Proteobacteria	Enterobacteriales	Enterobacteriaceae	Klebsiella	Klebsiella oxytoca	Validation
Klebsiella oxytoca M1501122_LB_150-2000_Exactive.mz5	Gram-negatives	Proteobacteria	Gamma-Proteobacteria	Enterobacteriales	Enterobacteriaceae	Klebsiella	Klebsiella oxytoca	Validation
Klebsiella oxytoca M1842735_no5311_CBA_48hrs_150-2000_Exactive.mz5	Gram-negatives	Proteobacteria	Gamma-Proteobacteria	Enterobacteriales	Enterobacteriaceae	Klebsiella	Klebsiella oxytoca	Validation
Klebsiella oxytoca no828_CBA_150-2000_Exactive.mz5	Gram-negatives	Proteobacteria	Gamma-Proteobacteria	Enterobacteriales	Enterobacteriaceae	Klebsiella	Klebsiella oxytoca	Validation
Klebsiella oxytoca S1086689_no1099_CBA_150-2000_Exactive.mz5	Gram-negatives	Proteobacteria	Gamma-Proteobacteria	Enterobacteriales	Enterobacteriaceae	Klebsiella	Klebsiella oxytoca	Validation
Klebsiella oxytoca S273808_CBA_day8_150-2000_Exactive.mz5	Gram-negatives	Proteobacteria	Gamma-Proteobacteria	Enterobacteriales	Enterobacteriaceae	Klebsiella	Klebsiella oxytoca	Validation
Klebsiella oxytoca S328207_CBA_max48hrs_150-2000_Exactive.mz5	Gram-negatives	Proteobacteria	Gamma-Proteobacteria	Enterobacteriales	Enterobacteriaceae	Klebsiella	Klebsiella oxytoca	Validation
Klebsiella oxytoca S328210_no4920_CBA_150-2000_Exactive.mz5	Gram-negatives	Proteobacteria	Gamma-Proteobacteria	Enterobacteriales	Enterobacteriaceae	Klebsiella	Klebsiella oxytoca	Validation
Klebsiella oxytoca T17418047_CBA_150-2000_Exactive.mz5	Gram-negatives	Proteobacteria	Gamma-Proteobacteria	Enterobacteriales	Enterobacteriaceae	Klebsiella	Klebsiella oxytoca	Validation
Klebsiella oxytoca T17418047_no3810_CHOC_150-2000_Exactive.mz5	Gram-negatives	Proteobacteria	Gamma-Proteobacteria	Enterobacteriales	Enterobacteriaceae	Klebsiella	Klebsiella oxytoca	Validation
Klebsiella oxytoca T1819095_CBA_150-2000_Exactive.mz5	Gram-negatives	Proteobacteria	Gamma-Proteobacteria	Enterobacteriales	Enterobacteriaceae	Klebsiella	Klebsiella oxytoca	Validation
Klebsiella oxytoca T1933594_CBA_max48hrs_150-2000_Exactive.mz5	Gram-negatives	Proteobacteria	Gamma-Proteobacteria	Enterobacteriales	Enterobacteriaceae	Klebsiella	Klebsiella oxytoca	Validation
Klebsiella oxytoca T1936709_no4983_CBA_24hrs_150-2000_Exactive.mz5	Gram-negatives	Proteobacteria	Gamma-Proteobacteria	Enterobacteriales	Enterobacteriaceae	Klebsiella	Klebsiella oxytoca	Validation
Klebsiella oxytoca T2247619_no6443_CBA_24hrs_150-2000_Exactive.mz5	Gram-negatives	Proteobacteria	Gamma-Proteobacteria	Enterobacteriales	Enterobacteriaceae	Klebsiella	Klebsiella oxytoca	Validation
Klebsiella oxytoca T2380358_no7057_CBA_24hrs_5CO2_150-2000_Exactive.mz5	Gram-negatives	Proteobacteria	Gamma-Proteobacteria	Enterobacteriales	Enterobacteriaceae	Klebsiella	Klebsiella oxytoca	Validation
Klebsiella oxytoca W1628371_no3957_BHI_150-2000_Exactive.mz5	Gram-negatives	Proteobacteria	Gamma-Proteobacteria	Enterobacteriales	Enterobacteriaceae	Klebsiella	Klebsiella oxytoca	Validation
Klebsiella oxytoca W1628371_no3957_CBA_150-2000_Exactive.mz5	Gram-negatives	Proteobacteria	Gamma-Proteobacteria	Enterobacteriales	Enterobacteriaceae	Klebsiella	Klebsiella oxytoca	Validation
Klebsiella oxytoca W1673506_no4210_CBA_48hrs_150-2000_Exactive.mz5	Gram-negatives	Proteobacteria	Gamma-Proteobacteria	Enterobacteriales	Enterobacteriaceae	Klebsiella	Klebsiella oxytoca	Validation
Klebsiella oxytoca W2105679_no6571_CBA_24hrs_150-2000_Exactive.mz5	Gram-negatives	Proteobacteria	Gamma-Proteobacteria	Enterobacteriales	Enterobacteriaceae	Klebsiella	Klebsiella oxytoca	Validation
Klebsiella oxytoca W2401813_no8137_CHOC_24hrs_O2_150-2000_Exactive.mz5	Gram-negatives	Proteobacteria	Gamma-Proteobacteria	Enterobacteriales	Enterobacteriaceae	Klebsiella	Klebsiella oxytoca	Validation
Klebsiella oxytoca X1119751_CBA_day8_150-2000_Exactive.mz5	Gram-negatives	Proteobacteria	Gamma-Proteobacteria	Enterobacteriales	Enterobacteriaceae	Klebsiella	Klebsiella oxytoca	Validation
Klebsiella oxytoca X1119950_150-2000_Exactive.mz5	Gram-negatives	Proteobacteria	Gamma-Proteobacteria	Enterobacteriales	Enterobacteriaceae	Klebsiella	Klebsiella oxytoca	Validation
Klebsiella oxytoca X1119950_CBA_150-2000_Exactive.mz5	Gram-negatives	Proteobacteria	Gamma-Proteobacteria	Enterobacteriales	Enterobacteriaceae	Klebsiella	Klebsiella oxytoca	Validation
Klebsiella oxytoca X12289921_no6227_CBA_48hrs_150-2000_Exactive.mz5	Gram-negatives	Proteobacteria	Gamma-Proteobacteria	Enterobacteriales	Enterobacteriaceae	Klebsiella	Klebsiella oxytoca	Validation
Klebsiella oxytoca X1270118_no6934_CBA_24hrs_5CO2_150-2000_Exactive.mz5	Gram-negatives	Proteobacteria	Gamma-Proteobacteria	Enterobacteriales	Enterobacteriaceae	Klebsiella	Klebsiella oxytoca	Validation
Klebsiella oxytoca_CBA_150-2000_Exactive.mz5	Gram-negatives	Proteobacteria	Gamma-Proteobacteria	Enterobacteriales	Enterobacteriaceae	Klebsiella	Klebsiella oxytoca	Validation
Klebsiella oxytoca_no6929_CBA_24hrs_5CO2_150-2000_Exactive.mz5	Gram-negatives	Proteobacteria	Gamma-Proteobacteria	Enterobacteriales	Enterobacteriaceae	Klebsiella	Klebsiella oxytoca	Validation
Klebsiella pneumoniae 2 KPC close_ISO_24hrs_150-2000_Exactive.mz5	Gram-negatives	Proteobacteria	Gamma-Proteobacteria	Enterobacteriales	Enterobacteriaceae	Klebsiella	Klebsiella pneumoniae	Validation
Klebsiella pneumoniae 2 KPC distant_ISO_24hrs_150-2000_Exactive.mz5	Gram-negatives	Proteobacteria	Gamma-Proteobacteria	Enterobacteriales	Enterobacteriaceae	Klebsiella	Klebsiella pneumoniae	Validation
Klebsiella pneumoniae 2_CBA_24hrs_O2_150-2000_Exactive.mz5	Gram-negatives	Proteobacteria	Gamma-Proteobacteria	Enterobacteriales	Enterobacteriaceae	Klebsiella	Klebsiella pneumoniae	Validation
Klebsiella pneumoniae 20_CBA_24hrs_O2_150-2000_Exactive.mz5	Gram-negatives	Proteobacteria	Gamma-Proteobacteria	Enterobacteriales	Enterobacteriaceae	Klebsiella	Klebsiella pneumoniae	Validation
Klebsiella pneumoniae 22_CBA_24hrs_O2_150-2000_Exactive.mz5	Gram-negatives	Proteobacteria	Gamma-Proteobacteria	Enterobacteriales	Enterobacteriaceae	Klebsiella	Klebsiella pneumoniae	Validation
Klebsiella pneumoniae 23_CBA_24hrs_O2_150-2000_Exactive.mz5	Gram-negatives	Proteobacteria	Gamma-Proteobacteria	Enterobacteriales	Enterobacteriaceae	Klebsiella	Klebsiella pneumoniae	Validation
Klebsiella pneumoniae 27_CBA_24hrs_O2_150-2000_Exactive.mz5	Gram-negatives	Proteobacteria	Gamma-Proteobacteria	Enterobacteriales	Enterobacteriaceae	Klebsiella	Klebsiella pneumoniae	Validation
Klebsiella pneumoniae 30_CBA_24hrs_O2_150-2000_Exactive.mz5	Gram-negatives	Proteobacteria	Gamma-Proteobacteria	Enterobacteriales	Enterobacteriaceae	Klebsiella	Klebsiella pneumoniae	Validation
Klebsiella pneumoniae 37 close_ISO_24hrs_150-2000_Exactive.mz5	Gram-negatives	Proteobacteria	Gamma-Proteobacteria	Enterobacteriales	Enterobacteriaceae	Klebsiella	Klebsiella pneumoniae	Validation
Klebsiella pneumoniae 37 distant_ISO_24hrs_150-2000_Exactive.mz5	Gram-negatives	Proteobacteria	Gamma-Proteobacteria	Enterobacteriales	Enterobacteriaceae	Klebsiella	Klebsiella pneumoniae	Validation
Klebsiella pneumoniae 37_CBA_24hrs_O2_150-2000_Exactive.mz5	Gram-negatives	Proteobacteria	Gamma-Proteobacteria	Enterobacteriales	Enterobacteriaceae	Klebsiella	Klebsiella pneumoniae	Validation
Klebsiella pneumoniae 38 close_ISO_24hrs_150-2000_Exactive.mz5	Gram-negatives	Proteobacteria	Gamma-Proteobacteria	Enterobacteriales	Enterobacteriaceae	Klebsiella	Klebsiella pneumoniae	Validation
Klebsiella pneumoniae 38 distant_ISO_24hrs_150-2000_Exactive.mz5	Gram-negatives	Proteobacteria	Gamma-Proteobacteria	Enterobacteriales	Enterobacteriaceae	Klebsiella	Klebsiella pneumoniae	Validation
Klebsiella pneumoniae 38_CBA_24hrs_O2_150-2000_Exactive.mz5	Gram-negatives	Proteobacteria	Gamma-Proteobacteria	Enterobacteriales	Enterobacteriaceae	Klebsiella	Klebsiella pneumoniae	Validation
Klebsiella pneumoniae 47 distant_ISO_24hrs_150-2000_Exactive.mz5	Gram-negatives	Proteobacteria	Gamma-Proteobacteria	Enterobacteriales	Enterobacteriaceae	Klebsiella	Klebsiella pneumoniae	Validation
Klebsiella pneumoniae 49 close_ISO_24hrs_150-2000_Exactive.mz5	Gram-negatives	Proteobacteria	Gamma-Proteobacteria	Enterobacteriales	Enterobacteriaceae	Klebsiella	Klebsiella pneumoniae	Validation
Klebsiella pneumoniae 49 distant_ISO_24hrs_150-2000_Exactive.mz5	Gram-negatives	Proteobacteria	Gamma-Proteobacteria	Enterobacteriales	Enterobacteriaceae	Klebsiella	Klebsiella pneumoniae	Validation
Klebsiella pneumoniae 50 close_ISO_24hrs_150-2000_Exactive.mz5	Gram-negatives	Proteobacteria	Gamma-Proteobacteria	Enterobacteriales	Enterobacteriaceae	Klebsiella	Klebsiella pneumoniae	Validation
Klebsiella pneumoniae 50 distant_ISO_24hrs_150-2000_Exactive.mz5	Gram-negatives	Proteobacteria	Gamma-Proteobacteria	Enterobacteriales	Enterobacteriaceae	Klebsiella	Klebsiella pneumoniae	Validation
Klebsiella pneumoniae 51 close_ISO_24hrs_150-2000_Exactive.mz5	Gram-negatives	Proteobacteria	Gamma-Proteobacteria	Enterobacteriales	Enterobacteriaceae	Klebsiella	Klebsiella pneumoniae	Validation
Klebsiella pneumoniae 51 distant_ISO_24hrs_150-2000_Exactive.mz5	Gram-negatives	Proteobacteria	Gamma-Proteobacteria	Enterobacteriales	Enterobacteriaceae	Klebsiella	Klebsiella pneumoniae	Validation
Klebsiella pneumoniae 55 close_ISO_24hrs_150-2000_Exactive.mz5	Gram-negatives	Proteobacteria	Gamma-Proteobacteria	Enterobacteriales	Enterobacteriaceae	Klebsiella	Klebsiella pneumoniae	Validation
Klebsiella pneumoniae 55 distant_ISO_24hrs_150-2000_Exactive.mz5	Gram-negatives	Proteobacteria	Gamma-Proteobacteria	Enterobacteriales	Enterobacteriaceae	Klebsiella	Klebsiella pneumoniae	Validation
Klebsiella pneumoniae 56 close_ISO_24hrs_150-2000_Exactive.mz5	Gram-negatives	Proteobacteria	Gamma-Proteobacteria	Enterobacteriales	Enterobacteriaceae	Klebsiella	Klebsiella pneumoniae	Validation
Klebsiella pneumoniae 56 distant_ISO_24hrs_150-2000_Exactive.mz5	Gram-negatives	Proteobacteria	Gamma-Proteobacteria	Enterobacteriales	Enterobacteriaceae	Klebsiella	Klebsiella pneumoniae	Validation
Klebsiella pneumoniae 56_CBA_24hrs_O2_150-2000_Exactive.mz5	Gram-negatives	Proteobacteria	Gamma-Proteobacteria	Enterobacteriales	Enterobacteriaceae	Klebsiella	Klebsiella pneumoniae	Validation
Klebsiella pneumoniae 58 close_ISO_24hrs_150-2000_Exactive.mz5	Gram-negatives	Proteobacteria	Gamma-Proteobacteria	Enterobacteriales	Enterobacteriaceae	Klebsiella	Klebsiella pneumoniae	Validation
Klebsiella pneumoniae 58 distant_ISO_24hrs_150-2000_Exactive.mz5	Gram-negatives	Proteobacteria	Gamma-Proteobacteria	Enterobacteriales	Enterobacteriaceae	Klebsiella	Klebsiella pneumoniae	Validation
Klebsiella pneumoniae 58_CBA_24hrs_O2_150-2000_Exactive.mz5	Gram-negatives	Proteobacteria	Gamma-Proteobacteria	Enterobacteriales	Enterobacteriaceae	Klebsiella	Klebsiella pneumoniae	Validation
Klebsiella pneumoniae 59 close_ISO_24hrs_150-2000_Exactive.mz5	Gram-negatives	Proteobacteria	Gamma-Proteobacteria	Enterobacteriales	Enterobacteriaceae	Klebsiella	Klebsiella pneumoniae	Validation
Klebsiella pneumoniae 59 distant_ISO_24hrs_150-2000_Exactive.mz5	Gram-negatives	Proteobacteria	Gamma-Proteobacteria	Enterobacteriales	Enterobacteriaceae	Klebsiella	Klebsiella pneumoniae	Validation
Klebsiella pneumoniae 59_CBA_24hrs_O2_150-2000_Exactive.mz5	Gram-negatives	Proteobacteria	Gamma-Proteobacteria	Enterobacteriales	Enterobacteriaceae	Klebsiella	Klebsiella pneumoniae	Validation
Klebsiella pneumoniae ATCC13883_CBA_48hrs_O2_150-2000_Exactive_Erbe.mz5	Gram-negatives	Proteobacteria	Gamma-Proteobacteria	Enterobacteriales	Enterobacteriaceae	Klebsiella	Klebsiella pneumoniae	Validation
Klebsiella pneumoniae ATCC13883_CBA_day3_150-2000_Exactive_pos.mz5	Gram-negatives	Proteobacteria	Gamma-Proteobacteria	Enterobacteriales	Enterobacteriaceae	Klebsiella	Klebsiella pneumoniae	Validation
Klebsiella pneumoniae bla-KPC_CBA_day3_150-2000_Exactive_pos.mz5	Gram-negatives	Proteobacteria	Gamma-Proteobacteria	Enterobacteriales	Enterobacteriaceae	Klebsiella	Klebsiella pneumoniae	Validation
Klebsiella pneumoniae bla-NDM_CBA_day3_150-2000_Exactive.mz5	Gram-negatives	Proteobacteria	Gamma-Proteobacteria	Enterobacteriales	Enterobacteriaceae	Klebsiella	Klebsiella pneumoniae	Validation
Klebsiella pneumoniae blaOXA-48-Pos_CBA_day3_150-2000_Exactive_pos.mz5	Gram-negatives	Proteobacteria	Gamma-Proteobacteria	Enterobacteriales	Enterobacteriaceae	Klebsiella	Klebsiella pneumoniae	Validation
Klebsiella pneumoniae F1082351_no6160_CBA_48hrs_150-2000_Exactive.mz5	Gram-negatives	Proteobacteria	Gamma-Proteobacteria	Enterobacteriales	Enterobacteriaceae	Klebsiella	Klebsiella pneumoniae	Validation
Klebsiella pneumoniae F1095141_no6217_CBA_48hrs_150-2000_Exactive.mz5	Gram-negatives	Proteobacteria	Gamma-Proteobacteria	Enterobacteriales	Enterobacteriaceae	Klebsiella	Klebsiella pneumoniae	Validation
[truncated: 1,276 more rows]
