# Supplementary material for: Universal, untargeted detection of bacteria in tissues using metabolomics workflows
Source: Nat Commun. 2025 Jan 2;16:165. doi: 10.1038/s41467-024-55457-7 (PMC11697447; doi:10.1038/s41467-024-55457-7)
Supplement: Supplementary file 5 — Supplementary Data 2 [file 41467_2024_55457_MOESM5_ESM.xlsx]

## Sheet: Data 2
Supplementary Data 2. Full list of all 359 TSMs. Phylogenetic levels, p-values, AUC values, are included. AUC: Area Under Curve, calculated based on receiver operating characteristic (ROC) curves for each TSM. All data here were derived from the training dataset. Bold: Marker of an isotope peak.
m/z	Taxon Level	Taxon	p-Value	AUC
213.186	Genus	Veillonella	1.58065928008344e-318	1
214.19	Genus	Veillonella	8.2963e-264	1
227.202	Phylum	Fusobacteria	2.78838e-76	0.979478
228.205	Phylum	Fusobacteria	7.42749e-80	0.979014
229.181	Genus	Veillonella	9.92373e-267	1
241.084	Species	Streptococcus mitis	1.1933e-07	0.996025
257.213	Class	Flavobacteria	5.10732e-131	0.994655
271.12	Species	Bacillus cereus	2.18718e-75	1
280.265	Class	Flavobacteria	7.50337e-147	0.992414
284.162	Species	Pseudomonas aeruginosa	4.86966e-15	0.912766
285.244	Family	Prevotellaceae	5.7289e-115	0.995344
286.179	Species	Pseudomonas aeruginosa	1.56436e-18	0.923671
286.247	Family	Prevotellaceae	1.1352e-110	0.996324
287.184	Species	Pseudomonas aeruginosa	1.05942e-14	0.926979
297.759	Species	Bacteroides fragilis	1.05293e-62	0.998974
298.009	Species	Bacteroides fragilis	8.72835e-43	0.997949
299.26	Family	Helicobacteraceae	0	1
304.503	Species	Bacteroides vulgatus	1.88943e-49	1
311.243	Class	Flavobacteria	4.83729e-137	0.996379
311.26	Order	Rhodospirillales	4.60591e-66	0.996815
312.263	Order	Rhodospirillales	5.52825e-63	0.926244
316.105	Species	Micrococcus luteus	1.27182e-31	0.998291
324.255	Class	Flavobacteria	2.57365e-178	0.996897
325.259	Class	Flavobacteria	4.84926e-170	0.998448
328.286	Family	Bacteroidaceae	8.95659e-61	0.978265
335.271	Family	Bacteroidaceae	1.2361e-82	0.994619
348.255	Order	Rhodospirillales	1.47722e-84	0.992404
349.286	Family	Bacteroidaceae	2.57193e-133	0.993204
351.241	Class	Flavobacteria	6.10615e-66	0.992931
358.216	Genus	Veillonella	9.42201e-161	1
364.25	Genus	Veillonella	7.84905e-142	1
364.263	Species	Bacteroides thetaiotaomicron	1.18086e-93	0.998296
368.113	Species	Streptococcus pyogenes	2.23611e-74	0.998299
376.217	Class	Flavobacteria	2.14759e-156	0.948621
379.261	Family	Bacteroidaceae	1.40386e-121	0.999009
381.276	Phylum	Bacteroidetes	4.91583e-149	0.984222
381.314	Class	Flavobacteria	4.80967e-95	0.997414
381.338	Species	Corynebacterium striatum	1.51796e-46	0.998296
384.107	Species	Streptococcus dysagalactiae	6.85936e-57	0.997729
390.233	Class	Flavobacteria	1.36075e-165	0.998966
390.242	Species	Bacteroides vulgatus	4.59178e-110	1
392.248	Class	Flavobacteria	3.09401e-197	0.999828
393.251	Class	Flavobacteria	1.36083e-188	0.996724
394.237	Class	Flavobacteria	4.18711e-115	0.970345
397.271	Family	Bacteroidaceae	3.96494e-152	0.995965
398.274	Family	Bacteroidaceae	4.94011e-65	0.933558
406.246	Family	Listeriaceae	3.29898e-145	0.998285
406.263	Class	Flavobacteria	1.79346e-52	0.997241
410.293	Family	Prevotellaceae	3.6525e-126	0.924406
411.287	Family	Prevotellaceae	6.46381e-148	0.99706
412.291	Family	Prevotellaceae	6.71521e-123	0.99706
417.315	Order	Rhodospirillales	4.7574e-77	0.923916
423.35	Genus	Veillonella	7.37835e-178	0.999147
427.211	Species	Clostridium perfringens	3.3436e-74	1
431.295	Species	Clostridium perfringens	8.5969e-102	1
460.284	Family	Helicobacteraceae	3.21204e-57	0.998296
465.304	Class	Bacteroidetes	1.23213e-104	0.980114
475.318	Order	Rhodospirillales	7.07273e-87	0.925141
478.294	Family	Helicobacteraceae	1.32452e-91	0.999432
492.311	Family	Helicobacteraceae	5.27233e-219	1
493.311	Family	Helicobacteraceae	3.68124e-94	0.999432
493.463	Family	Corynebacteriaceae	2.10184e-57	0.914877
494.467	Family	Corynebacteriaceae	1.77564e-53	0.917227
495.311	Species	Clostridium difficile	1.23068e-37	0.998632
495.479	Family	Corynebacteriaceae	1.117e-54	0.909162
496.482	Family	Corynebacteriaceae	4.591e-55	0.914278
497.422	Genus	Peptoniphilus	8.15689e-104	0.999658
497.485	Family	Corynebacteriaceae	2.26439e-54	0.918011
498.425	Genus	Peptoniphilus	8.13939e-115	1
506.385	Species	Neisseria gonorrhoeae	6.91437e-39	0.997729
508.341	Species	Fusobacterium gonidiaformans	7.5303e-50	0.999432
511.267	Species	Micrococcus luteus	1.17845e-59	0.999658
513.431	Species	Corynebacterium imitans	3.73244e-93	1
515.448	Species	Corynebacterium imitans	6.56256e-98	1
516.452	Species	Corynebacterium imitans	3.33515e-90	1
523.42	Genus	Elizabethkingia	6.8475e-61	0.997014
525.32	Family	Staphylococcaceae	1.20945e-87	0.965245
529.222	Species	Bacillus cereus	2.34848e-87	1
533.458	Species	Corynebacterium imitans	1.5398e-60	1
534.46	Species	Corynebacterium imitans	8.19346e-64	1
537.491	Family	Corynebacteriaceae	6.8375e-84	0.970089
538.493	Family	Corynebacteriaceae	1.32628e-75	0.919347
539.506	Species	Corynebacterium striatum	6.54735e-59	0.997729
552.465	Class	Flavobacteria	1.21396e-207	0.99931
553.468	Class	Flavobacteria	2.44168e-205	0.999138
554.471	Class	Flavobacteria	1.77123e-208	0.99931
555.52	Family	Bacteroidaceae	9.7378e-43	0.916743
556.405	Class	Flavobacteria	3.96884e-163	0.949138
560.419	Genus	Veillonella	5.23562e-19	0.99744
562.461	Family	Bacteroidaceae	1.23856e-60	0.996106
564.463	Class	Flavobacteria	2.35206e-148	0.998448
565.465	Class	Flavobacteria	6.78158e-150	0.998793
566.48	Class	Flavobacteria	3.8296e-220	0.999828
567.483	Class	Flavobacteria	1.15431e-216	0.999828
568.486	Class	Flavobacteria	2.42773e-218	0.999828
569.492	Class	Flavobacteria	9.18714e-139	0.997586
572.482	Family	Bacteroidaceae	2.37622e-90	0.985558
576.477	Family	Bacteroidaceae	2.63577e-99	0.998655
577.481	Family	Bacteroidaceae	1.27226e-100	0.998584
581.434	Order	Rhodospirillales	1.94348e-60	0.922078
581.5	Class	Flavobacteria	6.11612e-115	0.998621
582.459	Genus	Elizabethkingia	2.67671e-234	1
583.432	Order	Rhodospirillales	9.0749e-61	0.923671
583.451	Genus	Elizabethkingia	8.6719e-194	1
586.498	Class	Bacteroidetes	3.37526e-108	0.996045
590.447	Class	Flavobacteria	3.51314e-19	0.99931
590.493	Family	Bacteroidaceae	9.34501e-205	0.998938
591.418	Family	Burkholderiaceae	5.53972e-143	0.999755
591.453	Class	Flavobacteria	1.63046e-18	0.997414
591.497	Family	Bacteroidaceae	1.69355e-202	0.998938
592.458	Class	Flavobacteria	7.09588e-17	0.896034
592.49	Family	Bacteroidaceae	3.25013e-181	0.997239
593.383	Species	Clostridium perfringens	3.99626e-26	1
593.493	Family	Bacteroidaceae	1.03338e-180	0.99731
594.386	Species	Clostridium perfringens	9.46872e-33	1
594.496	Family	Bacteroidaceae	2.98036e-183	0.998655
594.511	Class	Flavobacteria	7.226e-77	0.996724
596.491	Family	Prevotellaceae	4.73279e-244	1
597.494	Family	Prevotellaceae	6.99294e-221	1
598.499	Family	Prevotellaceae	2.12695e-228	0.99951
599.454	Class	Bacteroidetes	1.44546e-48	0.994045
600.467	Class	Flavobacteria	7.69261e-208	0.999138
601.461	Class	Flavobacteria	1.32238e-152	0.98069
602.465	Class	Flavobacteria	2.05115e-123	0.997241
603.256	Species	Delftia acidovorans	2.63416e-17	0.99616
604.462	Class	Flavobacteria	1.62791e-109	1
604.509	Class	Bacteroidetes	5.20039e-129	0.985864
605.291	Genus	Gardnerella	2.063e-41	0.998864
605.475	Class	Flavobacteria	3.13694e-77	0.93819
605.513	Class	Bacteroidetes	1.68767e-127	0.999591
606.505	Class	Bacteroidetes	2.08084e-126	0.986455
607.4	Order	Vibrionales	2.49889e-193	1
607.471	Family	Bacteroidaceae	1.09816e-51	0.994124
607.508	Class	Bacteroidetes	2.89245e-121	0.986386
608.401	Order	Vibrionales	1.72984e-185	1
608.473	Family	Bacteroidaceae	7.80362e-52	0.994619
608.511	Family	Prevotellaceae	1.64493e-173	0.994364
609.487	Phylum	Bacteroidetes	9.05146e-89	0.938
610.491	Phylum	Bacteroidetes	1.36393e-87	0.909444
611.467	Family	Bacteroidaceae	4.83641e-44	0.972319
613.46	Genus	Veillonella	1.34592e-102	1
613.473	Family	Bacteroidaceae	1.42856e-122	0.995965
614.476	Family	Bacteroidaceae	1.33787e-127	0.995398
615.268	Species	Bacillus cereus	1.09559e-107	1
616.508	Class	Bacteroidetes	1.00865e-30	0.986886
617.513	Class	Bacteroidetes	8.7244e-35	0.923727
618.478	Class	Flavobacteria	1.32122e-189	0.999828
618.489	Species	Bacteroides vulgatus	2.35853e-162	0.996025
620.467	Class	Flavobacteria	2.46578e-100	0.990862
621.486	Family	Bacteroidaceae	5.04197e-147	0.996885
622.49	Family	Bacteroidaceae	1.10902e-143	0.996673
624.439	Class	Flavobacteria	8.773e-175	0.999655
626.523	Class	Flavobacteria	2.26925e-84	0.998621
627.489	Class	Bacteroidetes	1.17151e-167	0.997636
628.49	Class	Bacteroidetes	8.42533e-167	0.997909
630.495	Class	Bacteroidetes	3.83863e-155	0.978864
631.475	Family	Listeriaceae	1.22038e-156	0.999265
632.539	Class	Bacteroidetes	1.67955e-48	0.904795
634.521	Species	Bacteroides fragilis	1.07526e-82	0.997949
635.431	Species	Clostridium difficile	2.59169e-96	1
636.435	Species	Clostridium difficile	1.41351e-78	1
636.505	Class	Bacteroidetes	1.51773e-168	0.997864
637.479	Genus	Elizabethkingia	4.21145e-132	1
637.506	Class	Bacteroidetes	7.68753e-154	0.998591
638.491	Genus	Elizabethkingia	2.26255e-184	1
639.383	Species	Clostridium perfringens	4.80024e-59	1
639.533	Class	Flavobacteria	2.19161e-183	0.999828
640.537	Class	Flavobacteria	2.07037e-184	0.999828
646.486	Species	Fusobacterium nucleatum	1.86468e-75	0.999316
646.521	Class	Bacteroidetes	9.01445e-61	0.945364
647.512	Family	Prevotellaceae	2.9359e-69	0.995589
648.499	Class	Bacteroidetes	1.29401e-128	0.983773
648.559	Order	Rhodospirillales	3.00875e-42	0.92122
649.505	Family	Bacteroidaceae	1.27004e-115	0.963504
660.508	Order	Rhodospirillales	2.61784e-129	0.96545
661.503	Order	Rhodospirillales	1.24553e-116	0.923671
661.527	Family	Prevotellaceae	1.73842e-272	1
662.515	Family	Prevotellaceae	4.13415e-200	0.993139
662.54	Order	Rhodospirillales	1.65942e-103	0.924038
664.515	Class	Bacteroidetes	1.92624e-65	0.898886
665.512	Genus	Elizabethkingia	1.06065e-161	1
666.507	Genus	Elizabethkingia	1.10973e-116	1
667.529	Family	Prevotellaceae	8.78036e-307	1
668.416	Species	Clostridium perfringens	3.44682e-69	1
669.544	Family	Bacteroidaceae	1.83669e-86	0.979504
676.532	Family	Prevotellaceae	9.66186e-52	0.996569
677.524	Species	Bacteroides fragilis	4.05339e-141	1
678.529	Species	Bacteroides fragilis	5.20244e-137	1
679.53	Species	Bacteroides fragilis	2.61126e-138	1
680.401	Species	Streptococcus intermedius	3.69084e-52	0.998864
680.567	Order	Rhodospirillales	3.63956e-109	0.924038
682.546	Family	Prevotellaceae	1.95928e-150	0.99951
683.559	Family	Bacteroidaceae	4.13964e-160	0.99908
684.563	Family	Bacteroidaceae	7.75133e-165	0.999221
685.563	Family	Bacteroidaceae	2.9823e-103	0.994973
689.565	Family	Prevotellaceae	2.92969e-160	1
690.51	Family	Prevotellaceae	1.34587e-75	0.878094
691.539	Class	Bacteroidetes	6.39727e-102	0.944955
692.543	Class	Bacteroidetes	2.00896e-105	0.9865
695.522	Genus	Chryseobacterium	1.33173e-121	0.997867
697.574	Class	Bacteroidetes	2.25769e-149	0.987091
698.578	Class	Bacteroidetes	3.49186e-144	0.987205
705.511	Class	Clostridia	8.8442e-54	0.938788
705.581	Order	Rhodospirillales	1.27874e-88	0.923671
706.512	Class	Clostridia	3.66774e-55	0.959565
714.592	Order	Rhodospirillales	2.81018e-79	0.924773
717.582	Order	Rhodospirillales	2.4703e-102	0.923181
723.556	Genus	Chryseobacterium	1.06645e-135	0.99744
725.55	Species	Bacteroides vulgatus	2.52428e-49	0.998296
729.58	Order	Rhodospirillales	3.65828e-133	0.993629
733.543	Species	Clostridium difficile	1.06284e-93	1
734.545	Species	Clostridium difficile	1.41953e-118	1
734.612	Order	Rhodospirillales	4.23632e-116	0.925876
739.531	Order	Rhizobiales	1.19778e-106	0.997949
743.597	Order	Rhodospirillales	1.02286e-96	0.924773
749.573	Order	Rhodospirillales	2.06948e-99	0.924406
752.542	Species	Bacteroides fragilis	2.91062e-112	1
757.58	Order	Rhodospirillales	4.0783e-116	0.926121
759.557	Species	Clostridium difficile	3.13245e-114	1
760.556	Species	Clostridium difficile	1.10325e-92	1
763.549	Family	Staphylococcaceae	4.11007e-113	0.995927
763.583	Order	Rhodospirillales	2.41124e-123	0.926611
764.553	Family	Staphylococcaceae	8.16619e-117	0.997461
765.488	Family	Propionibacteriaceae	9.5307e-118	0.99902
765.53	Genus	Gardnerella	1.44495e-145	1
765.55	Family	Staphylococcaceae	9.15286e-119	0.981089
766.503	Family	Propionibacteriaceae	5.4402e-95	0.99755
767.407	Species	Micrococcus luteus	2.74436e-53	0.999316
769.407	Genus	Micrococcus	3.44445e-65	0.996324
769.597	Species	Clostridium ramosum	1.08211e-26	0.998864
772.518	Species	Moraxella catarrhalis	3.80142e-27	0.992821
779.508	Family	Propionibacteriaceae	1.0751e-115	0.997305
781.582	Species	Bacteroides fragilis	4.65841e-102	1
781.615	Order	Rhodospirillales	6.57298e-98	0.926121
782.628	Family	Bacteroidaceae	6.78001e-95	0.935894
793.558	Family	Helicobacteraceae	9.19299e-137	0.999432
794.573	Family	Helicobacteraceae	1.03446e-134	1
796.644	Family	Bacteroidaceae	1.09999e-108	0.977133
798.721	Family	Bacteroidaceae	9.74557e-61	0.974973
801.585	Species	Clostridium perfringens	4.04027e-62	1
802.623	Species	Clostridium perfringens	5.22711e-109	1
812.454	Species	Streptococcus lutetiensis	6.29876e-33	0.999432
812.737	Family	Bacteroidaceae	4.96631e-97	0.99908
813.74	Family	Bacteroidaceae	2.76935e-94	0.998584
814.707	Species	Parabacteroides distasonis	6.03419e-164	0.999658
814.741	Family	Bacteroidaceae	6.1075e-76	0.95908
815.547	Genus	Gardnerella	1.39192e-69	0.998296
815.712	Species	Parabacteroides distasonis	9.0547e-167	0.999658
816.704	Species	Parabacteroides distasonis	4.55573e-188	1
817.54	Species	Streptococcus lutetiensis	6.2686e-170	1
817.643	Species	Fusobacterium gonidiaformans	4.89486e-68	1
820.753	Species	Bacteroides vulgatus	8.38269e-122	0.999432
821.757	Species	Bacteroides vulgatus	2.37111e-99	1
822.757	Family	Bacteroidaceae	1.0895e-77	0.989593
826.386	Species	Streptococcus intermedius	1.51518e-80	0.999432
826.752	Family	Bacteroidaceae	6.05346e-95	0.999504
827.486	Genus	Bifidobacterium	7.29471e-27	0.938581
827.756	Family	Bacteroidaceae	2.40863e-97	0.999434
828.722	Family	Porphyromonadaceae	7.86383e-187	0.999755
828.758	Family	Bacteroidaceae	1.59235e-101	0.999646
829.728	Family	Porphyromonadaceae	1.11871e-185	1
837.731	Family	Bacteroidaceae	7.19519e-103	0.972425
840.686	Species	Parabacteroides distasonis	3.03782e-142	0.998974
840.768	Class	Bacteroidetes	4.72871e-57	0.987432
841.689	Species	Parabacteroides distasonis	6.80817e-158	0.998632
841.771	Family	Bacteroidaceae	1.08244e-50	0.993062
842.738	Family	Porphyromonadaceae	3.45222e-155	1
842.772	Family	Bacteroidaceae	9.69158e-55	0.994407
849.732	Phylum	Bacteroidetes	5.69952e-80	0.95637
850.736	Family	Bacteroidaceae	5.17941e-82	0.974407
852.742	Class	Negativicutes	4.49327e-96	0.925386
854.703	Family	Porphyromonadaceae	2.01115e-187	1
855.709	Family	Porphyromonadaceae	8.20769e-192	0.999755
856.681	Species	Fusobacterium nucleatum	2.79364e-48	0.997265
857.629	Species	Clostridium perfringens	1.18571e-59	1
857.685	Species	Fusobacterium nucleatum	8.64381e-45	0.997265
858.691	Species	Parabacteroides distasonis	2.34717e-129	1
859.692	Species	Parabacteroides distasonis	1.11144e-111	1
861.368	Species	Delftia acidovorans	7.2022e-24	0.996587
863.747	Family	Bacteroidaceae	1.42928e-113	0.99023
864.75	Family	Bacteroidaceae	3.53894e-106	0.990938
866.693	Genus	Elizabethkingia	7.67416e-70	0.998294
867.592	Genus	Bifidobacterium	5.91485e-66	0.998991
867.696	Genus	Elizabethkingia	3.79171e-80	0.999147
869.507	Species	Streptococcus pneumoniae	1.25202e-63	0.999432
870.696	Class	Bacteroidetes	2.91454e-90	0.982273
871.7	Family	Bacteroidaceae	1.46203e-111	0.994124
873.378	Species	Bacillus cereus	4.71139e-108	1
873.711	Family	Porphyromonadaceae	1.49471e-179	0.999755
874.522	Species	Streptococcus pneumoniae	1.85852e-48	0.999432
877.569	Family	Propionibacteriaceae	5.25329e-161	1
877.76	Class	Bacteroidetes	2.27901e-66	0.968545
878.765	Class	Bacteroidetes	3.36175e-62	0.941818
880.707	Class	Bacteroidetes	7.74708e-87	0.9865
881.712	Class	Bacteroidetes	2.39307e-86	0.987364
887.531	Species	Rothia mucilaginosa	2.86873e-23	0.998974
888.541	Species	Rothia mucilaginosa	5.06774e-19	0.998974
889.608	Species	Lactobacillus rhamnosus	1.19432e-62	1
893.581	Genus	Bifidobacterium	1.75533e-21	0.952855
902.634	Species	Enterococcus gallinarum	3.32928e-78	0.998296
905.586	Family	Propionibacteriaceae	5.15758e-119	1
908.77	Species	Parabacteroides distasonis	3.31583e-129	0.998291
909.743	Family	Prevotellaceae	1.05078e-165	0.99951
910.748	Family	Prevotellaceae	5.6563e-206	1
913.569	Species	Rothia mucilaginosa	3.10112e-102	0.997265
914.57	Species	Rothia mucilaginosa	6.23768e-100	0.996581
915.568	Species	Rothia mucilaginosa	7.29507e-98	0.997265
916.541	Species	Staphylococcus pettenkoferi	9.15106e-24	0.997161
916.574	Species	Rothia mucilaginosa	3.6645e-80	0.996923
918.717	Species	Parabacteroides distasonis	3.9597e-50	0.998632
919.668	Species	Fusobacterium gonidiaformans	4.35527e-26	0.996593
919.723	Species	Parabacteroides distasonis	4.12663e-50	0.998632
922.756	Family	Prevotellaceae	7.40699e-203	0.999755
923.595	Species	Bifidobacterium breve	6.97987e-10	0.999432
923.762	Family	Prevotellaceae	1.17316e-152	0.998775
927.559	Species	Streptococcus pneumoniae	9.96496e-63	0.999432
927.586	Species	Rothia aeria	1.01435e-81	0.998296
930.721	Species	Parabacteroides distasonis	6.04438e-86	0.999658
931.724	Species	Parabacteroides distasonis	1.20759e-81	0.999316
932.735	Species	Parabacteroides distasonis	1.53718e-165	1
933.738	Species	Parabacteroides distasonis	6.1374e-167	1
934.754	Species	Parabacteroides distasonis	9.84263e-108	1
935.623	Species	Bifidobacterium longum	1.28335e-36	0.999432
935.786	Family	Bacteroidaceae	2.74289e-105	0.973487
944.737	Species	Parabacteroides distasonis	4.1126e-189	0.999316
945.744	Family	Porphyromonadaceae	0	1
945.763	Species	Bacteroides vulgatus	3.76925e-110	1
946.749	Family	Porphyromonadaceae	0	1
947.753	Family	Porphyromonadaceae	0	1
948.756	Family	Porphyromonadaceae	9.19319804792308e-318	1
948.799	Family	Bacteroidaceae	7.58153e-160	0.958018
949.777	Family	Porphyromonadaceae	2.85036e-162	0.926489
949.802	Family	Bacteroidaceae	2.98356e-189	0.999292
952.61	Species	Clostridium difficile	1.90324e-49	0.998974
958.747	Species	Parabacteroides distasonis	8.3464e-82	0.999316
960.764	Family	Porphyromonadaceae	3.59306e-231	1
961.668	Genus	Bifidobacterium	1.10562e-51	0.951918
961.767	Family	Porphyromonadaceae	7.35374e-227	1
962.762	Family	Porphyromonadaceae	4.25216e-203	1
963.779	Family	Porphyromonadaceae	4.87988e-176	0.999755
965.594	Species	Enterococcus faecium	3.77995e-55	1
966.81	Species	Bacteroides fragilis	5.84739e-30	0.997607
969.749	Species	Clostridium tertium	6.03153e-44	0.997161
975.683	Species	Pseudomonas aeruginosa	7.75101e-19	0.923181
975.779	Family	Porphyromonadaceae	9.5895e-69	0.997305
976.74	Family	Porphyromonadaceae	3.69416e-109	0.99902
978.672	Family	Propionibacteriaceae	2.56364e-42	0.922323
986.657	Species	Bifidobacterium longum	8.21414e-35	0.998864
993.756	Species	Clostridium tertium	1.71968e-115	1
994.757	Species	Clostridium tertium	2.34265e-103	1
995.608	Species	Clostridium innocuum	6.03589e-49	1
995.787	Species	Clostridium tertium	3.21388e-102	1
996.609	Species	Clostridium innocuum	1.12727e-44	0.998296
996.74	Species	Corynebacterium amycolatum	9.70098e-29	0.998296
996.77	Species	Clostridium tertium	8.87685e-105	1
997.75	Species	Corynebacterium amycolatum	3.335e-110	1
997.781	Species	Clostridium tertium	1.16789e-54	0.997161
998.752	Species	Corynebacterium amycolatum	1.46988e-112	1
999.762	Species	Corynebacterium amycolatum	4.10181e-110	1
