# Supplementary material for: Universal, untargeted detection of bacteria in tissues using metabolomics workflows
Source: Nat Commun. 2025 Jan 2;16:165. doi: 10.1038/s41467-024-55457-7 (PMC11697447; doi:10.1038/s41467-024-55457-7)
Supplement: Supplementary file 6 — Supplementary Data 3 [file 41467_2024_55457_MOESM6_ESM.xlsx]

## Sheet: Data 3
Supplementary Data 3. Tentative molecular assignment of taxon-specific markers. Isotope peaks as identified from inspection of raw data are indicated by bold font. Adduct ion formats were confirmed by isotopic pattern, and can be unknown due to peak overlapping and low signal-to-noise ratio. Ions were identified using exact mass in the LIPID MAPS® structure database, Human Metabolome Database and…
ID confidence level	Ion	TSM m/z	Isotope	Exact mass	Taxon	Level	Adduct Mass	ID	m/z error ( ppm)	Formula	Reference Nr.
4	[M-H]-	213.186		213.186	Veillonella	Genus	213.186	FA 13:0	0.938148	C13H26O2
4	[M-H]-	214.19	Isotope 213.186	214.19	Veillonella	Genus		FA 13:0		C13H26O2
4	[M-H]-	227.202		227.202	Fusobacteria	Phylum	227.202	FA 14:0	0.440138	C14H28O2
4	[M-H]-	228.205	Isotope 227.202	228.205	Fusobacteria	Phylum		FA 14:0		C14H28O2
4	[M-H]-	229.181		229.181	Veillonella	Genus	229.181	FA 13:0;O	0.872673	C13H26O3
5	Unknown	241.084		241.084	Streptococcus mitis	Species	241.083	Thymidine	3.31836	C10H14N2O5
4	[M-H]-	257.213		257.212	Flavobacteria	Class	257.212	FA 15:0;O	0.388784	C15H30O3	1
4	[M-H]-	271.12		271.117	Bacillus cereus	Species	271.119	FA 13:3;O4	5.16379	C13H20O6
4	[M-H]-	280.265		280.265	Flavobacteria	Class	280.265	Oleamide	0	C18H35NO
5	Unknown	284.162		284.162	Pseudomonas aeruginosa	Species	284.166	C9:db-PQS / C9:db-NQNO	11.9649	C18H22N1O2	2
4	[M-H]-	285.244		285.244	Prevotellaceae	Family	285.243	FA 17:0;O	2.80462	C17H34O3	1
4	[M-H]-	286.179		286.179	Pseudomonas aeruginosa	Species	286.181	C9-PQS / C9-NQNO	8.03686	C18H25NO2	2
4	[M-H]-	286.247	Isotope 285.244	286.248	Prevotellaceae	Family		FA 17:0;O		C17H34O3	1
4	[M-H]-	287.184	Isotope 286.179	287.183	Pseudomonas aeruginosa	Species		C9-PQS / C9-NQNO		C18H25NO2	2
4	[M-H]-	299.26		299.259	Helicobacteraceae	Family	299.259	FA 18:0;O	2.33911	C18H36O3
4	[M-H]-	311.26		311.26	Rhodospirillales	Order	311.259	FA 19:1;O	3.53403	C19H36O3
4	[M-H]-	312.263	Isotope 311.260	312.264	Rhodospirillales	Order		FA 19:1;O		C19H36O3
4	[M-H]-	324.255		324.255	Flavobacteria	Class	324.254	N-Myristoyl Proline/Dihydroceramide -H2	1.542	C19H35NO3
4	[M-H]-	325.259	Isotope 324.255	325.257	Flavobacteria	Class		N-Myristoyl Proline/Dihydroceramide -H2		C19H35NO3
4	[M-H]-	328.286		328.286	Bacteroidaceae	Family	328.286	NA 19:0;O2(Palmitoyl Serinol)/Dihydroceramide	0.304613	C19H39NO3	3
4	[M+Cl]-	364.263		364.263	Bacteroides thetaiotaomicron	Species	364.262	NA 19:0;O2(Palmitoyl Serinol)/Dihydroceramide	1.64716	C19H39NO3
5	[M-H]-	379.261		379.26	Bacteroidaceae	Family	379.262	FA 20:0;O2	4.74606	C20H40O4
4	[M-H]-	381.276		381.277	Bacteroidetes	Phylum	381.276	NAGln 16:1	2.88505	C21H38N2O4
4	[M-H]-	381.314		381.313	Flavobacteria	Class	381.316	Cholestane steroid	8.65423	C27H42O
4	[M-H]-	381.338		381.338	Corynebacterium striatum	Species	381.337	FA 24:1;O	2.36011	C24H46O3
4	[M-H]-	384.107		384.104	Streptococcus dysagalactiae	Species	384.106	Phosphatidylserine	5.20689	C13H24NO10P
4	[M-H]-	390.242		390.241	Bacteroides vulgatus	Species	390.244	17-(3-Pyridyl)-5,16-androstadien-3beta-acetate	6.40625	C26H33NO2
5	Unknown	423.35		423.348	Veillonella	Genus	423.348	FAHFA 26:1;O	1.18106	C26H48O4
5	[M-H]-	431.295		431.295	Clostridium perfringens	Species	431.291	NAGlu 20:4	6.95585	C25H40N2O4
4	[M-H]-	465.304		465.305	Bacteroidetes	Class	465.304	Cholesterol sulfate	0.214913	C27H46O4S
5	Unknown	475.318		475.318	Rhodospirillales	Order	475.32	Momordol	3.36616	C26H48O5
4	[M-H]-	478.294		478.295	Helicobacteraceae	Family	478.294	LPE 18:1	1.25446	C23H46NO7P
4	[M-H]-	492.311		492.308	Helicobacteraceae	Family	492.31	LPE 19:1	2.23437	C24H48NO7P
4	[M-H]-	493.311	Isotope 492.311	493.312	Helicobacteraceae	Family		LPE 19:1		C24H48NO7P
4	[M-H]-	495.311		495.31	Clostridium difficile	Species	495.309	LPG O-18:1	1.41326	C24H49O8P
3	[M-H]-	495.479		495.479	Corynebacteriaceae	Family	495.478	Corynomycolic acid C32:0	1.81643	C32H64O3	4
3	[M-H]-	496.482	Isotope 495.479	496.483	Corynebacteriaceae	Family		Corynomycolic acid C32:0		C32H64O3	4
4	[M-H]-	497.422		497.422	Peptoniphilus	Genus	497.421	DG 27:0	2.21141	C30H58O5
3	[M-H]-	497.485	Isotope 495.479	497.486	Corynebacteriaceae	Family		Corynomycolic acid C32:0		C32H64O3	4
4	[M-H]-	498.425	Isotope 497.422	498.425	Peptoniphilus	Genus		DG 27:0		C30H58O5
4	[M-H]-	508.341		508.343	Fusobacterium gonidiaformans	Species	508.341	LPE 20:0	3.93437	C25H52NO7P
4	[M-H]-	511.267		511.269	Micrococcus luteus	Species	511.27	ST 30:7;O7	2.1515	C30H40O7
4	[M-H]-	525.32		525.321	Staphylococcaceae	Family	525.32	LPG 19:0	2.09396	C25H51O9P
5	Unknown	537.491		537.491	Corynebacteriaceae	Family	537.489	FAHFA 34:0;O	3.72101	C34H66O4
5	Unknown	538.493	Isotope 537.491	538.495	Corynebacteriaceae	Family		FAHFA 34:0;O		C34H66O4
4	[M-H]-	555.52	Isotope 554.5156	555.52	Bacteroidaceae	Family	554.515	Cer 34:0;O3		C34H69NO4
4	[M+Cl]-	562.461		562.461	Bacteroidaceae	Family	562.461	Cer 32:0;O3	0	C32H65NO4
4	[M-H]-	564.463		564.463	Flavobacteria	Class	564.463	NA 34:3;O4	0	C34H63NO5	5
4	[M-H]-	565.465	Isotope 564.463	565.468	Flavobacteria	Class		NA 34:3;O4		C34H63NO5	5
4	[M-H]-	566.48		566.482	Flavobacteria	Class	566.479	NA 34:2;O4	5.29587	C34H65NO5	5
4	[M-H]-	567.483	Isotope 566.480	567.485	Flavobacteria	Class		NA 34:2;O4		C34H65NO5	5
4	[M-H]-	568.486	Isotope 566.480	568.487	Flavobacteria	Class		NA 34:2;O4		C34H65NO5	5
4	[M-H]-	569.492	Isotope 566.480	569.49	Flavobacteria	Class		NA 34:2;O4		C34H65NO5	5
4	[M+Cl]-	572.482		572.481	Bacteroidaceae	Family	572.481	Cer 34:1;O2	0	C34H67NO3
4	[M+Cl]-	576.477		576.477	Bacteroidaceae	Family	576.476	Cer 33:0;O3	1.38774	C33H67NO4
4	[M+Cl]-	577.481	Isotope 576.477	577.48	Bacteroidaceae	Family		Cer 33:0;O3		C33H67NO4
4	[M+Cl]-	581.434		581.436	Rhodospirillales	Order	581.434	FAHFA 35:3;O	2.23585	C35H62O4
4	[M+Cl]-	583.432	Isotope 581.4355	583.431	Rhodospirillales	Order		FAHFA 35:3;O		C35H62O4
4	[M-H]-	586.498		586.498	Bacteroidetes	Class	586.497	Cer 35:1;O2	2.21655	C35H69NO3
3	[M+Cl]-	590.493		590.492	Bacteroidaceae	Family	590.492	Cer 34:0;O3 (dihydroceramide, Cer(d18:0/16:0(2OH)))	0.16935	C34H69NO4	6
3	[M+Cl]-	591.497	Isotope 590.493	591.496	Bacteroidaceae	Family		Cer 34:0;O3 (dihydroceramide, Cer(d18:0/16:0(2OH)))		C34H69NO4	6
3	[M+Cl]-	592.49	Isotope 590.493	592.488	Bacteroidaceae	Family		Cer 34:0;O3 (dihydroceramide, Cer(d18:0/16:0(2OH)))		C34H69NO4	6
3	[M+Cl]-	593.493	Isotope 590.493	593.492	Bacteroidaceae	Family		Cer 34:0;O3 (dihydroceramide, Cer(d18:0/16:0(2OH)))		C34H69NO4	6
3	[M+Cl]-	594.496	Isotope 590.493	594.495	Bacteroidaceae	Family		Cer 34:0;O3 (dihydroceramide, Cer(d18:0/16:0(2OH)))		C34H69NO4	6
3	[M+Cl]-	604.509		604.51	Bacteroidetes	Class	604.508	Cer 35:0;O3 (dihydroceramide, Cer(d18:0/βh17:0))	4.30102	C35H71NO4	6,7
3	[M+Cl]-	605.513	Isotope 604.509	605.514	Bacteroidetes	Class		Cer 35:0;O3 (dihydroceramide, Cer(d18:0/βh17:0))		C35H71NO4	6,7
3	[M+Cl]-	606.505	Isotope 604.509	606.506	Bacteroidetes	Class		Cer 35:0;O3 (dihydroceramide, Cer(d18:0/βh17:0))		C35H71NO4	6,7
4	[M+Cl]-	607.508	Isotope 604.509	607.51	Bacteroidetes	Class		Cer 35:0;O3 (dihydroceramide, Cer(d18:0/βh17:0))		C35H71NO4
4	[M+Cl]-	608.511	Isotope 604.509	608.513	Prevotellaceae	Family		Cer 35:0;O3 (dihydroceramide, Cer(d18:0/βh17:0))		C35H71NO4	6,7
5	Unknown	613.46		613.46	Veillonella	Genus	613.46	DG 33:2	1.30408	C36H66O5
5	Unknown	615.268		615.263	Bacillus cereus	Species	615.271	PA 24:2;O3	12.8399	C27H49O11P
5	Unknown	616.508		616.508	Bacteroidetes	Class	616.508	Cer 36:1;O3	1.13543	C36H71NO4
5	Unknown	617.513	Isotope 616.508	617.513	Bacteroidetes	Class		Cer 36:1;O3		C36H71NO4
4	[M-H]-	618.478		618.479	Flavobacteria	Class	618.474	Cer 37:5;O5	7.92273	C37H65NO6
4	[M-H]-	620.467	Isotope 618.478	620.464	Flavobacteria	Class		Cer 37:5;O5		C37H65NO6
4	[M+Cl]-	624.439		624.439	Flavobacteria	Class	624.44	Cer 36:5;O4	1.121	C36H63NO5
5	Unknown	626.523		626.523	Flavobacteria	Class	626.529	Cer 38:2;O2	9.57658	C38H73NO3
4	[M-H]-	631.475		631.474	Listeriaceae	Family	631.471	PA O-32:1 / TG(17:0/8:0/8:0)	5.22589	C35H69O7P
5	Unknown	632.539		632.538	Bacteroidetes	Class	632.539	Cer 37:0;O3	0.790465	C37H75NO4
5	Unknown	634.521		634.516	Bacteroides fragilis	Species	634.518	Cer 36:0;O4	3.4672	C36H73NO5
5	Unknown	637.479		637.481	Elizabethkingia	Genus	637.484	DG 38:7	4.07854	C41H66O5
5	Unknown	638.491	Isotope 637.479	638.49	Elizabethkingia	Genus		DG 38:7		C41H66O5
5	Unknown	639.383		639.382	Clostridium perfringens	Species	639.38	PA 29:1	3.28443	C32H61O8P
4	[M-H]-	646.486		646.484	Fusobacterium nucleatum	Species	646.482	PE Plasmalogen (PE O-30:1) / PE (P-30:0)	3.09367	C35H70NO7P	1
5	Unknown	646.521		646.52	Bacteroidetes	Class	646.518	Cer 37:1;O4	2.78414	C37H73NO5
4	[M-H]-	648.499		648.5	Bacteroidetes	Class	648.497	PE O-30:0	3.70086	C35H72NO7P
4	[M-H]-	649.505	Isotope 648.499	649.506	Bacteroidaceae	Family		PE O-30:0		C35H72NO7P
4	[M+Cl]-	664.515		664.513	Bacteroidetes	Class	664.508	Cer 40:5;O3	7.67485	C40H71NO4
4	[M-H]-	665.512		665.512	Elizabethkingia	Genus	665.515	DG 40:7	4.20727	C43H70O5
4	[M-H]-	666.507	Isotope 665.512	666.506	Elizabethkingia	Genus		DG 40:7		C43H70O5
4	[M-H]-	667.529		667.528	Prevotellaceae	Family	667.531	DG 40:6	3.44553	C43H72O5
4	[M-H]-	669.544		669.543	Bacteroidaceae	Family	669.546	DG 40:5	5.37677	C43H74O5
4	[M-H]-	677.524		677.522	Bacteroides fragilis	Species	677.523	Ceramide Phosphorylethanolamine CerPE 34:0;O3	2.50914	C36H74N2O7P	6,7,8
4	[M-H]-	678.529	Isotope 677.524	678.525	Bacteroides fragilis	Species		Ceramide Phosphorylethanolamine CerPE 34:0;O3		C36H74N2O7P	6,7,8
4	[M-H]-	679.53	Isotope 677.524	679.528	Bacteroides fragilis	Species		Ceramide Phosphorylethanolamine CerPE 34:0;O3		C36H74N2O7P	6,7,8
4	[M-H]-	682.546	Isotope 681.5453	682.552	Prevotellaceae	Family	681.546	DG 41:6		C44H74O5
4	[M-H]-	683.559		683.559	Bacteroidaceae	Family	683.562	DG 41:5	4.38878	C44H76O5
4	[M-H]-	684.563	Isotope 683.559	684.562	Bacteroidaceae	Family		DG 41:5		C44H76O5
4	[M-H]-	685.563	Isotope 683.559	685.567	Bacteroidaceae	Family		DG 41:5		C44H76O5
4	[M-H]-	690.51		690.51	Prevotellaceae	Family	690.508	PE 32:0	2.89642	C37H74NO8P
4	[M-H]-	691.539		691.54	Bacteroidetes	Class	691.539	Ceramide Phosphorylethanolamine CerPE 35:0;O3	1.15684	C37H76N2O7P	6,9
4	[M-H]-	692.543	Isotope 691.539	692.543	Bacteroidetes	Class		Ceramide Phosphorylethanolamine CerPE 35:0;O3		C37H76N2O7P	6,9
4	[M-H]-	697.574		697.574	Bacteroidetes	Class	697.578	DG 42:5	5.30407	C45H78O5
4	[M-H]-	698.578	Isotope 697.574	698.577	Bacteroidetes	Class		DG 42:5		C45H78O5
4	[M-H]-	717.582		717.581	Rhodospirillales	Order	717.58	PA O-38:0	1.25421	C41H83O7P
5	Unknown	725.55		725.551	Bacteroides vulgatus	Species	725.549	TG 40:2	2.61871	C43H78O6
4	[M-H]-	729.58		729.58	Rhodospirillales	Order	729.58	PA O-39:1	0.411195	C42H83O7P
4	[M-H]-	739.531		739.532	Rhizobiales	Order	739.528	PA 39:3	4.4623	C42H77O8P
4	[M-H]-	743.597		743.598	Rhodospirillales	Order	743.596	PA O-40:1	2.28619	C43H85O7P
4	[M-H]-	749.573	Isotope 747.5211	749.572	Rhodospirillales	Order	747.518	PG 34:1		C40H77O10P
4	[M+Cl]-	752.542		752.547	Bacteroides fragilis	Species	752.545	B. fragilis-α-Galactosylceramides (α-GalCerBf )	2.92341	C40H79NO9	6
4	[M-H]-	757.58		757.578	Rhodospirillales	Order	757.575	PA 40:1	4.092	C43H83O8P
4	[M+Cl]-	759.557		759.559	Clostridium difficile	Species	759.555	Dihydromonoanhydrobacterioruberin	5.79287	C43H80O8
4	[M+Cl]-	760.556	Isotope 759.557	760.563	Clostridium difficile	Species		Dihydromonoanhydrobacterioruberin		C43H80O8
4	[M-H]-	763.549		763.55	Staphylococcaceae	Family	763.55	PG 35:0	0	C41H81O10P
4	[M-H]-	763.583		763.588	Rhodospirillales	Order	763.586	PG O-36:0	2.75018	C42H85O9P
4	[M-H]-	764.553	Isotope 763.549	764.554	Staphylococcaceae	Family		PG 35:0		C41H81O10P
4	[M-H]-	765.488		765.489	Propionibacteriaceae	Family	765.492	PI O-30:1	4.96413	C39H75O12P
4	[M+Cl]-	765.53		765.53	Gardnerella	Genus	765.529	MGDG 32:0	1.43692	C41H78O10
4	[M-H]-	765.55	Isotope 763.549	765.556	Staphylococcaceae	Family		PG 35:0		C41H81O10P
4	[M-H]-	766.503	Isotope 765.488	766.499	Propionibacteriaceae	Family		PG O-34:3		C40H75O9P
5	[M-H]-	769.597	Isotope 768.5936	769.596	Clostridium ramosum	Species	768.6	HexCer 38:2;O3		C44H83NO9
4	[M-H]-	772.518	Isotope 771.5189	772.522	Moraxella catarrhalis	Species	771.518	PG 36:3		C42H77O10P
4	[M-H]-	779.508		779.509	Propionibacteriaceae	Family	779.508	PI O-31:1	1.02629	C40H77O12P
4	[M+Cl]-	781.582	Isotope 780.5734	781.576	Bacteroides fragilis	Species	780.576	B. fragilis-α-Galactosylceramides (α-GalCerBf )		C42H83NO9	6
5	[M-H]-	793.558		793.574	Helicobacteraceae	Family	793.575	PA 43:4	1.38613	C46H83O8P
4	[M-H]-	794.573	Isotope 793.558	794.578	Helicobacteraceae	Family		PA 43:4		C46H83O8P
4	[M+Cl]-	814.707		814.706	Parabacteroides distasonis	Species	814.706	Cer 49:1;O4	0.736462	C49H97NO5
5	Unknown	815.547		815.546	Gardnerella	Genus	815.548	SM 39:5;O	1.34879	C44H81N2O7P
4	[M-H]-	827.486		827.492	Bifidobacterium	Genus	827.487	PA 44:10;O2	6.76748	C47H73O10P
4	[M+Cl]-	828.722		828.726	Porphyromonadaceae	Family	828.722	Cer 50:1;O4	5.18871	C50H99NO5
4	[M+Cl]-	829.728	Isotope 828.722	829.727	Porphyromonadaceae	Family		Cer 50:1;O4		C50H99NO5
4	[M-H]-	837.731		837.731	Bacteroidaceae	Family	837.734	TG(52:5)	3.81983	C55H98O5
5	[M-H]-	840.686		840.685	Parabacteroides distasonis	Species	840.693	HexCer 43:1;O3	10.4675	C49H95NO9
4	[M-H]-	841.689	Isotope 840.686	841.688	Parabacteroides distasonis	Species		HexCer 43:1;O3		C49H95NO9
4	[M+Cl]-	842.738		842.736	Porphyromonadaceae	Family	842.737	Cer 51:1;O4	1.06795	C51H101NO5
4	[M-H]-	854.703		854.703	Porphyromonadaceae	Family	854.701	PC O-42:2	3.042	C50H98NO7P
4	[M-H]-	855.709	Isotope 854.703	855.707	Porphyromonadaceae	Family		PC O-42:2		C50H98NO7P
4	[M-H]-	856.681		856.681	Fusobacterium nucleatum	Species	856.68	PE 44:1	1.05057	C49H96NO8P
4	[M-H]-	857.629		857.629	Clostridium perfringens	Species	857.628	PG 42:2	1.74901	C48H91O10P
4	[M-H]-	857.685	Isotope 856.681	857.688	Fusobacterium nucleatum	Species		PE 44:1		C49H96NO8P
4	[M-H]-	858.691		858.696	Parabacteroides distasonis	Species	858.696	PE 44:0	0.116456	C49H98NO8P
4	[M-H]-	859.692	Isotope 858.691	859.698	Parabacteroides distasonis	Species		PE 44:0		C49H98NO8P
4	[M-H]-	863.747		863.751	Bacteroidaceae	Family	863.75	TG 54:6	1.04197	C57H100O5
4	[M-H]-	864.75	Isotope 863.747	864.754	Bacteroidaceae	Family		TG 54:6		C57H100O5
4	[M+Cl]-	867.592		867.596	Bifidobacterium	Genus	867.589	PG 40:1	8.06834	C46H89O10P
4	[M-H]-	874.522	Isotope 871.5192	874.521	Streptococcus pneumoniae	Species	871.515	TG 53:18;O2		C56H72O8
4	[M+Cl]-	887.531	Isotope 885.5343	887.531	Rothia mucilaginosa	Species	885.527	PI 35:1		C44H83O13P
4	[M+Cl]-	888.541	Isotope 885.5326	888.537	Rothia mucilaginosa	Species	885.527	PI 35:1		C44H83O13P
4	[M+Cl]-	913.569		913.569	Rothia mucilaginosa	Species	913.573	PG 44:6	3.94057	C50H87O10P
4	[M+Cl]-	914.57	isotope 913.5644	914.573	Rothia mucilaginosa	Species		PG 44:6		C50H87O10P
4	[M+Cl]-	915.568	isotope 913.5644	915.568	Rothia mucilaginosa	Species		PG 44:6		C50H87O10P
4	[M+Cl]-	916.574	Isotope 915.5664	916.571	Rothia mucilaginosa	Species		PG 44:6		C50H87O10P
4	[M-H]-	918.717		918.719	Parabacteroides distasonis	Species	918.717	C15:0 substituted PG Dihydroceramide	2.72119	C51H102NO10P
4	[M-H]-	919.668		919.671	Fusobacterium gonidiaformans	Species	919.664	PI O-41:1	6.74159	C50H97O12P
4	[M-H]-	919.723	isotope 918.717	919.722	Parabacteroides distasonis	Species	919.72	C15:0 substituted PG Dihydroceramide		C51H102NO10P
5	Unknown	930.721		930.721	Parabacteroides distasonis	Species	930.717	PS 46:0	4.62009	C52H102NO10P
5	Unknown	931.724	Isotope 930.721	931.726	Parabacteroides distasonis	Species		PS 46:0		C52H102NO10P
4	[M-H]-	932.735		932.735	Parabacteroides distasonis	Species	932.732	C15:0 substituted PG Dihydroceramide	2.57308	C52H104NO10P	8
4	[M-H]-	933.738	Isotope 932.735	933.74	Parabacteroides distasonis	Species		C15:0 substituted PG Dihydroceramide		C52H104NO10P	8
4	[M-H]-	934.754	Isotope 932.735	934.746	Parabacteroides distasonis	Species		C15:0 substituted PG Dihydroceramide		C52H104NO10P	8
4	[M-H]-	944.737		944.734	Parabacteroides distasonis	Species	944.732	C15:0 substituted PG Dihydroceramide	1.16435	C53H104NO10P
4	[M-H]-	945.744	isotope 944.737	945.738	Porphyromonadaceae	Family		C15:0 substituted PG Dihydroceramide		C53H104NO10P
5	Unknown	945.763		945.763	Bacteroides vulgatus	Species	945.768	TG 56:4	5.81538	C59H106O6
3	[M-H]-	946.749		946.749	Porphyromonadaceae	Family	946.748	C15:0 substituted PG Dihydroceramide, PG(d18:0/C15:0)	0.844998	C53H106NO10P	8,10
3	[M-H]-	947.753	Isotope 946.749	947.753	Porphyromonadaceae	Family		C15:0 substituted PG Dihydroceramide, PG(d18:0/C15:0)		C53H106NO10P	8,10
3	[M-H]-	948.756	Isotope 946.749	948.756	Porphyromonadaceae	Family		C15:0 substituted PG Dihydroceramide, PG(d18:0/C15:0)		C53H106NO10P	8,10
5	[M-H]-	948.799	Isotope 946.7464	948.796	Bacteroidaceae	Family		Hex2Cer 40:0;O2		C52H101NO13
3	[M-H]-	949.777	Isotope 946.749	949.76	Porphyromonadaceae	Family		C15:0 substituted PG Dihydroceramide, PG(d18:0/C15:0)		C53H106NO10P	8,10
5	[M-H]-	949.802	Isotope 946.7464	949.801	Bacteroidaceae	Family		Hex2Cer 40:0;O2		C52H101NO13
5	Unknown	952.61		952.611	Clostridium difficile	Species	952.605	Am-Hex-PE O-38:3	6.50847	C49H92NO12P
4	[M-H]-	958.747		958.747	Parabacteroides distasonis	Species	958.748	C15:0 substituted PG Dihydroceramide	0.834421	C54H106NO10P
4	[M-H]-	960.764		960.764	Porphyromonadaceae	Family	960.764	C15:0 substituted PG Dihydroceramide	0.520419	C54H108NO10P	8
4	[M-H]-	961.767	Isotope 960.764	961.768	Porphyromonadaceae	Family	961.767	C15:0 substituted PG Dihydroceramide		C54H108NO10P	8
4	[M-H]-	962.762	Isotope 960.764	962.77	Porphyromonadaceae	Family	962.77	C15:0 substituted PG Dihydroceramide		C54H108NO10P	8
4	[M-H]-	963.779	Isotope 960.764	963.776	Porphyromonadaceae	Family	963.774	C15:0 substituted PG Dihydroceramide		C54H108NO10P	8
4	[M+Cl]-	965.594		965.594	Enterococcus faecium	Species	965.589	PI 41:3 / PI(PGF1alpha/20:0)	5.48888	C50H91O13P
Reference
1	Ryan, E., Gonzalez Pastor, B., Gethings, L. A., Clarke, D. J. & Joyce, S. A. Lipidomic Analysis Reveals Differences in Bacteroides Species Driven Largely by Plasmalogens, Glycerophosphoinositols and Certain Sphingolipids. Metabolites 13, 360 (2023).
2	Bardin, E. E. et al. Metabolic Phenotyping and Strain Characterisation of Pseudomonas aeruginosa Isolates from Cystic Fibrosis Patients Using Rapid Evaporative Ionisation Mass Spectrometry. Scientific Reports 8, 10952 (2018). https://doi.org:10.1038/s41598-018-28665-7
3	Cohen, L. J. et al. Commensal bacteria make GPCR ligands that mimic human signalling molecules. Nature 549, 48-53 (2017). https://doi.org:10.1038/nature23874
4	Gastambide-Odier, M. & Lederer, E. Biosynthesis of Corynomycolic Acid from Two Molecules of Palmitic Acid. Nature 184, 1563-1564 (1959). https://doi.org:10.1038/1841563b0
5	Chianese, G. et al. Linear Aminolipids with Moderate Antimicrobial Activity from the Antarctic Gram-Negative Bacterium Aequorivita sp. Marine Drugs 16, 187 (2018).
6	Wieland Brown, L. C. et al. Production of α-galactosylceramide by a prominent member of the human gut microbiota. PLoS Biol 11, e1001610 (2013). https://doi.org:10.1371/journal.pbio.1001610
7	Frankfater, C. F., Sartorio, M. G., Valguarnera, E., Feldman, M. F. & Hsu, F.-F. Lipidome of the Bacteroides Genus Containing New Peptidolipid and Sphingolipid Families Revealed by Multiple-Stage Mass Spectrometry. Biochemistry 62, 1160-1180 (2023). https://doi.org:10.1021/acs.biochem.2c00664
8	Nichols, F. C. et al. Structures and biological activity of phosphorylated dihydroceramides of Porphyromonas gingivalis. Journal of Lipid Research 45, 2317-2330 (2004). https://doi.org:10.1194/jlr.M400278-JLR200
9	Mirretta Barone, C. et al. Spatially resolved lipidomics shows conditional transfer of lipids produced by Bacteroides thetaiotaomicron into the mouse gut. Cell Host Microbe 32, 1025-1036 e1025 (2024). https://doi.org:10.1016/j.chom.2024.04.021
10	Tavana, A. M. et al. Phospholipid analogues of Porphyromonas gingivalis. Journal of Applied Microbiology 88, 791-799 (2000). https://doi.org:https://doi.org/10.1046/j.1365-2672.2000.01026.x
11	Schymanski, E. L. et al. Identifying Small Molecules via High Resolution Mass Spectrometry: Communicating Confidence. Environmental Science & Technology 48, 2097-2098 (2014).
