# Supplementary material for: Universal, untargeted detection of bacteria in tissues using metabolomics workflows
Source: Nat Commun. 2025 Jan 2;16:165. doi: 10.1038/s41467-024-55457-7 (PMC11697447; doi:10.1038/s41467-024-55457-7)
Supplement: Supplementary file 7 — Supplementary Data 4 [file 41467_2024_55457_MOESM7_ESM.xlsx]

## Sheet: Data 4
Supplementary Data 4. Metaspace and MetaboLights access links for imaging datasets. For human colorectal tissue samples, patients underwent hemicolectomy and were sampled from the center of the tumour (CT) and 5 and 10 cm away from the tumour (regarded as healthy).
Sample type	Sample Name	Metaspace Access Links	MetaboLights Access Links	Tissue Site	Surgical Procedure
Human colorectal tissues	A14 10cm S3	https://metaspace2020.eu/datasets?q=ICL%2F%2FA14%2010cm%20S3-centroid	https://www.ebi.ac.uk/metabolights/MTBLS289/	10 cm distant from the tumour	Extended right hemicolectomy
	A14 5cm S3	https://metaspace2020.eu/datasets?q=ICL%2F%2FA14%205cm%20S3-centroid		5 cm distant from the tumour	Extended right hemicolectomy
	A14 CT S2	https://metaspace2020.eu/datasets?q=ICL%2F%2FA14%20CT%20		centre of the tumour	Extended right hemicolectomy
	A15 10cm S3	https://metaspace2020.eu/datasets?q=A15%2010cm%20S3		10 cm distant from the tumour	Right hemicolectomy
	A17 10cm S4	https://metaspace2020.eu/datasets?q=A17%2010cm%20S4		10 cm distant from the tumour	Right hemicolectomy
	A17 5cm S3	https://metaspace2020.eu/datasets?q=A17%205cm%20S3		5 cm distant from the tumour	Right hemicolectomy
	A17 CT S6	https://metaspace2020.eu/datasets?q=A17%20CT		centre of the tumour	Right hemicolectomy
	A22 10cm S3	https://metaspace2020.eu/datasets?q=A22%2010		10 cm distant from the tumour	Extended right hemicolectomy
	A22 5cm S4	https://metaspace2020.eu/datasets?q=A22%205		5 cm distant from the tumour	Extended right hemicolectomy
	A22 CT S3	https://metaspace2020.eu/datasets?q=A22%20CT%20S3		centre of the tumour	Extended right hemicolectomy
	A22 CT S4	https://metaspace2020.eu/datasets?q=A22%20CT%20S4		centre of the tumour	Extended right hemicolectomy
	A31 10cm S4	https://metaspace2020.eu/datasets?q=A31%2010		10 cm distant from the tumour	Right hemicolectomy
	A31 5cm S3	https://metaspace2020.eu/datasets?q=A31%205		5 cm distant from the tumour	Right hemicolectomy
	A31 CT S3	https://metaspace2020.eu/datasets?q=A31%20CT		centre of the tumour	Right hemicolectomy
	A35 CT S4	https://metaspace2020.eu/datasets?q=A35%20C		centre of the tumour	Right hemicolectomy
	A36 10cm S3	https://metaspace2020.eu/datasets?q=A36%2010		10 cm distant from the tumour	Right hemicolectomy
	A36 CT S10	https://metaspace2020.eu/datasets?q=A36%20CT		centre of the tumour	Right hemicolectomy
	A37 10cm S4	https://metaspace2020.eu/datasets?q=A37%2010		10 cm distant from the tumour	Left hemicolectomy
	A37 5cm S3	https://metaspace2020.eu/datasets?q=A37%205		5 cm distant from the tumour	Left hemicolectomy
	A37 CT S2	https://metaspace2020.eu/datasets?q=A37%20CT%20S2		centre of the tumour	Left hemicolectomy
	A37 CT S3	https://metaspace2020.eu/datasets?q=A37%20CT%20S3		centre of the tumour	Left hemicolectomy
	A38 10cm S4	https://metaspace2020.eu/datasets?q=A38%2010cm%20S4		10 cm distant from the tumour	Right hemicolectomy
	A38 10cm S5	https://metaspace2020.eu/datasets?q=A38%2010cm%20S5		10 cm distant from the tumour	Right hemicolectomy
	A38 5cm S4	https://metaspace2020.eu/datasets?q=A38%205cm%20S		5 cm distant from the tumour	Right hemicolectomy
	A42 5cm S3	https://metaspace2020.eu/datasets?q=A42%205cm%20S		5 cm distant from the tumour	Right hemicolectomy
	A42 CT S1	https://metaspace2020.eu/datasets?q=A42%20CT%20S1-centroid		centre of the tumour	Right hemicolectomy
	A42 CT S10	https://metaspace2020.eu/datasets?q=A42%20CT%20S10-centroid		centre of the tumour	Right hemicolectomy
	A49 10cm S4	https://metaspace2020.eu/datasets?q=A49%2010		10 cm distant from the tumour	Right hemicolectomy
	A49 5cm S5	https://metaspace2020.eu/datasets?q=A49%205		5 cm distant from the tumour	Right hemicolectomy
	A49 CT S4 copy	https://metaspace2020.eu/datasets?q=A49%20CT%20		centre of the tumour	Right hemicolectomy
	A51 10cm S3	https://metaspace2020.eu/datasets?q=A51%2010cm%20S3		10 cm distant from the tumour	Right hemicolectomy
	A55 10cm S3	https://metaspace2020.eu/datasets?q=A55%2010cm%20S3		10 cm distant from the tumour	Left hemicolectomy
	A55 5cm S3	https://metaspace2020.eu/datasets?q=A55%205cm%20S3		5 cm distant from the tumour	Left hemicolectomy
	A55 CT S3	https://metaspace2020.eu/datasets?q=A55%20CT%20S3		centre of the tumour	Left hemicolectomy
	A56 5cm S5	https://metaspace2020.eu/datasets?q=A56%205cm%20S5		5 cm distant from the tumour	Right hemicolectomy
	A56 CT S5	https://metaspace2020.eu/datasets?q=A56%20CT%20S5		centre of the tumour	Right hemicolectomy
	A57 10cm S5	https://metaspace2020.eu/datasets?q=A57%2010cm%20S5-centroid		10 cm distant from the tumour
	A57 5cm S4	https://metaspace2020.eu/datasets?q=A57%205cm%20S4-centroid		5 cm distant from the tumour
	A57 CT S3	https://metaspace2020.eu/datasets?q=A57%20CT%20S3		centre of the tumour
	A62 5cm S4	https://metaspace2020.eu/datasets?q=A62%205cm%20S4		5 cm distant from the tumour	Right hemicolectomy
	A62 CT S3	https://metaspace2020.eu/datasets?q=A62%20CT%20S3		centre of the tumour	Right hemicolectomy
	A64 10cm S5	https://metaspace2020.eu/datasets?q=A64%2010cm%20S5		10 cm distant from the tumour	Right hemicolectomy
	A64 5cm S5	https://metaspace2020.eu/datasets?q=A64%205cm%20S5		5 cm distant from the tumour	Right hemicolectomy
	A64 CT S2	https://metaspace2020.eu/datasets?q=A64%20CT		centre of the tumour	Right hemicolectomy
Murine colorectal tissue	Figure6e_coloreactaltumour	https://metaspace2020.eu/annotations?mdtype=Imaging%20MS&ds=2024-08-01_15h22m13s	https://www.ebi.ac.uk/metabolights/MTBLS10846
Murine jejunum tissue	SIFigure9_jejunum	https://metaspace2020.eu/annotations?mdtype=Imaging%20MS&ds=2024-08-01_15h23m42s
Helicobacter pylori-infected murine gastric tissue	Figure6b_HpStomach_E3B3S15_1wk infected	METASPACE annotation platform (metaspace2020.eu)
