# Supplementary material for: Universal, untargeted detection of bacteria in tissues using metabolomics workflows
Source: Nat Commun. 2025 Jan 2;16:165. doi: 10.1038/s41467-024-55457-7 (PMC11697447; doi:10.1038/s41467-024-55457-7)
Supplement: Supplementary file 8 — Supplementary Data 5 [file 41467_2024_55457_MOESM8_ESM.xlsx]

## Sheet: Data 5
Supplementary Data 5. Comparison of number of taxon-specific markers detected by DESI-MSI and copy numbers of bacteria detected by 16S rRNA sequencing-based community analysis for the same colorectal tissue specimens on class-level.
	Number of taxon-specific markers detected by DESI-MSI											Bacteria detected by 16S rRNA sequencing-based community analysis
	Bacteroidia	Flavobacteria	Alphaproteobacteria	Epsilonproteobacteria	Gammaproteobacteria	Actinobacteria (class)	Bacilli	Clostridia	Negativicutes	Fusobacteria (class)		Bacteroidia	Flavobacteria	Alphaproteobacteria	Betaproteobacteria	Epsilonproteobacteria	Gammaproteobacteria	Actinobacteria (class)	Bacilli	Clostridia	Negativicutes	Fusobacteria (class)
A14 10CM	2	0	1	0	0	0	0	0	0	0		596	11	7	256	0	573	6	1	2421	0	5
A14 5CM	1	0	0	0	0	0	0	0	0	0		294	3	1	29	0	167	2	2	682	0	2
A14 CT	7	1	2	0	0	0	1	2	0	0		525	32	33	516	0	837	15	159	3286	0	171
A15 10CM	0	0	0	0	0	0	0	0	0	0		648	2	1	27	0	33	2	10	1119	0	62
A17 10CM	11	1	0	0	0	0	0	0	0	0		1940	25	40	130	5	108	2	280	1843	3	102
A17 5CM	1	0	0	0	0	0	0	0	0	0		635	23	33	39	17	57	7	48	849	0	60
A17 CT	12	2	0	0	0	0	1	0	0	0		2287	13	6	46	31	15	5	89	509	0	1782
A22 10CM	2	2	0	0	0	1	0	0	0	0		310	0	5	29	0	16	28	6	1288	0	18
A22 5CM	0	0	0	1	0	0	0	0	0	0		1143	41	55	107	0	54	25	14	2303	0	275
A22 CT	10	5	0	0	0	0	1	0	0	0		1056	0	47	125	0	40	32	36	2118	0	466
A31 10CM	4	0	0	0	0	0	0	0	0	0		237	10	6	447	0	608	3	142	321	0	6
A31 5CM	3	1	0	1	0	0	1	0	0	0		758	46	8	475	0	549	6	59	442	0	20
A31 CT	3	3	0	1	0	0	0	0	0	0		1594	3	1	291	1	440	19	42	1779	0	61
A36 10CM	5	0	0	0	0	0	3	0	0	0		1139	15	0	46	2	53	6	3	1229	0	6
A36 CT	4	3	0	4	0	2	0	3	0	1		834	40	0	4	4	14	2	14	1671	0	6
A37 10CM	3	4	1	1	0	4	1	4	1	0		233	2	38	3	0	42	14	4	1877	0	2
A37 5CM	0	2	0	1	0	1	0	0	1	0		160	16	83	59	9	94	46	89	1280	0	150
A37 CT	4	1	0	0	0	0	0	0	0	0		226	0	57	11	1	43	6	9	1460	0	4
A38 10CM	5	5	0	0	1	3	0	0	1	0		1463	4	2	260	0	886	10	268	1082	45	2
A38 5CM	6	4	0	0	0	0	1	0	1	0		582	0	0	58	0	383	2	76	295	12	0
A42 10CM	4	1	0	1	0	1	0	1	0	0		1202	5	11	130	2	67	23	601	4392	0	50
A42 CT	8	4	0	1	0	1	1	0	1	1		1432	0	0	319	8	67	8	297	2523	0	233
A49 10CM	7	3	0	1	1	3	1	2	0	1		446	96	55	200	1	158	33	215	1537	5	98
A49 5CM	2	1	0	1	1	0	0	0	0	0		826	3	19	113	4	59	30	978	1299	15	240
A49 CT	3	0	0	1	1	0	0	0	0	0		379	1	0	30	51	16	16	717	430	0	392
A51 10CM	4	2	0	0	0	1	0	0	0	1		345	15	7	21	0	75	10	16	2349	0	39
A55 10CM	5	0	0	0	0	1	3	1	0	0		28	347	216	638	0	768	39	6	96	0	0
A55 5CM	1	1	0	0	0	0	0	0	1	0		181	126	63	262	0	594	10	2	356	0	1
A55 CT	4	1	0	0	0	1	1	0	0	0		462	392	310	926	2	1002	88	82	412	0	42
A56 5CM	7	0	0	1	0	1	0	0	0	0		2009	29	25	281	1	399	35	34	1937	0	31
A56 CT	19	4	2	1	0	0	0	1	1	0		1194	1	0	165	0	681	6	14	1467	0	40
A57 10CM	3	1	0	0	0	0	0	0	0	0		623	0	2	24	0	4	14	9	3158	0	0
A57 5CM	12	3	1	0	0	2	1	4	0	0		798	11	6	14	0	9	18	10	2420	0	4
A57 CT	7	4	1	0	0	3	0	0	0	0		607	0	0	14	0	2	9	1	1601	0	4
A62 5CM	4	2	0	0	1	1	0	0	0	0		1328	2	3	48	2	448	8	13	1127	0	0
A62 CT	4	3	0	0	1	0	1	0	0	0		1027	0	0	28	0	18	2	28	1297	0	2
A64 10CM	2	2	0	0	0	1	0	0	0	0		241	1	27	12	0	415	5	12	608	0	4
A64 5CM	36	9	2	2	0	6	4	4	2	2		972	6	73	25	0	1149	10	22	1885	0	6
A64 CT	27	12	1	1	0	5	3	3	0	0		556	3	75	17	0	961	9	12	1086	0	14
