# Supplementary material for: Universal, untargeted detection of bacteria in tissues using metabolomics workflows
Source: Nat Commun. 2025 Jan 2;16:165. doi: 10.1038/s41467-024-55457-7 (PMC11697447; doi:10.1038/s41467-024-55457-7)
Supplement: Supplementary file 9 — Supplementary Data 6 [file 41467_2024_55457_MOESM9_ESM.xlsx]

## Sheet: Data 6
Supplementary Data 6. Comparison of taxon-specific markers detected by DESI-MSI for the colorectal tissue specimens and those detected by LC-MS analysis in faecal samples. Mass tolerance: 10 ppm. Isotope peaks as identified from inspection of raw data are indicated by bold font. Detected markers are highlighted by green backgrounds. The corresponding m/z values and retention time in LC-MS are lis…
TSM m/z	Taxon Level	Taxon	Detected m/z in LCMS in feacal sample	Detected in MSI data of colorectal tissue
213.186	Genus	Veillonella	213.186	Yes
214.19	Genus	Veillonella	NaN
227.202	Phylum	Fusobacteria	227.202	Yes
228.205	Phylum	Fusobacteria	228.205	Yes
229.181	Genus	Veillonella	NaN	Yes
241.084	Species	Streptococcus mitis	NaN
257.213	Class	Flavobacteria	NaN	Yes
271.12	Species	Bacillus cereus	NaN
280.265	Class	Flavobacteria	NaN	Yes
284.162	Species	Pseudomonas aeruginosa	NaN
285.244	Family	Prevotellaceae	285.243	Yes
286.179	Species	Pseudomonas aeruginosa	NaN
286.247	Family	Prevotellaceae	NaN
287.184	Species	Pseudomonas aeruginosa	NaN
297.759	Species	Bacteroides fragilis	NaN
298.009	Species	Bacteroides fragilis	NaN
299.26	Family	Helicobacteraceae	299.259	Yes
304.503	Species	Bacteroides vulgatus	NaN
311.243	Class	Flavobacteria	NaN	Yes
311.26	Order	Rhodospirillales	NaN	Yes
312.263	Order	Rhodospirillales	NaN
316.105	Species	Micrococcus luteus	NaN
324.255	Class	Flavobacteria	324.254	Yes
325.259	Class	Flavobacteria	NaN	Yes
328.286	Family	Bacteroidaceae	328.285	Yes
335.271	Family	Bacteroidaceae	NaN
348.255	Order	Rhodospirillales	NaN
349.286	Family	Bacteroidaceae	NaN	Yes
351.241	Class	Flavobacteria	NaN	Yes
358.216	Genus	Veillonella	NaN
364.25	Genus	Veillonella	NaN	Yes
364.263	Species	Bacteroides thetaiotaomicron	NaN
368.113	Species	Streptococcus pyogenes	NaN
376.217	Class	Flavobacteria	NaN
379.261	Family	Bacteroidaceae	NaN
381.276	Phylum	Bacteroidetes	NaN	Yes
381.314	Class	Flavobacteria	NaN
381.338	Species	Corynebacterium striatum	381.336	Yes
384.107	Species	Streptococcus dysagalactiae	NaN
390.233	Class	Flavobacteria	NaN
390.242	Species	Bacteroides vulgatus	NaN
392.248	Class	Flavobacteria	392.247	Yes
393.251	Class	Flavobacteria	NaN
394.237	Class	Flavobacteria	NaN
397.271	Family	Bacteroidaceae	NaN	Yes
398.274	Family	Bacteroidaceae	NaN
406.246	Family	Listeriaceae	NaN
406.263	Class	Flavobacteria	406.263
410.293	Family	Prevotellaceae	NaN	Yes
411.287	Family	Prevotellaceae	NaN	Yes
412.291	Family	Prevotellaceae	NaN	Yes
417.315	Order	Rhodospirillales	NaN
423.35	Genus	Veillonella	423.348	Yes
427.211	Species	Clostridium perfringens	NaN
431.295	Species	Clostridium perfringens	431.293	Yes
460.284	Family	Helicobacteraceae	NaN	Yes
465.304	Class	Bacteroidetes	465.304	Yes
475.318	Order	Rhodospirillales	475.319	Yes
478.294	Family	Helicobacteraceae	478.294	Yes
492.311	Family	Helicobacteraceae	NaN	Yes
493.311	Family	Helicobacteraceae	NaN
493.463	Family	Corynebacteriaceae	NaN
494.467	Family	Corynebacteriaceae	NaN
495.311	Species	Clostridium difficile	495.31	Yes
495.479	Family	Corynebacteriaceae	NaN
496.482	Family	Corynebacteriaceae	NaN
497.422	Genus	Peptoniphilus	497.421
497.485	Family	Corynebacteriaceae	NaN
498.425	Genus	Peptoniphilus	498.425
506.385	Species	Neisseria gonorrhoeae	NaN
508.341	Species	Fusobacterium gonidiaformans	508.341	Yes
511.267	Species	Micrococcus luteus	NaN	Yes
513.431	Species	Corynebacterium imitans	NaN
515.448	Species	Corynebacterium imitans	NaN
516.452	Species	Corynebacterium imitans	NaN
523.42	Genus	Elizabethkingia	NaN	Yes
525.32	Family	Staphylococcaceae	NaN	Yes
529.222	Species	Bacillus cereus	NaN
533.458	Species	Corynebacterium imitans	533.458	Yes
534.46	Species	Corynebacterium imitans	NaN	Yes
537.491	Family	Corynebacteriaceae	537.489	Yes
538.493	Family	Corynebacteriaceae	538.492
539.506	Species	Corynebacterium striatum	NaN
552.465	Class	Flavobacteria	552.464	Yes
553.468	Class	Flavobacteria	553.467	Yes
554.471	Class	Flavobacteria	NaN
555.52	Family	Bacteroidaceae	555.518	Yes
556.405	Class	Flavobacteria	NaN
560.419	Genus	Veillonella	NaN
562.461	Family	Bacteroidaceae	NaN	Yes
564.463	Class	Flavobacteria	NaN	Yes
565.465	Class	Flavobacteria	NaN
566.48	Class	Flavobacteria	566.479	Yes
567.483	Class	Flavobacteria	567.482	Yes
568.486	Class	Flavobacteria	568.485
569.492	Class	Flavobacteria	569.498
572.482	Family	Bacteroidaceae	572.482	Yes
576.477	Family	Bacteroidaceae	576.477	Yes
577.481	Family	Bacteroidaceae	577.48	Yes
581.434	Order	Rhodospirillales	NaN
581.5	Class	Flavobacteria	NaN
582.459	Genus	Elizabethkingia	582.459	Yes
583.432	Order	Rhodospirillales	NaN
583.451	Genus	Elizabethkingia	NaN
586.498	Class	Bacteroidetes	586.495	Yes
590.447	Class	Flavobacteria	590.446
590.493	Family	Bacteroidaceae	NaN	Yes
591.418	Family	Burkholderiaceae	NaN
591.453	Class	Flavobacteria	NaN
591.497	Family	Bacteroidaceae	NaN	Yes
592.458	Class	Flavobacteria	NaN
592.49	Family	Bacteroidaceae	NaN	Yes
593.383	Species	Clostridium perfringens	NaN
593.493	Family	Bacteroidaceae	NaN	Yes
594.386	Species	Clostridium perfringens	594.384
594.496	Family	Bacteroidaceae	NaN
594.511	Class	Flavobacteria	NaN	Yes
596.491	Family	Prevotellaceae	596.49	Yes
597.494	Family	Prevotellaceae	597.495
598.499	Family	Prevotellaceae	598.5	Yes
599.454	Class	Bacteroidetes	NaN	Yes
600.467	Class	Flavobacteria	NaN
601.461	Class	Flavobacteria	601.461	Yes
602.465	Class	Flavobacteria	602.464	Yes
603.256	Species	Delftia acidovorans	NaN
604.462	Class	Flavobacteria	604.462	Yes
604.509	Class	Bacteroidetes	604.508	Yes
605.291	Genus	Gardnerella	NaN
605.475	Class	Flavobacteria	NaN
605.513	Class	Bacteroidetes	605.511	Yes
606.505	Class	Bacteroidetes	606.507	Yes
607.4	Order	Vibrionales	607.404
607.471	Family	Bacteroidaceae	NaN	Yes
607.508	Class	Bacteroidetes	607.509	Yes
608.401	Order	Vibrionales	NaN
608.473	Family	Bacteroidaceae	NaN	Yes
608.511	Family	Prevotellaceae	NaN
609.487	Phylum	Bacteroidetes	609.485	Yes
610.491	Phylum	Bacteroidetes	NaN	Yes
611.467	Family	Bacteroidaceae	611.469	Yes
613.46	Genus	Veillonella	NaN
613.473	Family	Bacteroidaceae	NaN
614.476	Family	Bacteroidaceae	NaN
615.268	Species	Bacillus cereus	NaN
616.508	Class	Bacteroidetes	616.506	Yes
617.513	Class	Bacteroidetes	NaN	Yes
618.478	Class	Flavobacteria	NaN
618.489	Species	Bacteroides vulgatus	618.488
620.467	Class	Flavobacteria	NaN
621.486	Family	Bacteroidaceae	NaN
622.49	Family	Bacteroidaceae	NaN
624.439	Class	Flavobacteria	NaN
626.523	Class	Flavobacteria	NaN	Yes
627.489	Class	Bacteroidetes	627.486
628.49	Class	Bacteroidetes	NaN
630.495	Class	Bacteroidetes	NaN	Yes
631.475	Family	Listeriaceae	631.471	Yes
632.539	Class	Bacteroidetes	NaN	Yes
634.521	Species	Bacteroides fragilis	NaN	Yes
635.431	Species	Clostridium difficile	635.435
636.435	Species	Clostridium difficile	636.438
636.505	Class	Bacteroidetes	NaN	Yes
637.479	Genus	Elizabethkingia	637.482
637.506	Class	Bacteroidetes	NaN
638.491	Genus	Elizabethkingia	638.485
639.383	Species	Clostridium perfringens	NaN
639.533	Class	Flavobacteria	639.536	Yes
640.537	Class	Flavobacteria	NaN	Yes
646.486	Species	Fusobacterium nucleatum	646.482	Yes
646.521	Class	Bacteroidetes	NaN
647.512	Family	Prevotellaceae	647.513
648.499	Class	Bacteroidetes	NaN	Yes
648.559	Order	Rhodospirillales	NaN
649.505	Family	Bacteroidaceae	NaN	Yes
660.508	Order	Rhodospirillales	NaN
661.503	Order	Rhodospirillales	661.501	Yes
661.527	Family	Prevotellaceae	661.529
662.515	Family	Prevotellaceae	NaN
662.54	Order	Rhodospirillales	NaN
664.515	Class	Bacteroidetes	664.512
665.512	Genus	Elizabethkingia	665.514
666.507	Genus	Elizabethkingia	NaN
667.529	Family	Prevotellaceae	NaN	Yes
668.416	Species	Clostridium perfringens	NaN
669.544	Family	Bacteroidaceae	669.546	Yes
676.532	Family	Prevotellaceae	NaN
677.524	Species	Bacteroides fragilis	677.524	Yes
678.529	Species	Bacteroides fragilis	678.527	Yes
679.53	Species	Bacteroides fragilis	NaN	Yes
680.401	Species	Streptococcus intermedius	NaN
680.567	Order	Rhodospirillales	NaN
682.546	Family	Prevotellaceae	682.545	Yes
683.559	Family	Bacteroidaceae	683.562	Yes
684.563	Family	Bacteroidaceae	684.565	Yes
685.563	Family	Bacteroidaceae	NaN
689.565	Family	Prevotellaceae	689.568	Yes
690.51	Family	Prevotellaceae	690.508	Yes
691.539	Class	Bacteroidetes	NaN	Yes
692.543	Class	Bacteroidetes	692.543	Yes
695.522	Genus	Chryseobacterium	695.523	Yes
697.574	Class	Bacteroidetes	697.573	Yes
698.578	Class	Bacteroidetes	698.577	Yes
705.511	Class	Clostridia	NaN	Yes
705.581	Order	Rhodospirillales	NaN	Yes
706.512	Class	Clostridia	706.511	Yes
714.592	Order	Rhodospirillales	NaN
717.582	Order	Rhodospirillales	NaN	Yes
723.556	Genus	Chryseobacterium	723.555	Yes
725.55	Species	Bacteroides vulgatus	NaN
729.58	Order	Rhodospirillales	NaN
733.543	Species	Clostridium difficile	733.538	Yes
734.545	Species	Clostridium difficile	734.542
734.612	Order	Rhodospirillales	NaN
739.531	Order	Rhizobiales	NaN
743.597	Order	Rhodospirillales	NaN
749.573	Order	Rhodospirillales	749.571	Yes
752.542	Species	Bacteroides fragilis	752.543	Yes
757.58	Order	Rhodospirillales	NaN	Yes
759.557	Species	Clostridium difficile	759.554	Yes
760.556	Species	Clostridium difficile	760.558	Yes
763.549	Family	Staphylococcaceae	NaN	Yes
763.583	Order	Rhodospirillales	NaN
764.553	Family	Staphylococcaceae	764.551	Yes
765.488	Family	Propionibacteriaceae	NaN
765.53	Genus	Gardnerella	NaN
765.55	Family	Staphylococcaceae	NaN	Yes
766.503	Family	Propionibacteriaceae	766.504	Yes
767.407	Species	Micrococcus luteus	NaN
769.407	Genus	Micrococcus	NaN
769.597	Species	Clostridium ramosum	NaN
772.518	Species	Moraxella catarrhalis	772.522	Yes
779.508	Family	Propionibacteriaceae	779.509	Yes
781.582	Species	Bacteroides fragilis	NaN	Yes
781.615	Order	Rhodospirillales	781.616
782.628	Family	Bacteroidaceae	NaN
793.558	Family	Helicobacteraceae	NaN
794.573	Family	Helicobacteraceae	NaN
796.644	Family	Bacteroidaceae	NaN	Yes
798.721	Family	Bacteroidaceae	NaN
801.585	Species	Clostridium perfringens	NaN	Yes
802.623	Species	Clostridium perfringens	NaN
812.454	Species	Streptococcus lutetiensis	NaN
812.737	Family	Bacteroidaceae	NaN
813.74	Family	Bacteroidaceae	NaN
814.707	Species	Parabacteroides distasonis	NaN
814.741	Family	Bacteroidaceae	NaN
815.547	Genus	Gardnerella	NaN	Yes
815.712	Species	Parabacteroides distasonis	NaN
816.704	Species	Parabacteroides distasonis	NaN
817.54	Species	Streptococcus lutetiensis	NaN	Yes
817.643	Species	Fusobacterium gonidiaformans	NaN
820.753	Species	Bacteroides vulgatus	NaN
821.757	Species	Bacteroides vulgatus	NaN
822.757	Family	Bacteroidaceae	NaN
826.386	Species	Streptococcus intermedius	NaN
826.752	Family	Bacteroidaceae	NaN
827.486	Genus	Bifidobacterium	NaN
827.756	Family	Bacteroidaceae	NaN
828.722	Family	Porphyromonadaceae	NaN
828.758	Family	Bacteroidaceae	NaN
829.728	Family	Porphyromonadaceae	NaN	Yes
837.731	Family	Bacteroidaceae	NaN	Yes
840.686	Species	Parabacteroides distasonis	NaN
840.768	Class	Bacteroidetes	NaN
841.689	Species	Parabacteroides distasonis	NaN
841.771	Family	Bacteroidaceae	NaN
842.738	Family	Porphyromonadaceae	NaN
842.772	Family	Bacteroidaceae	NaN
849.732	Phylum	Bacteroidetes	NaN
850.736	Family	Bacteroidaceae	NaN
852.742	Class	Negativicutes	NaN
854.703	Family	Porphyromonadaceae	NaN
855.709	Family	Porphyromonadaceae	NaN
856.681	Species	Fusobacterium nucleatum	856.68
857.629	Species	Clostridium perfringens	NaN
857.685	Species	Fusobacterium nucleatum	NaN
858.691	Species	Parabacteroides distasonis	NaN
859.692	Species	Parabacteroides distasonis	NaN
861.368	Species	Delftia acidovorans	NaN
863.747	Family	Bacteroidaceae	NaN	Yes
864.75	Family	Bacteroidaceae	NaN
866.693	Genus	Elizabethkingia	866.691
867.592	Genus	Bifidobacterium	NaN
867.696	Genus	Elizabethkingia	867.695
869.507	Species	Streptococcus pneumoniae	NaN
870.696	Class	Bacteroidetes	NaN
871.7	Family	Bacteroidaceae	NaN
873.378	Species	Bacillus cereus	NaN
873.711	Family	Porphyromonadaceae	NaN
874.522	Species	Streptococcus pneumoniae	NaN
877.569	Family	Propionibacteriaceae	NaN
877.76	Class	Bacteroidetes	NaN
878.765	Class	Bacteroidetes	NaN
880.707	Class	Bacteroidetes	880.707
881.712	Class	Bacteroidetes	881.71
887.531	Species	Rothia mucilaginosa	NaN	Yes
888.541	Species	Rothia mucilaginosa	NaN	Yes
889.608	Species	Lactobacillus rhamnosus	NaN	Yes
893.581	Genus	Bifidobacterium	NaN	Yes
902.634	Species	Enterococcus gallinarum	NaN	Yes
905.586	Family	Propionibacteriaceae	NaN
908.77	Species	Parabacteroides distasonis	NaN
909.743	Family	Prevotellaceae	NaN
910.748	Family	Prevotellaceae	NaN
913.569	Species	Rothia mucilaginosa	NaN
914.57	Species	Rothia mucilaginosa	NaN
915.568	Species	Rothia mucilaginosa	NaN
916.541	Species	Staphylococcus pettenkoferi	NaN
916.574	Species	Rothia mucilaginosa	NaN
918.717	Species	Parabacteroides distasonis	918.717	Yes
919.668	Species	Fusobacterium gonidiaformans	NaN
919.723	Species	Parabacteroides distasonis	NaN	Yes
922.756	Family	Prevotellaceae	NaN
923.595	Species	Bifidobacterium breve	NaN	Yes
923.762	Family	Prevotellaceae	NaN
927.559	Species	Streptococcus pneumoniae	NaN	Yes
927.586	Species	Rothia aeria	NaN
930.721	Species	Parabacteroides distasonis	930.717
931.724	Species	Parabacteroides distasonis	NaN
932.735	Species	Parabacteroides distasonis	932.732	Yes
933.738	Species	Parabacteroides distasonis	933.735	Yes
934.754	Species	Parabacteroides distasonis	NaN	Yes
935.623	Species	Bifidobacterium longum	NaN
935.786	Family	Bacteroidaceae	NaN
944.737	Species	Parabacteroides distasonis	NaN
945.744	Family	Porphyromonadaceae	945.735	Yes
945.763	Species	Bacteroides vulgatus	NaN
946.749	Family	Porphyromonadaceae	946.748	Yes
947.753	Family	Porphyromonadaceae	947.751	Yes
948.756	Family	Porphyromonadaceae	948.754	Yes
948.799	Family	Bacteroidaceae	NaN
949.777	Family	Porphyromonadaceae	NaN
949.802	Family	Bacteroidaceae	NaN
952.61	Species	Clostridium difficile	NaN
958.747	Species	Parabacteroides distasonis	NaN
960.764	Family	Porphyromonadaceae	960.763	Yes
961.668	Genus	Bifidobacterium	NaN
961.767	Family	Porphyromonadaceae	961.766	Yes
962.762	Family	Porphyromonadaceae	962.769	Yes
963.779	Family	Porphyromonadaceae	NaN
965.594	Species	Enterococcus faecium	NaN
966.81	Species	Bacteroides fragilis	NaN
969.749	Species	Clostridium tertium	NaN
975.683	Species	Pseudomonas aeruginosa	NaN
975.779	Family	Porphyromonadaceae	NaN
976.74	Family	Porphyromonadaceae	976.739
978.672	Family	Propionibacteriaceae	NaN
986.657	Species	Bifidobacterium longum	NaN
993.756	Species	Clostridium tertium	NaN
994.757	Species	Clostridium tertium	NaN
995.608	Species	Clostridium innocuum	NaN
995.787	Species	Clostridium tertium	NaN
996.609	Species	Clostridium innocuum	NaN
996.74	Species	Corynebacterium amycolatum	NaN
996.77	Species	Clostridium tertium	996.773
997.75	Species	Corynebacterium amycolatum	NaN
997.781	Species	Clostridium tertium	NaN
998.752	Species	Corynebacterium amycolatum	NaN
999.762	Species	Corynebacterium amycolatum	NaN
