# Supplementary material for: Universal, untargeted detection of bacteria in tissues using metabolomics workflows
Source: Nat Commun. 2025 Jan 2;16:165. doi: 10.1038/s41467-024-55457-7 (PMC11697447; doi:10.1038/s41467-024-55457-7)
Supplement: Supplementary file 10 — Supplementary Data 7 [file 41467_2024_55457_MOESM10_ESM.xlsx]

## Sheet: Data 7
Supplementary Data 7. Database composition of the external dataset of pure bacterial cultures recorded on a Xevo G2-XS instrument. Taxonomies from Gram to species are given.
Gram	Phylum	Class	Order	Family	Genus	Species	Num.
Gram-negatives	Bacteroidetes	Bacteroidetes	Bacteroidales	Bacteroidaceae	Bacteroides	Bacteroides fragilis	15
	Fusobacteria	Fusobacteria	Fusobacteriales	Fusobacteriaceae	Fusobacterium	Fusobacterium nucleatum	15
	Proteobacteria	Beta-Proteobacteria	Neisseriales	Neisseriaceae	Neisseria	Neisseria gonorrhoeae	14
		Epsilon-Proteobacteria	Campylobacterales	Campylobacteraceae	Campylobacter	Campylobacter jejuni	14
		Gamma-Proteobacteria	Enterobacteriales	Enterobacteriaceae	Citrobacter	Citrobacter koseri	15
					Enterobacter	Enterobacter cloacae	15
						Enterobacter faecalis	15
						Enterobacter faecium	15
						Enterobacter aerogenes	14
					Escherichia	Escherichia coli	15
					Klebsiella	Klebsiella oxytoca	15
						Klebsiella pneumoniae	15
					Morganella	Morganella morganii	15
					Proteus	Proteus mirabilis	15
					Serratia	Serratia marcescens	15
			Pasteurellales	Pasteurellaceae	Haemophilus	Haemophilus influenzae	15
			Pseudomonadales	Moraxellaceae	Acinetobacter	Acinetobacter baumannii	15
				Pseudomonadaceae	Pseudomonas	Pseudomonas aeruginosa	15
			Xanthomonadales	Xanthomonadaceae	Stenotrophomonas	Stenotrophomonas maltophilia	14
Gram-positives	Actinobacteria	Actinobacteria	Actinomycetales	Corynebacteriaceae	Corynebacterium	Corynebacterium amycolatum	15
			Micrococcales	Micrococcaceae	Micrococcus	Micrococcus luteus	15
	Firmicutes	Bacilli	Bacillales	Staphylococcaceae	Staphylococcus	Staphylococcus aureus	15
						Staphylococcus epidermidis	15
						Staphylococcus haemolyticus	15
						Staphylococcus hominis	15
						Staphylococcus capitis	15
						Staphylococcus warneri	15
			Lactobacillales	Streptococcaceae	Lactobacillus	Lactobacillus jensenii	15
						Lactobacillus gasseri	15
					Streptococcus	Streptococcus agalactiae	15
						Streptococcus pneumoniae	15
						Streptococcus pyogenes	15
						Streptococcus anginosus	14
						Streptococcus dysgalactiae	15
						Streptococcus mitis	15
						Streptococcus oralis	15
						Streptococcus salivarius	14
		Clostridia	Clostridiales	Clostridiaceae	Clostridium	Clostridium difficile	15
						Sum:	564
