# Supplementary material for: Universal, untargeted detection of bacteria in tissues using metabolomics workflows
Source: Nat Commun. 2025 Jan 2;16:165. doi: 10.1038/s41467-024-55457-7 (PMC11697447; doi:10.1038/s41467-024-55457-7)
Supplement: Supplementary file 12 — Source Data [file 41467_2024_55457_MOESM12_ESM.xlsx]

## Sheet: Fig.1
Kingdom	Phylum	Class	Order	Family	Genus	Species
Gram-negatives	Bacteroidetes	Bacteroidetes	Bacteroidales	Bacteroidaceae	Bacteroides	Bacteroides acidifaciens
Gram-negatives	Bacteroidetes	Bacteroidetes	Bacteroidales	Bacteroidaceae	Bacteroides	Bacteroides acidifaciens
Gram-negatives	Bacteroidetes	Bacteroidetes	Bacteroidales	Bacteroidaceae	Bacteroides	Bacteroides caccae
Gram-negatives	Bacteroidetes	Bacteroidetes	Bacteroidales	Bacteroidaceae	Bacteroides	Bacteroides caccae
Gram-negatives	Bacteroidetes	Bacteroidetes	Bacteroidales	Bacteroidaceae	Bacteroides	Bacteroides eggerthii
Gram-negatives	Bacteroidetes	Bacteroidetes	Bacteroidales	Bacteroidaceae	Bacteroides	Bacteroides eggerthii
Gram-negatives	Bacteroidetes	Bacteroidetes	Bacteroidales	Bacteroidaceae	Bacteroides	Bacteroides fragilis
Gram-negatives	Bacteroidetes	Bacteroidetes	Bacteroidales	Bacteroidaceae	Bacteroides	Bacteroides fragilis
Gram-negatives	Bacteroidetes	Bacteroidetes	Bacteroidales	Bacteroidaceae	Bacteroides	Bacteroides fragilis
Gram-negatives	Bacteroidetes	Bacteroidetes	Bacteroidales	Bacteroidaceae	Bacteroides	Bacteroides fragilis
Gram-negatives	Bacteroidetes	Bacteroidetes	Bacteroidales	Bacteroidaceae	Bacteroides	Bacteroides fragilis
Gram-negatives	Bacteroidetes	Bacteroidetes	Bacteroidales	Bacteroidaceae	Bacteroides	Bacteroides helcogenes
Gram-negatives	Bacteroidetes	Bacteroidetes	Bacteroidales	Bacteroidaceae	Bacteroides	Bacteroides ovatus
Gram-negatives	Bacteroidetes	Bacteroidetes	Bacteroidales	Bacteroidaceae	Bacteroides	Bacteroides ovatus
Gram-negatives	Bacteroidetes	Bacteroidetes	Bacteroidales	Bacteroidaceae	Bacteroides	Bacteroides ovatus
Gram-negatives	Bacteroidetes	Bacteroidetes	Bacteroidales	Bacteroidaceae	Bacteroides	Bacteroides pyogenes
Gram-negatives	Bacteroidetes	Bacteroidetes	Bacteroidales	Bacteroidaceae	Bacteroides	Bacteroides thetaiotaomicron
Gram-negatives	Bacteroidetes	Bacteroidetes	Bacteroidales	Bacteroidaceae	Bacteroides	Bacteroides thetaiotaomicron
Gram-negatives	Bacteroidetes	Bacteroidetes	Bacteroidales	Bacteroidaceae	Bacteroides	Bacteroides thetaiotaomicron
Gram-negatives	Bacteroidetes	Bacteroidetes	Bacteroidales	Bacteroidaceae	Bacteroides	Bacteroides uniformis
Gram-negatives	Bacteroidetes	Bacteroidetes	Bacteroidales	Bacteroidaceae	Bacteroides	Bacteroides uniformis
Gram-negatives	Bacteroidetes	Bacteroidetes	Bacteroidales	Bacteroidaceae	Bacteroides	Bacteroides uniformis
Gram-negatives	Bacteroidetes	Bacteroidetes	Bacteroidales	Bacteroidaceae	Bacteroides	Bacteroides vulgatus
Gram-negatives	Bacteroidetes	Bacteroidetes	Bacteroidales	Bacteroidaceae	Bacteroides	Bacteroides vulgatus
Gram-negatives	Bacteroidetes	Bacteroidetes	Bacteroidales	Bacteroidaceae	Bacteroides	Bacteroides vulgatus
Gram-negatives	Bacteroidetes	Bacteroidetes	Bacteroidales	Porphyromonadaceae	Parabacteroides	Parabacteroides distasonis
Gram-negatives	Bacteroidetes	Bacteroidetes	Bacteroidales	Porphyromonadaceae	Parabacteroides	Parabacteroides distasonis
Gram-negatives	Bacteroidetes	Bacteroidetes	Bacteroidales	Porphyromonadaceae	Parabacteroides	Parabacteroides distasonis
Gram-negatives	Bacteroidetes	Bacteroidetes	Bacteroidales	Porphyromonadaceae	Parabacteroides	Parabacteroides distasonis
Gram-negatives	Bacteroidetes	Bacteroidetes	Bacteroidales	Porphyromonadaceae	Parabacteroides	Parabacteroides distasonis
Gram-negatives	Bacteroidetes	Bacteroidetes	Bacteroidales	Porphyromonadaceae	Parabacteroides	Parabacteroides johnsonii
Gram-negatives	Bacteroidetes	Bacteroidetes	Bacteroidales	Porphyromonadaceae	Parabacteroides	Parabacteroides johnsonii
Gram-negatives	Bacteroidetes	Bacteroidetes	Bacteroidales	Prevotellaceae	Prevotella	Prevotella bivia
Gram-negatives	Bacteroidetes	Bacteroidetes	Bacteroidales	Prevotellaceae	Prevotella	Prevotella bivia
Gram-negatives	Bacteroidetes	Bacteroidetes	Bacteroidales	Prevotellaceae	Prevotella	Prevotella bivia
Gram-negatives	Bacteroidetes	Bacteroidetes	Bacteroidales	Prevotellaceae	Prevotella	Prevotella bivia
Gram-negatives	Bacteroidetes	Bacteroidetes	Bacteroidales	Prevotellaceae	Prevotella	Prevotella bivia
Gram-negatives	Bacteroidetes	Bacteroidetes	Bacteroidales	Prevotellaceae	Prevotella	Prevotella bivia
Gram-negatives	Bacteroidetes	Bacteroidetes	Bacteroidales	Prevotellaceae	Prevotella	Prevotella bivia
Gram-negatives	Bacteroidetes	Bacteroidetes	Bacteroidales	Rikenellaceae	Alistipes	Alistipes onderdonkii
Gram-negatives	Bacteroidetes	Flavobacteria	Flavobacteriales	Flavobacteriaceae	Chryseobacterium	Chryseobacterium indologenes
Gram-negatives	Bacteroidetes	Flavobacteria	Flavobacteriales	Flavobacteriaceae	Chryseobacterium	Chryseobacterium indologenes
Gram-negatives	Bacteroidetes	Flavobacteria	Flavobacteriales	Flavobacteriaceae	Chryseobacterium	Chryseobacterium indologenes
Gram-negatives	Bacteroidetes	Flavobacteria	Flavobacteriales	Flavobacteriaceae	Chryseobacterium	Chryseobacterium sp
Gram-negatives	Bacteroidetes	Flavobacteria	Flavobacteriales	Flavobacteriaceae	Elizabethkingia	Elizabethkingia meningoseptica
Gram-negatives	Bacteroidetes	Flavobacteria	Flavobacteriales	Flavobacteriaceae	Elizabethkingia	Elizabethkingia meningoseptica
Gram-negatives	Bacteroidetes	Flavobacteria	Flavobacteriales	Flavobacteriaceae	Elizabethkingia	Elizabethkingia meningoseptica
Gram-negatives	Bacteroidetes	Flavobacteria	Flavobacteriales	Flavobacteriaceae	Elizabethkingia	Elizabethkingia meningoseptica
Gram-negatives	Bacteroidetes	Flavobacteria	Flavobacteriales	Flavobacteriaceae	Myroides	Myroides odoratimimus
Gram-negatives	Bacteroidetes	Flavobacteria	Flavobacteriales	Flavobacteriaceae	Myroides	Myroides odoratimimus
Gram-negatives	Fusobacteria	Fusobacteria	Fusobacteriales	Fusobacteriaceae	Fusobacterium	Fusobacterium gonidiaformans
Gram-negatives	Fusobacteria	Fusobacteria	Fusobacteriales	Fusobacteriaceae	Fusobacterium	Fusobacterium gonidiaformans
Gram-negatives	Fusobacteria	Fusobacteria	Fusobacteriales	Fusobacteriaceae	Fusobacterium	Fusobacterium gonidiaformans
Gram-negatives	Fusobacteria	Fusobacteria	Fusobacteriales	Fusobacteriaceae	Fusobacterium	Fusobacterium necrophorum
Gram-negatives	Fusobacteria	Fusobacteria	Fusobacteriales	Fusobacteriaceae	Fusobacterium	Fusobacterium necrophorum
Gram-negatives	Fusobacteria	Fusobacteria	Fusobacteriales	Fusobacteriaceae	Fusobacterium	Fusobacterium nucleatum
Gram-negatives	Fusobacteria	Fusobacteria	Fusobacteriales	Fusobacteriaceae	Fusobacterium	Fusobacterium nucleatum
Gram-negatives	Fusobacteria	Fusobacteria	Fusobacteriales	Fusobacteriaceae	Fusobacterium	Fusobacterium nucleatum
Gram-negatives	Fusobacteria	Fusobacteria	Fusobacteriales	Fusobacteriaceae	Fusobacterium	Fusobacterium nucleatum
Gram-negatives	Fusobacteria	Fusobacteria	Fusobacteriales	Fusobacteriaceae	Fusobacterium	Fusobacterium nucleatum
Gram-negatives	Fusobacteria	Fusobacteria	Fusobacteriales	Fusobacteriaceae	Fusobacterium	Fusobacterium periodonticum
Gram-negatives	Fusobacteria	Fusobacteria	Fusobacteriales	Fusobacteriaceae	Fusobacterium	Fusobacterium periodonticum
Gram-negatives	Fusobacteria	Fusobacteria	Fusobacteriales	Fusobacteriaceae	Fusobacterium	Fusobacterium periodonticum
Gram-negatives	Fusobacteria	Fusobacteria	Fusobacteriales	Fusobacteriaceae	Fusobacterium	Fusobacterium periodonticum
Gram-negatives	Fusobacteria	Fusobacteria	Fusobacteriales	Fusobacteriaceae	Fusobacterium	Fusobacterium sp
Gram-negatives	Proteobacteria	Alpha-Proteobacteria	Caulobacterales	Caulobacteraceae	Brevundimonas	Brevundimonas diminuta
Gram-negatives	Proteobacteria	Alpha-Proteobacteria	Caulobacterales	Caulobacteraceae	Brevundimonas	Brevundimonas diminuta
Gram-negatives	Proteobacteria	Alpha-Proteobacteria	Rhizobiales	Rhizobiaceae	Rhizobium	Rhizobium radiobacter
Gram-negatives	Proteobacteria	Alpha-Proteobacteria	Rhizobiales	Rhizobiaceae	Rhizobium	Rhizobium radiobacter
Gram-negatives	Proteobacteria	Alpha-Proteobacteria	Rhizobiales	Rhizobiaceae	Rhizobium	Rhizobium radiobacter
Gram-negatives	Proteobacteria	Alpha-Proteobacteria	Rhizobiales	Rhizobiaceae	Rhizobium	Rhizobium radiobacter
Gram-negatives	Proteobacteria	Alpha-Proteobacteria	Rhizobiales	Rhizobiaceae	Rhizobium	Rhizobium radiobacter
Gram-negatives	Proteobacteria	Alpha-Proteobacteria	Rhodospirillales	Acetobacteraceae	Roseomonas	Roseomonas mucosa
Gram-negatives	Proteobacteria	Alpha-Proteobacteria	Rhodospirillales	Acetobacteraceae	Roseomonas	Roseomonas mucosa
Gram-negatives	Proteobacteria	Alpha-Proteobacteria	Rhodospirillales	Acetobacteraceae	Roseomonas	Roseomonas mucosa
Gram-negatives	Proteobacteria	Alpha-Proteobacteria	Rhodospirillales	Acetobacteraceae	Roseomonas	Roseomonas mucosa
Gram-negatives	Proteobacteria	Alpha-Proteobacteria	Rhodospirillales	Acetobacteraceae	Roseomonas	Roseomonas mucosa
Gram-negatives	Proteobacteria	Alpha-Proteobacteria	Rhodospirillales	Acetobacteraceae	Roseomonas	Roseomonas mucosa
Gram-negatives	Proteobacteria	Alpha-Proteobacteria	Rhodospirillales	Acetobacteraceae	Roseomonas	Roseomonas sp
Gram-negatives	Proteobacteria	Beta-Proteobacteria	Burkholderiales	Alcaligenaceae	Achromobacter	Achromobacter sp
Gram-negatives	Proteobacteria	Beta-Proteobacteria	Burkholderiales	Alcaligenaceae	Achromobacter	Achromobacter sp
Gram-negatives	Proteobacteria	Beta-Proteobacteria	Burkholderiales	Alcaligenaceae	Achromobacter	Achromobacter sp
Gram-negatives	Proteobacteria	Beta-Proteobacteria	Burkholderiales	Alcaligenaceae	Achromobacter	Achromobacter xylosoxidans
Gram-negatives	Proteobacteria	Beta-Proteobacteria	Burkholderiales	Alcaligenaceae	Achromobacter	Achromobacter xylosoxidans
Gram-negatives	Proteobacteria	Beta-Proteobacteria	Burkholderiales	Alcaligenaceae	Achromobacter	Achromobacter xylosoxidans
Gram-negatives	Proteobacteria	Beta-Proteobacteria	Burkholderiales	Alcaligenaceae	Alcaligenes	Alcaligenes faecalis
Gram-negatives	Proteobacteria	Beta-Proteobacteria	Burkholderiales	Alcaligenaceae	Alcaligenes	Alcaligenes faecalis
Gram-negatives	Proteobacteria	Beta-Proteobacteria	Burkholderiales	Alcaligenaceae	Alcaligenes	Alcaligenes faecalis
Gram-negatives	Proteobacteria	Beta-Proteobacteria	Burkholderiales	Burkholderiaceae	Burkholderia	Burkholderia cenocepacia
Gram-negatives	Proteobacteria	Beta-Proteobacteria	Burkholderiales	Burkholderiaceae	Burkholderia	Burkholderia cepacia
Gram-negatives	Proteobacteria	Beta-Proteobacteria	Burkholderiales	Burkholderiaceae	Burkholderia	Burkholderia cepacia
Gram-negatives	Proteobacteria	Beta-Proteobacteria	Burkholderiales	Burkholderiaceae	Burkholderia	Burkholderia cepacia
Gram-negatives	Proteobacteria	Beta-Proteobacteria	Burkholderiales	Burkholderiaceae	Burkholderia	Burkholderia cepacia
Gram-negatives	Proteobacteria	Beta-Proteobacteria	Burkholderiales	Burkholderiaceae	Burkholderia	Burkholderia cepacia
Gram-negatives	Proteobacteria	Beta-Proteobacteria	Burkholderiales	Burkholderiaceae	Burkholderia	Burkholderia cepacia
Gram-negatives	Proteobacteria	Beta-Proteobacteria	Burkholderiales	Comamonadaceae	Acidovorax	Acidovorax temperans
Gram-negatives	Proteobacteria	Beta-Proteobacteria	Burkholderiales	Comamonadaceae	Acidovorax	Acidovorax temperans
Gram-negatives	Proteobacteria	Beta-Proteobacteria	Burkholderiales	Comamonadaceae	Comamonas	Comamonas kerstersii
Gram-negatives	Proteobacteria	Beta-Proteobacteria	Burkholderiales	Comamonadaceae	Comamonas	Comamonas kerstersii
Gram-negatives	Proteobacteria	Beta-Proteobacteria	Burkholderiales	Comamonadaceae	Comamonas	Comamonas sp
Gram-negatives	Proteobacteria	Beta-Proteobacteria	Burkholderiales	Comamonadaceae	Delftia	Delftia acidovorans
Gram-negatives	Proteobacteria	Beta-Proteobacteria	Burkholderiales	Comamonadaceae	Delftia	Delftia acidovorans
Gram-negatives	Proteobacteria	Beta-Proteobacteria	Burkholderiales	Comamonadaceae	Delftia	Delftia acidovorans
Gram-negatives	Proteobacteria	Beta-Proteobacteria	Burkholderiales	Comamonadaceae	Delftia	Delftia acidovorans
Gram-negatives	Proteobacteria	Beta-Proteobacteria	Burkholderiales	Comamonadaceae	Delftia	Delftia dentocariosa
Gram-negatives	Proteobacteria	Beta-Proteobacteria	Burkholderiales	Comamonadaceae	Delftia	Delftia sp
Gram-negatives	Proteobacteria	Beta-Proteobacteria	Burkholderiales	Comamonadaceae	Delftia	Delftia sp
Gram-negatives	Proteobacteria	Beta-Proteobacteria	Burkholderiales	Sutterellaceae	Sutterella	Sutterella wadsworthensis
Gram-negatives	Proteobacteria	Beta-Proteobacteria	Burkholderiales	Sutterellaceae	Sutterella	Sutterella wadsworthensis
Gram-negatives	Proteobacteria	Beta-Proteobacteria	Neisseriales	Neisseriaceae	Eikenella	Eikenella corrodens
Gram-negatives	Proteobacteria	Beta-Proteobacteria	Neisseriales	Neisseriaceae	Kingella	Kingella kingae
Gram-negatives	Proteobacteria	Beta-Proteobacteria	Neisseriales	Neisseriaceae	Kingella	Kingella kingae
Gram-negatives	Proteobacteria	Beta-Proteobacteria	Neisseriales	Neisseriaceae	Kingella	Kingella kingae
Gram-negatives	Proteobacteria	Beta-Proteobacteria	Neisseriales	Neisseriaceae	Kingella	Kingella sp
Gram-negatives	Proteobacteria	Beta-Proteobacteria	Neisseriales	Neisseriaceae	Neisseria	Neisseria cineria
Gram-negatives	Proteobacteria	Beta-Proteobacteria	Neisseriales	Neisseriaceae	Neisseria	Neisseria elongata
Gram-negatives	Proteobacteria	Beta-Proteobacteria	Neisseriales	Neisseriaceae	Neisseria	Neisseria elongata
Gram-negatives	Proteobacteria	Beta-Proteobacteria	Neisseriales	Neisseriaceae	Neisseria	Neisseria flavescens
Gram-negatives	Proteobacteria	Beta-Proteobacteria	Neisseriales	Neisseriaceae	Neisseria	Neisseria flavescens
Gram-negatives	Proteobacteria	Beta-Proteobacteria	Neisseriales	Neisseriaceae	Neisseria	Neisseria flavescens
Gram-negatives	Proteobacteria	Beta-Proteobacteria	Neisseriales	Neisseriaceae	Neisseria	Neisseria gonorrhoea
Gram-negatives	Proteobacteria	Beta-Proteobacteria	Neisseriales	Neisseriaceae	Neisseria	Neisseria gonorrhoeae
Gram-negatives	Proteobacteria	Beta-Proteobacteria	Neisseriales	Neisseriaceae	Neisseria	Neisseria gonorrhoeae
Gram-negatives	Proteobacteria	Beta-Proteobacteria	Neisseriales	Neisseriaceae	Neisseria	Neisseria gonorrhoeae
Gram-negatives	Proteobacteria	Beta-Proteobacteria	Neisseriales	Neisseriaceae	Neisseria	Neisseria lactamica
Gram-negatives	Proteobacteria	Beta-Proteobacteria	Neisseriales	Neisseriaceae	Neisseria	Neisseria lactamica
Gram-negatives	Proteobacteria	Beta-Proteobacteria	Neisseriales	Neisseriaceae	Neisseria	Neisseria lactamica
Gram-negatives	Proteobacteria	Beta-Proteobacteria	Neisseriales	Neisseriaceae	Neisseria	Neisseria meningitidis
Gram-negatives	Proteobacteria	Beta-Proteobacteria	Neisseriales	Neisseriaceae	Neisseria	Neisseria meningitidis
Gram-negatives	Proteobacteria	Beta-Proteobacteria	Neisseriales	Neisseriaceae	Neisseria	Neisseria meningitidis
Gram-negatives	Proteobacteria	Beta-Proteobacteria	Neisseriales	Neisseriaceae	Neisseria	Neisseria meningitidis
Gram-negatives	Proteobacteria	Beta-Proteobacteria	Neisseriales	Neisseriaceae	Neisseria	Neisseria mucosa
Gram-negatives	Proteobacteria	Beta-Proteobacteria	Neisseriales	Neisseriaceae	Neisseria	Neisseria mucosa
Gram-negatives	Proteobacteria	Epsilon-Proteobacteria	Campylobacterales	Campylobacteraceae	Campylobacter	Campylobacter coli
Gram-negatives	Proteobacteria	Epsilon-Proteobacteria	Campylobacterales	Campylobacteraceae	Campylobacter	Campylobacter fetus
Gram-negatives	Proteobacteria	Epsilon-Proteobacteria	Campylobacterales	Campylobacteraceae	Campylobacter	Campylobacter fetus
Gram-negatives	Proteobacteria	Epsilon-Proteobacteria	Campylobacterales	Campylobacteraceae	Campylobacter	Campylobacter fetus
Gram-negatives	Proteobacteria	Epsilon-Proteobacteria	Campylobacterales	Campylobacteraceae	Campylobacter	Campylobacter jejuni
Gram-negatives	Proteobacteria	Epsilon-Proteobacteria	Campylobacterales	Campylobacteraceae	Campylobacter	Campylobacter jejuni
Gram-negatives	Proteobacteria	Epsilon-Proteobacteria	Campylobacterales	Campylobacteraceae	Campylobacter	Campylobacter jejuni
Gram-negatives	Proteobacteria	Epsilon-Proteobacteria	Campylobacterales	Campylobacteraceae	Campylobacter	Campylobacter sp
Gram-negatives	Proteobacteria	Epsilon-Proteobacteria	Campylobacterales	Campylobacteraceae	Campylobacter	Campylobacter sp
Gram-negatives	Proteobacteria	Epsilon-Proteobacteria	Campylobacterales	Campylobacteraceae	Campylobacter	Campylobacter sp
Gram-negatives	Proteobacteria	Epsilon-Proteobacteria	Campylobacterales	Campylobacteraceae	Campylobacter	Campylobacter sp
Gram-negatives	Proteobacteria	Epsilon-Proteobacteria	Campylobacterales	Campylobacteraceae	Campylobacter	Campylobacter sp
Gram-negatives	Proteobacteria	Epsilon-Proteobacteria	Campylobacterales	Campylobacteraceae	Campylobacter	Campylobacter sp
Gram-negatives	Proteobacteria	Epsilon-Proteobacteria	Campylobacterales	Helicobacteraceae	Helicobacter	Helicobacter pylori
Gram-negatives	Proteobacteria	Epsilon-Proteobacteria	Campylobacterales	Helicobacteraceae	Helicobacter	Helicobacter pylori
Gram-negatives	Proteobacteria	Epsilon-Proteobacteria	Campylobacterales	Helicobacteraceae	Helicobacter	Helicobacter pylori
Gram-negatives	Proteobacteria	Gamma-Proteobacteria	Aeromonadales	Aeromonadaceae	Aeromonas	Aeromonas hydrophila
Gram-negatives	Proteobacteria	Gamma-Proteobacteria	Cardiobacteriales	Cardiobacteriaceae	Cardiobacterium	Cardiobacterium hominis
Gram-negatives	Proteobacteria	Gamma-Proteobacteria	Cardiobacteriales	Cardiobacteriaceae	Cardiobacterium	Cardiobacterium hominis
Gram-negatives	Proteobacteria	Gamma-Proteobacteria	Cardiobacteriales	Cardiobacteriaceae	Cardiobacterium	Cardiobacterium hominis
Gram-negatives	Proteobacteria	Gamma-Proteobacteria	Cardiobacteriales	Cardiobacteriaceae	Cardiobacterium	Cardiobacterium hominis
Gram-negatives	Proteobacteria	Gamma-Proteobacteria	Enterobacteriales	Enterobacteriaceae	Citrobacter	Citrobacter amalonaticus
Gram-negatives	Proteobacteria	Gamma-Proteobacteria	Enterobacteriales	Enterobacteriaceae	Citrobacter	Citrobacter braakii
Gram-negatives	Proteobacteria	Gamma-Proteobacteria	Enterobacteriales	Enterobacteriaceae	Citrobacter	Citrobacter braakii
Gram-negatives	Proteobacteria	Gamma-Proteobacteria	Enterobacteriales	Enterobacteriaceae	Citrobacter	Citrobacter braakii
Gram-negatives	Proteobacteria	Gamma-Proteobacteria	Enterobacteriales	Enterobacteriaceae	Citrobacter	Citrobacter freundii
Gram-negatives	Proteobacteria	Gamma-Proteobacteria	Enterobacteriales	Enterobacteriaceae	Citrobacter	Citrobacter freundii
Gram-negatives	Proteobacteria	Gamma-Proteobacteria	Enterobacteriales	Enterobacteriaceae	Citrobacter	Citrobacter freundii
Gram-negatives	Proteobacteria	Gamma-Proteobacteria	Enterobacteriales	Enterobacteriaceae	Citrobacter	Citrobacter freundii
Gram-negatives	Proteobacteria	Gamma-Proteobacteria	Enterobacteriales	Enterobacteriaceae	Citrobacter	Citrobacter koseri
Gram-negatives	Proteobacteria	Gamma-Proteobacteria	Enterobacteriales	Enterobacteriaceae	Citrobacter	Citrobacter koseri
Gram-negatives	Proteobacteria	Gamma-Proteobacteria	Enterobacteriales	Enterobacteriaceae	Citrobacter	Citrobacter koseri
Gram-negatives	Proteobacteria	Gamma-Proteobacteria	Enterobacteriales	Enterobacteriaceae	Citrobacter	Citrobacter koseri
Gram-negatives	Proteobacteria	Gamma-Proteobacteria	Enterobacteriales	Enterobacteriaceae	Enterobacter	Enterobacter absuriae
Gram-negatives	Proteobacteria	Gamma-Proteobacteria	Enterobacteriales	Enterobacteriaceae	Enterobacter	Enterobacter absuriae
Gram-negatives	Proteobacteria	Gamma-Proteobacteria	Enterobacteriales	Enterobacteriaceae	Enterobacter	Enterobacter aerogenes
Gram-negatives	Proteobacteria	Gamma-Proteobacteria	Enterobacteriales	Enterobacteriaceae	Enterobacter	Enterobacter aerogenes
Gram-negatives	Proteobacteria	Gamma-Proteobacteria	Enterobacteriales	Enterobacteriaceae	Enterobacter	Enterobacter aerogenes
Gram-negatives	Proteobacteria	Gamma-Proteobacteria	Enterobacteriales	Enterobacteriaceae	Enterobacter	Enterobacter amnigenus
Gram-negatives	Proteobacteria	Gamma-Proteobacteria	Enterobacteriales	Enterobacteriaceae	Enterobacter	Enterobacter cloacae
Gram-negatives	Proteobacteria	Gamma-Proteobacteria	Enterobacteriales	Enterobacteriaceae	Enterobacter	Enterobacter cloacae
Gram-negatives	Proteobacteria	Gamma-Proteobacteria	Enterobacteriales	Enterobacteriaceae	Enterobacter	Enterobacter cloacae
Gram-negatives	Proteobacteria	Gamma-Proteobacteria	Enterobacteriales	Enterobacteriaceae	Enterobacter	Enterobacter gergoviae
Gram-negatives	Proteobacteria	Gamma-Proteobacteria	Enterobacteriales	Enterobacteriaceae	Escherichia	Escherichia coli
Gram-negatives	Proteobacteria	Gamma-Proteobacteria	Enterobacteriales	Enterobacteriaceae	Escherichia	Escherichia coli
Gram-negatives	Proteobacteria	Gamma-Proteobacteria	Enterobacteriales	Enterobacteriaceae	Escherichia	Escherichia coli
Gram-negatives	Proteobacteria	Gamma-Proteobacteria	Enterobacteriales	Enterobacteriaceae	Escherichia	Escherichia coli
Gram-negatives	Proteobacteria	Gamma-Proteobacteria	Enterobacteriales	Enterobacteriaceae	Escherichia	Escherichia coli
Gram-negatives	Proteobacteria	Gamma-Proteobacteria	Enterobacteriales	Enterobacteriaceae	Escherichia	Escherichia coli
Gram-negatives	Proteobacteria	Gamma-Proteobacteria	Enterobacteriales	Enterobacteriaceae	Escherichia	Escherichia coli
Gram-negatives	Proteobacteria	Gamma-Proteobacteria	Enterobacteriales	Enterobacteriaceae	Hafnia	Hafnia alvei
Gram-negatives	Proteobacteria	Gamma-Proteobacteria	Enterobacteriales	Enterobacteriaceae	Hafnia	Hafnia alvei
Gram-negatives	Proteobacteria	Gamma-Proteobacteria	Enterobacteriales	Enterobacteriaceae	Hafnia	Hafnia alvei
Gram-negatives	Proteobacteria	Gamma-Proteobacteria	Enterobacteriales	Enterobacteriaceae	Hafnia	Hafnia paralvei
Gram-negatives	Proteobacteria	Gamma-Proteobacteria	Enterobacteriales	Enterobacteriaceae	Hafnia	Hafnia paralvei
Gram-negatives	Proteobacteria	Gamma-Proteobacteria	Enterobacteriales	Enterobacteriaceae	Hafnia	Hafnia sp
Gram-negatives	Proteobacteria	Gamma-Proteobacteria	Enterobacteriales	Enterobacteriaceae	Klebsiella	Klebsiella oxytoca
Gram-negatives	Proteobacteria	Gamma-Proteobacteria	Enterobacteriales	Enterobacteriaceae	Klebsiella	Klebsiella oxytoca
Gram-negatives	Proteobacteria	Gamma-Proteobacteria	Enterobacteriales	Enterobacteriaceae	Klebsiella	Klebsiella oxytoca
Gram-negatives	Proteobacteria	Gamma-Proteobacteria	Enterobacteriales	Enterobacteriaceae	Klebsiella	Klebsiella oxytoca
Gram-negatives	Proteobacteria	Gamma-Proteobacteria	Enterobacteriales	Enterobacteriaceae	Klebsiella	Klebsiella oxytoca
Gram-negatives	Proteobacteria	Gamma-Proteobacteria	Enterobacteriales	Enterobacteriaceae	Klebsiella	Klebsiella pneumoniae
Gram-negatives	Proteobacteria	Gamma-Proteobacteria	Enterobacteriales	Enterobacteriaceae	Klebsiella	Klebsiella pneumoniae
Gram-negatives	Proteobacteria	Gamma-Proteobacteria	Enterobacteriales	Enterobacteriaceae	Klebsiella	Klebsiella pneumoniae
Gram-negatives	Proteobacteria	Gamma-Proteobacteria	Enterobacteriales	Enterobacteriaceae	Klebsiella	Klebsiella pneumoniae
Gram-negatives	Proteobacteria	Gamma-Proteobacteria	Enterobacteriales	Enterobacteriaceae	Klebsiella	Klebsiella pneumoniae
Gram-negatives	Proteobacteria	Gamma-Proteobacteria	Enterobacteriales	Enterobacteriaceae	Morganella	Morganella morganii
Gram-negatives	Proteobacteria	Gamma-Proteobacteria	Enterobacteriales	Enterobacteriaceae	Morganella	Morganella morganii
Gram-negatives	Proteobacteria	Gamma-Proteobacteria	Enterobacteriales	Enterobacteriaceae	Morganella	Morganella morganii
Gram-negatives	Proteobacteria	Gamma-Proteobacteria	Enterobacteriales	Enterobacteriaceae	Morganella	Morganella morganii
Gram-negatives	Proteobacteria	Gamma-Proteobacteria	Enterobacteriales	Enterobacteriaceae	Morganella	Morganella morganii
Gram-negatives	Proteobacteria	Gamma-Proteobacteria	Enterobacteriales	Enterobacteriaceae	Morganella	Morganella morganii
Gram-negatives	Proteobacteria	Gamma-Proteobacteria	Enterobacteriales	Enterobacteriaceae	Morganella	Morganella morganii
Gram-negatives	Proteobacteria	Gamma-Proteobacteria	Enterobacteriales	Enterobacteriaceae	Panthoea	Panthoea sp
Gram-negatives	Proteobacteria	Gamma-Proteobacteria	Enterobacteriales	Enterobacteriaceae	Proteus	Proteus mirabilis
Gram-negatives	Proteobacteria	Gamma-Proteobacteria	Enterobacteriales	Enterobacteriaceae	Proteus	Proteus mirabilis
Gram-negatives	Proteobacteria	Gamma-Proteobacteria	Enterobacteriales	Enterobacteriaceae	Proteus	Proteus mirabilis
Gram-negatives	Proteobacteria	Gamma-Proteobacteria	Enterobacteriales	Enterobacteriaceae	Proteus	Proteus mirabilis
Gram-negatives	Proteobacteria	Gamma-Proteobacteria	Enterobacteriales	Enterobacteriaceae	Proteus	Proteus mirabilis
Gram-negatives	Proteobacteria	Gamma-Proteobacteria	Enterobacteriales	Enterobacteriaceae	Proteus	Proteus vulgaris
Gram-negatives	Proteobacteria	Gamma-Proteobacteria	Enterobacteriales	Enterobacteriaceae	Proteus	Proteus vulgaris
Gram-negatives	Proteobacteria	Gamma-Proteobacteria	Enterobacteriales	Enterobacteriaceae	Proteus	Proteus vulgaris
Gram-negatives	Proteobacteria	Gamma-Proteobacteria	Enterobacteriales	Enterobacteriaceae	Proteus	Proteus vulgaris
Gram-negatives	Proteobacteria	Gamma-Proteobacteria	Enterobacteriales	Enterobacteriaceae	Proteus	Proteus vulgaris
Gram-negatives	Proteobacteria	Gamma-Proteobacteria	Enterobacteriales	Enterobacteriaceae	Provedencia	Provedencia rettgeri
Gram-negatives	Proteobacteria	Gamma-Proteobacteria	Enterobacteriales	Enterobacteriaceae	Provedencia	Provedencia rettgeri
Gram-negatives	Proteobacteria	Gamma-Proteobacteria	Enterobacteriales	Enterobacteriaceae	Provedencia	Provedencia stuartii
Gram-negatives	Proteobacteria	Gamma-Proteobacteria	Enterobacteriales	Enterobacteriaceae	Provedencia	Provedencia stuartii
Gram-negatives	Proteobacteria	Gamma-Proteobacteria	Enterobacteriales	Enterobacteriaceae	Raoultella	Raoultella ornithololytica
Gram-negatives	Proteobacteria	Gamma-Proteobacteria	Enterobacteriales	Enterobacteriaceae	Raoultella	Raoultella planticola
Gram-negatives	Proteobacteria	Gamma-Proteobacteria	Enterobacteriales	Enterobacteriaceae	Salmonella	Salmonella poona
Gram-negatives	Proteobacteria	Gamma-Proteobacteria	Enterobacteriales	Enterobacteriaceae	Serratia	Serratia liquifaciens
Gram-negatives	Proteobacteria	Gamma-Proteobacteria	Enterobacteriales	Enterobacteriaceae	Serratia	Serratia liquifaciens
Gram-negatives	Proteobacteria	Gamma-Proteobacteria	Enterobacteriales	Enterobacteriaceae	Serratia	Serratia liquifaciens
Gram-negatives	Proteobacteria	Gamma-Proteobacteria	Enterobacteriales	Enterobacteriaceae	Serratia	Serratia marcescens
Gram-negatives	Proteobacteria	Gamma-Proteobacteria	Enterobacteriales	Enterobacteriaceae	Serratia	Serratia marcescens
Gram-negatives	Proteobacteria	Gamma-Proteobacteria	Enterobacteriales	Enterobacteriaceae	Serratia	Serratia marcescens
Gram-negatives	Proteobacteria	Gamma-Proteobacteria	Enterobacteriales	Enterobacteriaceae	Serratia	Serratia marcescens
Gram-negatives	Proteobacteria	Gamma-Proteobacteria	Enterobacteriales	Enterobacteriaceae	Serratia	Serratia marcescens
Gram-negatives	Proteobacteria	Gamma-Proteobacteria	Enterobacteriales	Enterobacteriaceae	Shigella	Shigella sonnei
Gram-negatives	Proteobacteria	Gamma-Proteobacteria	Pasteurellales	Pasteurellaceae	Aggregatibacter	Aggregatibacter aphrophilus
Gram-negatives	Proteobacteria	Gamma-Proteobacteria	Pasteurellales	Pasteurellaceae	Aggregatibacter	Aggregatibacter aphrophilus
Gram-negatives	Proteobacteria	Gamma-Proteobacteria	Pasteurellales	Pasteurellaceae	Aggregatibacter	Aggregatibacter aphrophilus
Gram-negatives	Proteobacteria	Gamma-Proteobacteria	Pasteurellales	Pasteurellaceae	Aggregatibacter	Aggregatibacter aphrophilus
Gram-negatives	Proteobacteria	Gamma-Proteobacteria	Pasteurellales	Pasteurellaceae	Aggregatibacter	Aggregatibacter aphrophilus
Gram-negatives	Proteobacteria	Gamma-Proteobacteria	Pasteurellales	Pasteurellaceae	Haemophilus	Haemophilus influenzae
Gram-negatives	Proteobacteria	Gamma-Proteobacteria	Pasteurellales	Pasteurellaceae	Haemophilus	Haemophilus influenzae
Gram-negatives	Proteobacteria	Gamma-Proteobacteria	Pasteurellales	Pasteurellaceae	Haemophilus	Haemophilus influenzae
Gram-negatives	Proteobacteria	Gamma-Proteobacteria	Pasteurellales	Pasteurellaceae	Haemophilus	Haemophilus influenzae
Gram-negatives	Proteobacteria	Gamma-Proteobacteria	Pasteurellales	Pasteurellaceae	Haemophilus	Haemophilus influenzae
Gram-negatives	Proteobacteria	Gamma-Proteobacteria	Pasteurellales	Pasteurellaceae	Haemophilus	Haemophilus parahaemolyticus
Gram-negatives	Proteobacteria	Gamma-Proteobacteria	Pasteurellales	Pasteurellaceae	Haemophilus	Haemophilus parahaemolyticus
Gram-negatives	Proteobacteria	Gamma-Proteobacteria	Pasteurellales	Pasteurellaceae	Haemophilus	Haemophilus parainfluenzae
Gram-negatives	Proteobacteria	Gamma-Proteobacteria	Pasteurellales	Pasteurellaceae	Pasteurella	Pasteurella multocida
Gram-negatives	Proteobacteria	Gamma-Proteobacteria	Pasteurellales	Pasteurellaceae	Pasteurella	Pasteurella multocida
Gram-negatives	Proteobacteria	Gamma-Proteobacteria	Pseudomonadales	Moraxellaceae	Acinetobacter	Acinetobacter baumannii
Gram-negatives	Proteobacteria	Gamma-Proteobacteria	Pseudomonadales	Moraxellaceae	Acinetobacter	Acinetobacter baumannii
Gram-negatives	Proteobacteria	Gamma-Proteobacteria	Pseudomonadales	Moraxellaceae	Acinetobacter	Acinetobacter baumannii
Gram-negatives	Proteobacteria	Gamma-Proteobacteria	Pseudomonadales	Moraxellaceae	Acinetobacter	Acinetobacter baumannii
Gram-negatives	Proteobacteria	Gamma-Proteobacteria	Pseudomonadales	Moraxellaceae	Acinetobacter	Acinetobacter baumannii
Gram-negatives	Proteobacteria	Gamma-Proteobacteria	Pseudomonadales	Moraxellaceae	Acinetobacter	Acinetobacter iwoffii
Gram-negatives	Proteobacteria	Gamma-Proteobacteria	Pseudomonadales	Moraxellaceae	Acinetobacter	Acinetobacter iwoffii
Gram-negatives	Proteobacteria	Gamma-Proteobacteria	Pseudomonadales	Moraxellaceae	Acinetobacter	Acinetobacter iwoffii
Gram-negatives	Proteobacteria	Gamma-Proteobacteria	Pseudomonadales	Moraxellaceae	Acinetobacter	Acinetobacter iwoffii
Gram-negatives	Proteobacteria	Gamma-Proteobacteria	Pseudomonadales	Moraxellaceae	Acinetobacter	Acinetobacter iwoffii
Gram-negatives	Proteobacteria	Gamma-Proteobacteria	Pseudomonadales	Moraxellaceae	Acinetobacter	Acinetobacter johnsonii
Gram-negatives	Proteobacteria	Gamma-Proteobacteria	Pseudomonadales	Moraxellaceae	Acinetobacter	Acinetobacter johnsonii
Gram-negatives	Proteobacteria	Gamma-Proteobacteria	Pseudomonadales	Moraxellaceae	Acinetobacter	Acinetobacter junii
Gram-negatives	Proteobacteria	Gamma-Proteobacteria	Pseudomonadales	Moraxellaceae	Moraxella	Moraxella catarrhalis
Gram-negatives	Proteobacteria	Gamma-Proteobacteria	Pseudomonadales	Moraxellaceae	Moraxella	Moraxella catarrhalis
Gram-negatives	Proteobacteria	Gamma-Proteobacteria	Pseudomonadales	Moraxellaceae	Moraxella	Moraxella catarrhalis
Gram-negatives	Proteobacteria	Gamma-Proteobacteria	Pseudomonadales	Moraxellaceae	Moraxella	Moraxella catarrhalis
Gram-negatives	Proteobacteria	Gamma-Proteobacteria	Pseudomonadales	Moraxellaceae	Moraxella	Moraxella catarrhalis
Gram-negatives	Proteobacteria	Gamma-Proteobacteria	Pseudomonadales	Moraxellaceae	Moraxella	Moraxella osloensis
Gram-negatives	Proteobacteria	Gamma-Proteobacteria	Pseudomonadales	Moraxellaceae	Moraxella	Moraxella osloensis
Gram-negatives	Proteobacteria	Gamma-Proteobacteria	Pseudomonadales	Moraxellaceae	Moraxella	Moraxella osloensis
Gram-negatives	Proteobacteria	Gamma-Proteobacteria	Pseudomonadales	Pseudomonadaceae	Pseudomonas	Pseudomonas aeruginosa
Gram-negatives	Proteobacteria	Gamma-Proteobacteria	Pseudomonadales	Pseudomonadaceae	Pseudomonas	Pseudomonas aeruginosa
Gram-negatives	Proteobacteria	Gamma-Proteobacteria	Pseudomonadales	Pseudomonadaceae	Pseudomonas	Pseudomonas aeruginosa
Gram-negatives	Proteobacteria	Gamma-Proteobacteria	Pseudomonadales	Pseudomonadaceae	Pseudomonas	Pseudomonas aeruginosa
Gram-negatives	Proteobacteria	Gamma-Proteobacteria	Pseudomonadales	Pseudomonadaceae	Pseudomonas	Pseudomonas aeruginosa
Gram-negatives	Proteobacteria	Gamma-Proteobacteria	Pseudomonadales	Pseudomonadaceae	Pseudomonas	Pseudomonas aeruginosa
Gram-negatives	Proteobacteria	Gamma-Proteobacteria	Pseudomonadales	Pseudomonadaceae	Pseudomonas	Pseudomonas aeruginosa
Gram-negatives	Proteobacteria	Gamma-Proteobacteria	Pseudomonadales	Pseudomonadaceae	Pseudomonas	Pseudomonas luteola
Gram-negatives	Proteobacteria	Gamma-Proteobacteria	Pseudomonadales	Pseudomonadaceae	Pseudomonas	Pseudomonas monteilii
Gram-negatives	Proteobacteria	Gamma-Proteobacteria	Pseudomonadales	Pseudomonadaceae	Pseudomonas	Pseudomonas monteilii
Gram-negatives	Proteobacteria	Gamma-Proteobacteria	Pseudomonadales	Pseudomonadaceae	Pseudomonas	Pseudomonas oryzihabitans
Gram-negatives	Proteobacteria	Gamma-Proteobacteria	Pseudomonadales	Pseudomonadaceae	Pseudomonas	Pseudomonas oryzihabitans
Gram-negatives	Proteobacteria	Gamma-Proteobacteria	Pseudomonadales	Pseudomonadaceae	Pseudomonas	Pseudomonas putida
Gram-negatives	Proteobacteria	Gamma-Proteobacteria	Pseudomonadales	Pseudomonadaceae	Pseudomonas	Pseudomonas stutzeri
Gram-negatives	Proteobacteria	Gamma-Proteobacteria	Pseudomonadales	Pseudomonadaceae	Pseudomonas	Pseudomonas stutzeri
Gram-negatives	Proteobacteria	Gamma-Proteobacteria	Pseudomonadales	Pseudomonadaceae	Pseudomonas	Pseudomonas stutzeri
Gram-negatives	Proteobacteria	Gamma-Proteobacteria	Pseudomonadales	Pseudomonadaceae	Pseudomonas	Pseudomonas stutzeri
Gram-negatives	Proteobacteria	Gamma-Proteobacteria	Pseudomonadales	Pseudomonadaceae	Pseudomonas	Pseudomonas stutzeri
Gram-negatives	Proteobacteria	Gamma-Proteobacteria	Vibrionales	Vibrionaceae	Vibrio	Vibrio alginolyticus
Gram-negatives	Proteobacteria	Gamma-Proteobacteria	Vibrionales	Vibrionaceae	Vibrio	Vibrio cholerae
Gram-negatives	Proteobacteria	Gamma-Proteobacteria	Vibrionales	Vibrionaceae	Vibrio	Vibrio furnissii
Gram-negatives	Proteobacteria	Gamma-Proteobacteria	Xanthomonadales	Xanthomonadaceae	Stenotrophomonas	Stenotrophomonas maltophilia
Gram-negatives	Proteobacteria	Gamma-Proteobacteria	Xanthomonadales	Xanthomonadaceae	Stenotrophomonas	Stenotrophomonas maltophilia
Gram-negatives	Proteobacteria	Gamma-Proteobacteria	Xanthomonadales	Xanthomonadaceae	Stenotrophomonas	Stenotrophomonas maltophilia
Gram-negatives	Proteobacteria	Gamma-Proteobacteria	Xanthomonadales	Xanthomonadaceae	Stenotrophomonas	Stenotrophomonas maltophilia
Gram-negatives	Proteobacteria	Gamma-Proteobacteria	Xanthomonadales	Xanthomonadaceae	Stenotrophomonas	Stenotrophomonas maltophilia
Gram-negatives	Proteobacteria	Gamma-Proteobacteria	Xanthomonadales	Xanthomonadaceae	Stenotrophomonas	Stenotrophomonas maltophilia
Gram-negatives	Proteobacteria	Gamma-Proteobacteria	Xanthomonadales	Xanthomonadaceae	Stenotrophomonas	Stenotrophomonas maltophilia
Gram-positives	Actinobacteria	Actinobacteria	Actinomycetales	Actinomycetaceae	Actinobaculum	Actinobaculum schaalii
Gram-positives	Actinobacteria	Actinobacteria	Actinomycetales	Actinomycetaceae	Actinobaculum	Actinobaculum schaalii
Gram-positives	Actinobacteria	Actinobacteria	Actinomycetales	Actinomycetaceae	Actinomyces	Actinomyces graevenitzii
Gram-positives	Actinobacteria	Actinobacteria	Actinomycetales	Actinomycetaceae	Actinomyces	Actinomyces israelii
Gram-positives	Actinobacteria	Actinobacteria	Actinomycetales	Actinomycetaceae	Actinomyces	Actinomyces odontolyticus
Gram-positives	Actinobacteria	Actinobacteria	Actinomycetales	Actinomycetaceae	Actinomyces	Actinomyces odontolyticus
Gram-positives	Actinobacteria	Actinobacteria	Actinomycetales	Actinomycetaceae	Actinomyces	Actinomyces oris
Gram-positives	Actinobacteria	Actinobacteria	Actinomycetales	Actinomycetaceae	Actinomyces	Actinomyces oris
Gram-positives	Actinobacteria	Actinobacteria	Actinomycetales	Actinomycetaceae	Actinomyces	Actinomyces oris
Gram-positives	Actinobacteria	Actinobacteria	Actinomycetales	Actinomycetaceae	Actinomyces	Actinomyces oris
Gram-positives	Actinobacteria	Actinobacteria	Actinomycetales	Actinomycetaceae	Actinomyces	Actinomyces oris
Gram-positives	Actinobacteria	Actinobacteria	Actinomycetales	Actinomycetaceae	Actinomyces	Actinomyces sp
Gram-positives	Actinobacteria	Actinobacteria	Actinomycetales	Actinomycetaceae	Actinomyces	Actinomyces turicensis
Gram-positives	Actinobacteria	Actinobacteria	Actinomycetales	Actinomycetaceae	Actinomyces	Actinomyces viscosus
Gram-positives	Actinobacteria	Actinobacteria	Actinomycetales	Actinomycetaceae	Actinomyces	Actinomyces viscosus
Gram-positives	Actinobacteria	Actinobacteria	Actinomycetales	Corynebacteriaceae	Corynebacterium	Corynebacterium afermentans
Gram-positives	Actinobacteria	Actinobacteria	Actinomycetales	Corynebacteriaceae	Corynebacterium	Corynebacterium afermentans
Gram-positives	Actinobacteria	Actinobacteria	Actinomycetales	Corynebacteriaceae	Corynebacterium	Corynebacterium amycolatum
Gram-positives	Actinobacteria	Actinobacteria	Actinomycetales	Corynebacteriaceae	Corynebacterium	Corynebacterium amycolatum
Gram-positives	Actinobacteria	Actinobacteria	Actinomycetales	Corynebacteriaceae	Corynebacterium	Corynebacterium amycolatum
Gram-positives	Actinobacteria	Actinobacteria	Actinomycetales	Corynebacteriaceae	Corynebacterium	Corynebacterium diphtheriae
Gram-positives	Actinobacteria	Actinobacteria	Actinomycetales	Corynebacteriaceae	Corynebacterium	Corynebacterium diphtheriae
Gram-positives	Actinobacteria	Actinobacteria	Actinomycetales	Corynebacteriaceae	Corynebacterium	Corynebacterium imitans
Gram-positives	Actinobacteria	Actinobacteria	Actinomycetales	Corynebacteriaceae	Corynebacterium	Corynebacterium imitans
Gram-positives	Actinobacteria	Actinobacteria	Actinomycetales	Corynebacteriaceae	Corynebacterium	Corynebacterium imitans
Gram-positives	Actinobacteria	Actinobacteria	Actinomycetales	Corynebacteriaceae	Corynebacterium	Corynebacterium minutissimum
Gram-positives	Actinobacteria	Actinobacteria	Actinomycetales	Corynebacteriaceae	Corynebacterium	Corynebacterium sp
Gram-positives	Actinobacteria	Actinobacteria	Actinomycetales	Corynebacteriaceae	Corynebacterium	Corynebacterium sp
Gram-positives	Actinobacteria	Actinobacteria	Actinomycetales	Corynebacteriaceae	Corynebacterium	Corynebacterium sp
Gram-positives	Actinobacteria	Actinobacteria	Actinomycetales	Corynebacteriaceae	Corynebacterium	Corynebacterium sp
Gram-positives	Actinobacteria	Actinobacteria	Actinomycetales	Corynebacteriaceae	Corynebacterium	Corynebacterium spp
Gram-positives	Actinobacteria	Actinobacteria	Actinomycetales	Corynebacteriaceae	Corynebacterium	Corynebacterium striatum
Gram-positives	Actinobacteria	Actinobacteria	Actinomycetales	Corynebacteriaceae	Corynebacterium	Corynebacterium striatum
Gram-positives	Actinobacteria	Actinobacteria	Actinomycetales	Corynebacteriaceae	Corynebacterium	Corynebacterium striatum
Gram-positives	Actinobacteria	Actinobacteria	Actinomycetales	Microbacteriaceae	Microbacterium	Microbacterium sp
Gram-positives	Actinobacteria	Actinobacteria	Actinomycetales	Mycobacteriaceae	Mycobacterium	Mycobacterium avium
Gram-positives	Actinobacteria	Actinobacteria	Actinomycetales	Mycobacteriaceae	Mycobacterium	Mycobacterium avium
Gram-positives	Actinobacteria	Actinobacteria	Actinomycetales	Mycobacteriaceae	Mycobacterium	Mycobacterium fortuitum
Gram-positives	Actinobacteria	Actinobacteria	Actinomycetales	Mycobacteriaceae	Mycobacterium	Mycobacterium peregrium
Gram-positives	Actinobacteria	Actinobacteria	Actinomycetales	Nocardiaceae	Nocardia	Nocardia sp
Gram-positives	Actinobacteria	Actinobacteria	Actinomycetales	Nocardiaceae	Rhodococcus	Rhodococcus equi
Gram-positives	Actinobacteria	Actinobacteria	Actinomycetales	Nocardiaceae	Rhodococcus	Rhodococcus sp
Gram-positives	Actinobacteria	Actinobacteria	Actinomycetales	Nocardiaceae	Rhodococcus	Rhodococcus sp
Gram-positives	Actinobacteria	Actinobacteria	Actinomycetales	Propionibacteriaceae	Propionibacterium	Propionibacterium acnes
Gram-positives	Actinobacteria	Actinobacteria	Actinomycetales	Propionibacteriaceae	Propionibacterium	Propionibacterium acnes
Gram-positives	Actinobacteria	Actinobacteria	Actinomycetales	Propionibacteriaceae	Propionibacterium	Propionibacterium acnes
Gram-positives	Actinobacteria	Actinobacteria	Actinomycetales	Propionibacteriaceae	Propionibacterium	Propionibacterium acnes
Gram-positives	Actinobacteria	Actinobacteria	Actinomycetales	Propionibacteriaceae	Propionibacterium	Propionibacterium acnes
Gram-positives	Actinobacteria	Actinobacteria	Actinomycetales	Propionibacteriaceae	Propionibacterium	Propionibacterium acnes
Gram-positives	Actinobacteria	Actinobacteria	Actinomycetales	Propionibacteriaceae	Propionibacterium	Propionibacterium acnes
Gram-positives	Actinobacteria	Actinobacteria	Bifidobacteriales	Bifidobacteriaceae	Bifidobacterium	Bifidobacterium adolescentis
Gram-positives	Actinobacteria	Actinobacteria	Bifidobacteriales	Bifidobacteriaceae	Bifidobacterium	Bifidobacterium bifidum
Gram-positives	Actinobacteria	Actinobacteria	Bifidobacteriales	Bifidobacteriaceae	Bifidobacterium	Bifidobacterium bifidum
Gram-positives	Actinobacteria	Actinobacteria	Bifidobacteriales	Bifidobacteriaceae	Bifidobacterium	Bifidobacterium breve
Gram-positives	Actinobacteria	Actinobacteria	Bifidobacteriales	Bifidobacteriaceae	Bifidobacterium	Bifidobacterium breve
Gram-positives	Actinobacteria	Actinobacteria	Bifidobacteriales	Bifidobacteriaceae	Bifidobacterium	Bifidobacterium breve
Gram-positives	Actinobacteria	Actinobacteria	Bifidobacteriales	Bifidobacteriaceae	Bifidobacterium	Bifidobacterium infantis
Gram-positives	Actinobacteria	Actinobacteria	Bifidobacteriales	Bifidobacteriaceae	Bifidobacterium	Bifidobacterium longum
Gram-positives	Actinobacteria	Actinobacteria	Bifidobacteriales	Bifidobacteriaceae	Bifidobacterium	Bifidobacterium longum
Gram-positives	Actinobacteria	Actinobacteria	Bifidobacteriales	Bifidobacteriaceae	Bifidobacterium	Bifidobacterium longum
Gram-positives	Actinobacteria	Actinobacteria	Bifidobacteriales	Bifidobacteriaceae	Bifidobacterium	Bifidobacterium pseudocatenulatum
Gram-positives	Actinobacteria	Actinobacteria	Bifidobacteriales	Bifidobacteriaceae	Bifidobacterium	Bifidobacterium pseudocatenulatum
Gram-positives	Actinobacteria	Actinobacteria	Bifidobacteriales	Bifidobacteriaceae	Gardnerella	Gardnerella vaginalis
Gram-positives	Actinobacteria	Actinobacteria	Bifidobacteriales	Bifidobacteriaceae	Gardnerella	Gardnerella vaginalis
Gram-positives	Actinobacteria	Actinobacteria	Bifidobacteriales	Bifidobacteriaceae	Gardnerella	Gardnerella vaginalis
Gram-positives	Actinobacteria	Actinobacteria	Micrococcales	Micrococcaceae	Arthrobacter	Arthrobacter creatinolyticus
Gram-positives	Actinobacteria	Actinobacteria	Micrococcales	Micrococcaceae	Arthrobacter	Arthrobacter sp
Gram-positives	Actinobacteria	Actinobacteria	Micrococcales	Micrococcaceae	Kokuria	Kokuria kristina
Gram-positives	Actinobacteria	Actinobacteria	Micrococcales	Micrococcaceae	Kokuria	Kokuria kristina
Gram-positives	Actinobacteria	Actinobacteria	Micrococcales	Micrococcaceae	Kokuria	Kokuria rhizophila
Gram-positives	Actinobacteria	Actinobacteria	Micrococcales	Micrococcaceae	Kokuria	Kokuria rhizophila
Gram-positives	Actinobacteria	Actinobacteria	Micrococcales	Micrococcaceae	Kokuria	Kokuria varians
Gram-positives	Actinobacteria	Actinobacteria	Micrococcales	Micrococcaceae	Micrococcus	Micrococcus luteus
Gram-positives	Actinobacteria	Actinobacteria	Micrococcales	Micrococcaceae	Micrococcus	Micrococcus luteus
Gram-positives	Actinobacteria	Actinobacteria	Micrococcales	Micrococcaceae	Micrococcus	Micrococcus luteus
Gram-positives	Actinobacteria	Actinobacteria	Micrococcales	Micrococcaceae	Micrococcus	Micrococcus luteus
Gram-positives	Actinobacteria	Actinobacteria	Micrococcales	Micrococcaceae	Micrococcus	Micrococcus luteus
Gram-positives	Actinobacteria	Actinobacteria	Micrococcales	Micrococcaceae	Micrococcus	Micrococcus lylae
Gram-positives	Actinobacteria	Actinobacteria	Micrococcales	Micrococcaceae	Micrococcus	Micrococcus lylae
Gram-positives	Actinobacteria	Actinobacteria	Micrococcales	Micrococcaceae	Rothia	Rothia aeria
Gram-positives	Actinobacteria	Actinobacteria	Micrococcales	Micrococcaceae	Rothia	Rothia aeria
Gram-positives	Actinobacteria	Actinobacteria	Micrococcales	Micrococcaceae	Rothia	Rothia aeria
Gram-positives	Actinobacteria	Actinobacteria	Micrococcales	Micrococcaceae	Rothia	Rothia amarne
Gram-positives	Actinobacteria	Actinobacteria	Micrococcales	Micrococcaceae	Rothia	Rothia dentocariosa
Gram-positives	Actinobacteria	Actinobacteria	Micrococcales	Micrococcaceae	Rothia	Rothia dentocariosa
Gram-positives	Actinobacteria	Actinobacteria	Micrococcales	Micrococcaceae	Rothia	Rothia dentocariosa
Gram-positives	Actinobacteria	Actinobacteria	Micrococcales	Micrococcaceae	Rothia	Rothia dentocariosa
Gram-positives	Actinobacteria	Actinobacteria	Micrococcales	Micrococcaceae	Rothia	Rothia dentocariosa
Gram-positives	Actinobacteria	Actinobacteria	Micrococcales	Micrococcaceae	Rothia	Rothia mucilaginosa
Gram-positives	Actinobacteria	Actinobacteria	Micrococcales	Micrococcaceae	Rothia	Rothia mucilaginosa
Gram-positives	Actinobacteria	Actinobacteria	Micrococcales	Micrococcaceae	Rothia	Rothia mucilaginosa
Gram-positives	Actinobacteria	Actinobacteria	Micrococcales	Micrococcaceae	Rothia	Rothia mucilaginosa
Gram-positives	Actinobacteria	Actinobacteria	Micrococcales	Micrococcaceae	Rothia	Rothia mucilaginosa
Gram-positives	Actinobacteria	Actinobacteria	Micrococcales	Micrococcaceae	Rothia	Rothia sp
Gram-positives	Actinobacteria	Actinobacteria	Micrococcales	Micrococcineae	Brevibacterium	Brevibacterium paucivorans
Gram-positives	Actinobacteria	Actinobacteria	Micrococcales	Micrococcineae	Brevibacterium	Brevibacterium sp
Gram-positives	Actinobacteria	Actinobacteria	Micrococcales	Micrococcineae	Brevibacterium	Brevibacterium sp
Gram-positives	Actinobacteria	Actinobacteria	Micrococcales	Micrococcineae	Brevibacterium	Brevibacterium sp
Gram-positives	Actinobacteria	Actinobacteria	Micrococcales	Micrococcineae	Dermabacter	Dermabacter hominis
Gram-positives	Actinobacteria	Actinobacteria	Micrococcales	Micrococcineae	Dermabacter	Dermabacter hominis
Gram-positives	Actinobacteria	Actinobacteria	Micrococcales	Micrococcineae	Dermobacter	Dermobacter sp
Gram-positives	Firmicutes	Bacilli	Bacillales	Bacillaceae	Bacillus	Bacillus cereus
Gram-positives	Firmicutes	Bacilli	Bacillales	Bacillaceae	Bacillus	Bacillus cereus
Gram-positives	Firmicutes	Bacilli	Bacillales	Bacillaceae	Bacillus	Bacillus cereus
Gram-positives	Firmicutes	Bacilli	Bacillales	Bacillaceae	Bacillus	Bacillus clausii
Gram-positives	Firmicutes	Bacilli	Bacillales	Bacillaceae	Bacillus	Bacillus clausii
Gram-positives	Firmicutes	Bacilli	Bacillales	Bacillaceae	Bacillus	Bacillus clausii
Gram-positives	Firmicutes	Bacilli	Bacillales	Bacillaceae	Bacillus	Bacillus lichenformis
Gram-positives	Firmicutes	Bacilli	Bacillales	Bacillaceae	Bacillus	Bacillus lichenformis
Gram-positives	Firmicutes	Bacilli	Bacillales	Bacillaceae	Bacillus	Bacillus lichenformis
Gram-positives	Firmicutes	Bacilli	Bacillales	Bacillaceae	Bacillus	Bacillus pumilus
Gram-positives	Firmicutes	Bacilli	Bacillales	Bacillaceae	Bacillus	Bacillus sonorensis
Gram-positives	Firmicutes	Bacilli	Bacillales	Bacillaceae	Bacillus	Bacillus sp
Gram-positives	Firmicutes	Bacilli	Bacillales	Bacillaceae	Bacillus	Bacillus sp
Gram-positives	Firmicutes	Bacilli	Bacillales	Bacillaceae	Bacillus	Bacillus sp
Gram-positives	Firmicutes	Bacilli	Bacillales	Bacillaceae	Bacillus	Bacillus subtilis
Gram-positives	Firmicutes	Bacilli	Bacillales	Bacillaceae	Bacillus	Bacillus subtilis
Gram-positives	Firmicutes	Bacilli	Bacillales	Bacillaceae	Bacillus	Bacillus subtilis
Gram-positives	Firmicutes	Bacilli	Bacillales	Listeriaceae	Listeria	Listeria monocytogenes
Gram-positives	Firmicutes	Bacilli	Bacillales	Listeriaceae	Listeria	Listeria monocytogenes
Gram-positives	Firmicutes	Bacilli	Bacillales	Listeriaceae	Listeria	Listeria monocytogenes
Gram-positives	Firmicutes	Bacilli	Bacillales	Listeriaceae	Listeria	Listeria monocytogenes
Gram-positives	Firmicutes	Bacilli	Bacillales	Listeriaceae	Listeria	Listeria monocytogenes
Gram-positives	Firmicutes	Bacilli	Bacillales	Listeriaceae	Listeria	Listeria monocytogenes
Gram-positives	Firmicutes	Bacilli	Bacillales	Listeriaceae	Listeria	Listeria monocytogenes
Gram-positives	Firmicutes	Bacilli	Bacillales	Paenibacillaceae	Paenibacillus	Paenibacillus sp
Gram-positives	Firmicutes	Bacilli	Bacillales	Paenibacillaceae	Paenibacillus	Paenibacillus sp
Gram-positives	Firmicutes	Bacilli	Bacillales	Paenibacillaceae	Paenibacillus	Paenibacillus sp
Gram-positives	Firmicutes	Bacilli	Bacillales	Paenibacillaceae	Paenibacillus	Paenibacillus spp
Gram-positives	Firmicutes	Bacilli	Bacillales	Paenibacillaceae	Paenibacillus	Paenibacillus spp
Gram-positives	Firmicutes	Bacilli	Bacillales	Paenibacillaceae	Paenibacillus	Paenibacillus unalis
Gram-positives	Firmicutes	Bacilli	Bacillales	Staphylococcaceae	Staphylococcus	Staphylococcus aureus
Gram-positives	Firmicutes	Bacilli	Bacillales	Staphylococcaceae	Staphylococcus	Staphylococcus aureus
Gram-positives	Firmicutes	Bacilli	Bacillales	Staphylococcaceae	Staphylococcus	Staphylococcus aureus
Gram-positives	Firmicutes	Bacilli	Bacillales	Staphylococcaceae	Staphylococcus	Staphylococcus capitis
Gram-positives	Firmicutes	Bacilli	Bacillales	Staphylococcaceae	Staphylococcus	Staphylococcus capitis
Gram-positives	Firmicutes	Bacilli	Bacillales	Staphylococcaceae	Staphylococcus	Staphylococcus capitis
Gram-positives	Firmicutes	Bacilli	Bacillales	Staphylococcaceae	Staphylococcus	Staphylococcus caprae
Gram-positives	Firmicutes	Bacilli	Bacillales	Staphylococcaceae	Staphylococcus	Staphylococcus cohnii
Gram-positives	Firmicutes	Bacilli	Bacillales	Staphylococcaceae	Staphylococcus	Staphylococcus cohnii
Gram-positives	Firmicutes	Bacilli	Bacillales	Staphylococcaceae	Staphylococcus	Staphylococcus cohnii
Gram-positives	Firmicutes	Bacilli	Bacillales	Staphylococcaceae	Staphylococcus	Staphylococcus cohnii
Gram-positives	Firmicutes	Bacilli	Bacillales	Staphylococcaceae	Staphylococcus	Staphylococcus epidermis
Gram-positives	Firmicutes	Bacilli	Bacillales	Staphylococcaceae	Staphylococcus	Staphylococcus epidermis
Gram-positives	Firmicutes	Bacilli	Bacillales	Staphylococcaceae	Staphylococcus	Staphylococcus epidermis
Gram-positives	Firmicutes	Bacilli	Bacillales	Staphylococcaceae	Staphylococcus	Staphylococcus haemolyticus
Gram-positives	Firmicutes	Bacilli	Bacillales	Staphylococcaceae	Staphylococcus	Staphylococcus haemolyticus
Gram-positives	Firmicutes	Bacilli	Bacillales	Staphylococcaceae	Staphylococcus	Staphylococcus haemolyticus
Gram-positives	Firmicutes	Bacilli	Bacillales	Staphylococcaceae	Staphylococcus	Staphylococcus hominis
Gram-positives	Firmicutes	Bacilli	Bacillales	Staphylococcaceae	Staphylococcus	Staphylococcus hominis
Gram-positives	Firmicutes	Bacilli	Bacillales	Staphylococcaceae	Staphylococcus	Staphylococcus hominis
Gram-positives	Firmicutes	Bacilli	Bacillales	Staphylococcaceae	Staphylococcus	Staphylococcus lugdunensis
Gram-positives	Firmicutes	Bacilli	Bacillales	Staphylococcaceae	Staphylococcus	Staphylococcus lugdunensis
Gram-positives	Firmicutes	Bacilli	Bacillales	Staphylococcaceae	Staphylococcus	Staphylococcus lugdunensis
Gram-positives	Firmicutes	Bacilli	Bacillales	Staphylococcaceae	Staphylococcus	Staphylococcus pasteuri
Gram-positives	Firmicutes	Bacilli	Bacillales	Staphylococcaceae	Staphylococcus	Staphylococcus pasteuri
Gram-positives	Firmicutes	Bacilli	Bacillales	Staphylococcaceae	Staphylococcus	Staphylococcus pasteuri
Gram-positives	Firmicutes	Bacilli	Bacillales	Staphylococcaceae	Staphylococcus	Staphylococcus pettenkoferi
Gram-positives	Firmicutes	Bacilli	Bacillales	Staphylococcaceae	Staphylococcus	Staphylococcus pettenkoferi
Gram-positives	Firmicutes	Bacilli	Bacillales	Staphylococcaceae	Staphylococcus	Staphylococcus pettenkoferi
Gram-positives	Firmicutes	Bacilli	Bacillales	Staphylococcaceae	Staphylococcus	Staphylococcus saprophyticus
Gram-positives	Firmicutes	Bacilli	Bacillales	Staphylococcaceae	Staphylococcus	Staphylococcus saprophyticus
Gram-positives	Firmicutes	Bacilli	Bacillales	Staphylococcaceae	Staphylococcus	Staphylococcus saprophyticus
Gram-positives	Firmicutes	Bacilli	Bacillales	Staphylococcaceae	Staphylococcus	Staphylococcus warneri
Gram-positives	Firmicutes	Bacilli	Bacillales	Staphylococcaceae	Staphylococcus	Staphylococcus warneri
Gram-positives	Firmicutes	Bacilli	Bacillales	Staphylococcaceae	Staphylococcus	Staphylococcus warneri
Gram-positives	Firmicutes	Bacilli	Lactobacillales	Aerococcaceae	Abiotrophia	Abiotrophia defectiva
Gram-positives	Firmicutes	Bacilli	Lactobacillales	Aerococcaceae	Aerococcus	Aerococcus sp
Gram-positives	Firmicutes	Bacilli	Lactobacillales	Aerococcaceae	Aerococcus	Aerococcus viridans
Gram-positives	Firmicutes	Bacilli	Lactobacillales	Aerococcaceae	Aerococcus	Aerococcus viridans
Gram-positives	Firmicutes	Bacilli	Lactobacillales	Carnobacteriaceae	Granulicatella	Granulicatella adiacens
Gram-positives	Firmicutes	Bacilli	Lactobacillales	Enterococcaceae	Enterococcus	Enterococcus avium
Gram-positives	Firmicutes	Bacilli	Lactobacillales	Enterococcaceae	Enterococcus	Enterococcus avium
Gram-positives	Firmicutes	Bacilli	Lactobacillales	Enterococcaceae	Enterococcus	Enterococcus avium
Gram-positives	Firmicutes	Bacilli	Lactobacillales	Enterococcaceae	Enterococcus	Enterococcus casseliflavus
Gram-positives	Firmicutes	Bacilli	Lactobacillales	Enterococcaceae	Enterococcus	Enterococcus casseliflavus
Gram-positives	Firmicutes	Bacilli	Lactobacillales	Enterococcaceae	Enterococcus	Enterococcus cecorum
Gram-positives	Firmicutes	Bacilli	Lactobacillales	Enterococcaceae	Enterococcus	Enterococcus faecalis
Gram-positives	Firmicutes	Bacilli	Lactobacillales	Enterococcaceae	Enterococcus	Enterococcus faecalis
Gram-positives	Firmicutes	Bacilli	Lactobacillales	Enterococcaceae	Enterococcus	Enterococcus faecalis
Gram-positives	Firmicutes	Bacilli	Lactobacillales	Enterococcaceae	Enterococcus	Enterococcus faecium
Gram-positives	Firmicutes	Bacilli	Lactobacillales	Enterococcaceae	Enterococcus	Enterococcus faecium
Gram-positives	Firmicutes	Bacilli	Lactobacillales	Enterococcaceae	Enterococcus	Enterococcus faecium
Gram-positives	Firmicutes	Bacilli	Lactobacillales	Enterococcaceae	Enterococcus	Enterococcus gallinarum
Gram-positives	Firmicutes	Bacilli	Lactobacillales	Enterococcaceae	Enterococcus	Enterococcus gallinarum
Gram-positives	Firmicutes	Bacilli	Lactobacillales	Enterococcaceae	Enterococcus	Enterococcus gallinarum
Gram-positives	Firmicutes	Bacilli	Lactobacillales	Enterococcaceae	Enterococcus	Enterococcus raffinosus
Gram-positives	Firmicutes	Bacilli	Lactobacillales	Enterococcaceae	Enterococcus	Enterococcus raffinosus
Gram-positives	Firmicutes	Bacilli	Lactobacillales	Enterococcaceae	Enterococcus	Enterococcus raffinosus
Gram-positives	Firmicutes	Bacilli	Lactobacillales	Lactobacillaceae	Lactococcus	Lactococcus lactis
Gram-positives	Firmicutes	Bacilli	Lactobacillales	Lactobacillaceae	Lactococcus	Lactococcus spp
Gram-positives	Firmicutes	Bacilli	Lactobacillales	Lactobacillaceae	Lactococcus	Lactococcus spp
Gram-positives	Firmicutes	Bacilli	Lactobacillales	Leuconostocaceae	Leuconostoc	Leuconostoc sp
Gram-positives	Firmicutes	Bacilli	Lactobacillales	Streptococcaceae	Lactobacillus	Lactobacillus gasseri
Gram-positives	Firmicutes	Bacilli	Lactobacillales	Streptococcaceae	Lactobacillus	Lactobacillus gasseri
Gram-positives	Firmicutes	Bacilli	Lactobacillales	Streptococcaceae	Lactobacillus	Lactobacillus rhamnosus
Gram-positives	Firmicutes	Bacilli	Lactobacillales	Streptococcaceae	Lactobacillus	Lactobacillus rhamnosus
Gram-positives	Firmicutes	Bacilli	Lactobacillales	Streptococcaceae	Lactobacillus	Lactobacillus rhamnosus
Gram-positives	Firmicutes	Bacilli	Lactobacillales	Streptococcaceae	Streptococcus	Streptococcus agalactiae
Gram-positives	Firmicutes	Bacilli	Lactobacillales	Streptococcaceae	Streptococcus	Streptococcus agalactiae
Gram-positives	Firmicutes	Bacilli	Lactobacillales	Streptococcaceae	Streptococcus	Streptococcus agalactiae
Gram-positives	Firmicutes	Bacilli	Lactobacillales	Streptococcaceae	Streptococcus	Streptococcus anginosus
Gram-positives	Firmicutes	Bacilli	Lactobacillales	Streptococcaceae	Streptococcus	Streptococcus anginosus
Gram-positives	Firmicutes	Bacilli	Lactobacillales	Streptococcaceae	Streptococcus	Streptococcus anginosus
Gram-positives	Firmicutes	Bacilli	Lactobacillales	Streptococcaceae	Streptococcus	Streptococcus bovis
Gram-positives	Firmicutes	Bacilli	Lactobacillales	Streptococcaceae	Streptococcus	Streptococcus bovis
Gram-positives	Firmicutes	Bacilli	Lactobacillales	Streptococcaceae	Streptococcus	Streptococcus bovis
Gram-positives	Firmicutes	Bacilli	Lactobacillales	Streptococcaceae	Streptococcus	Streptococcus canis
Gram-positives	Firmicutes	Bacilli	Lactobacillales	Streptococcaceae	Streptococcus	Streptococcus constellatus
Gram-positives	Firmicutes	Bacilli	Lactobacillales	Streptococcaceae	Streptococcus	Streptococcus constellatus
Gram-positives	Firmicutes	Bacilli	Lactobacillales	Streptococcaceae	Streptococcus	Streptococcus cristatus
Gram-positives	Firmicutes	Bacilli	Lactobacillales	Streptococcaceae	Streptococcus	Streptococcus cristatus
Gram-positives	Firmicutes	Bacilli	Lactobacillales	Streptococcaceae	Streptococcus	Streptococcus dysagalactiae
Gram-positives	Firmicutes	Bacilli	Lactobacillales	Streptococcaceae	Streptococcus	Streptococcus dysagalactiae
Gram-positives	Firmicutes	Bacilli	Lactobacillales	Streptococcaceae	Streptococcus	Streptococcus dysagalactiae
Gram-positives	Firmicutes	Bacilli	Lactobacillales	Streptococcaceae	Streptococcus	Streptococcus gallolyticus
Gram-positives	Firmicutes	Bacilli	Lactobacillales	Streptococcaceae	Streptococcus	Streptococcus gallolyticus
Gram-positives	Firmicutes	Bacilli	Lactobacillales	Streptococcaceae	Streptococcus	Streptococcus gallolyticus
Gram-positives	Firmicutes	Bacilli	Lactobacillales	Streptococcaceae	Streptococcus	Streptococcus gordonii
Gram-positives	Firmicutes	Bacilli	Lactobacillales	Streptococcaceae	Streptococcus	Streptococcus gordonii
Gram-positives	Firmicutes	Bacilli	Lactobacillales	Streptococcaceae	Streptococcus	Streptococcus gordonii
Gram-positives	Firmicutes	Bacilli	Lactobacillales	Streptococcaceae	Streptococcus	Streptococcus intermedius
Gram-positives	Firmicutes	Bacilli	Lactobacillales	Streptococcaceae	Streptococcus	Streptococcus intermedius
Gram-positives	Firmicutes	Bacilli	Lactobacillales	Streptococcaceae	Streptococcus	Streptococcus intermedius
Gram-positives	Firmicutes	Bacilli	Lactobacillales	Streptococcaceae	Streptococcus	Streptococcus lutetiensis
Gram-positives	Firmicutes	Bacilli	Lactobacillales	Streptococcaceae	Streptococcus	Streptococcus lutetiensis
Gram-positives	Firmicutes	Bacilli	Lactobacillales	Streptococcaceae	Streptococcus	Streptococcus lutetiensis
Gram-positives	Firmicutes	Bacilli	Lactobacillales	Streptococcaceae	Streptococcus	Streptococcus milleri
Gram-positives	Firmicutes	Bacilli	Lactobacillales	Streptococcaceae	Streptococcus	Streptococcus milleri
Gram-positives	Firmicutes	Bacilli	Lactobacillales	Streptococcaceae	Streptococcus	Streptococcus milleri
Gram-positives	Firmicutes	Bacilli	Lactobacillales	Streptococcaceae	Streptococcus	Streptococcus mitis
Gram-positives	Firmicutes	Bacilli	Lactobacillales	Streptococcaceae	Streptococcus	Streptococcus mitis
Gram-positives	Firmicutes	Bacilli	Lactobacillales	Streptococcaceae	Streptococcus	Streptococcus mitis
Gram-positives	Firmicutes	Bacilli	Lactobacillales	Streptococcaceae	Streptococcus	Streptococcus mutans
Gram-positives	Firmicutes	Bacilli	Lactobacillales	Streptococcaceae	Streptococcus	Streptococcus mutans
Gram-positives	Firmicutes	Bacilli	Lactobacillales	Streptococcaceae	Streptococcus	Streptococcus mutans
Gram-positives	Firmicutes	Bacilli	Lactobacillales	Streptococcaceae	Streptococcus	Streptococcus oralis
Gram-positives	Firmicutes	Bacilli	Lactobacillales	Streptococcaceae	Streptococcus	Streptococcus oralis
Gram-positives	Firmicutes	Bacilli	Lactobacillales	Streptococcaceae	Streptococcus	Streptococcus oralis
Gram-positives	Firmicutes	Bacilli	Lactobacillales	Streptococcaceae	Streptococcus	Streptococcus parasanguinus
Gram-positives	Firmicutes	Bacilli	Lactobacillales	Streptococcaceae	Streptococcus	Streptococcus parasanguinus
Gram-positives	Firmicutes	Bacilli	Lactobacillales	Streptococcaceae	Streptococcus	Streptococcus parasanguinus
Gram-positives	Firmicutes	Bacilli	Lactobacillales	Streptococcaceae	Streptococcus	Streptococcus pneumoniae
Gram-positives	Firmicutes	Bacilli	Lactobacillales	Streptococcaceae	Streptococcus	Streptococcus pneumoniae
Gram-positives	Firmicutes	Bacilli	Lactobacillales	Streptococcaceae	Streptococcus	Streptococcus pneumoniae
Gram-positives	Firmicutes	Bacilli	Lactobacillales	Streptococcaceae	Streptococcus	Streptococcus povas
Gram-positives	Firmicutes	Bacilli	Lactobacillales	Streptococcaceae	Streptococcus	Streptococcus pseudoporcinus
Gram-positives	Firmicutes	Bacilli	Lactobacillales	Streptococcaceae	Streptococcus	Streptococcus pseudoporcinus
Gram-positives	Firmicutes	Bacilli	Lactobacillales	Streptococcaceae	Streptococcus	Streptococcus pyogenes
Gram-positives	Firmicutes	Bacilli	Lactobacillales	Streptococcaceae	Streptococcus	Streptococcus pyogenes
Gram-positives	Firmicutes	Bacilli	Lactobacillales	Streptococcaceae	Streptococcus	Streptococcus pyogenes
Gram-positives	Firmicutes	Bacilli	Lactobacillales	Streptococcaceae	Streptococcus	Streptococcus salivarius
Gram-positives	Firmicutes	Bacilli	Lactobacillales	Streptococcaceae	Streptococcus	Streptococcus salivarius
Gram-positives	Firmicutes	Bacilli	Lactobacillales	Streptococcaceae	Streptococcus	Streptococcus salivarius
Gram-positives	Firmicutes	Bacilli	Lactobacillales	Streptococcaceae	Streptococcus	Streptococcus sanguinus
Gram-positives	Firmicutes	Bacilli	Lactobacillales	Streptococcaceae	Streptococcus	Streptococcus sanguinus
Gram-positives	Firmicutes	Bacilli	Lactobacillales	Streptococcaceae	Streptococcus	Streptococcus sanguinus
Gram-positives	Firmicutes	Bacilli	Lactobacillales	Streptococcaceae	Streptococcus	Streptococcus vestibularis
Gram-positives	Firmicutes	Bacilli	Lactobacillales	Streptococcaceae	Streptococcus	Streptococcus viridans
Gram-positives	Firmicutes	Bacilli	Lactobacillales	Streptococcaceae	Streptococcus	Streptococcus viridans
Gram-positives	Firmicutes	Bacilli	Lactobacillales	Streptococcaceae	Streptococcus	Streptococcus viridans
Gram-positives	Firmicutes	Clostridia	Clostridiales	Clostridiaceae	Clostridium	Clostridium celerecrescens
Gram-positives	Firmicutes	Clostridia	Clostridiales	Clostridiaceae	Clostridium	Clostridium difficile
Gram-positives	Firmicutes	Clostridia	Clostridiales	Clostridiaceae	Clostridium	Clostridium difficile
Gram-positives	Firmicutes	Clostridia	Clostridiales	Clostridiaceae	Clostridium	Clostridium difficile
Gram-positives	Firmicutes	Clostridia	Clostridiales	Clostridiaceae	Clostridium	Clostridium difficile
Gram-positives	Firmicutes	Clostridia	Clostridiales	Clostridiaceae	Clostridium	Clostridium difficile
Gram-positives	Firmicutes	Clostridia	Clostridiales	Clostridiaceae	Clostridium	Clostridium histolyticum
Gram-positives	Firmicutes	Clostridia	Clostridiales	Clostridiaceae	Clostridium	Clostridium histolyticum
Gram-positives	Firmicutes	Clostridia	Clostridiales	Clostridiaceae	Clostridium	Clostridium innocuum
Gram-positives	Firmicutes	Clostridia	Clostridiales	Clostridiaceae	Clostridium	Clostridium innocuum
Gram-positives	Firmicutes	Clostridia	Clostridiales	Clostridiaceae	Clostridium	Clostridium innocuum
Gram-positives	Firmicutes	Clostridia	Clostridiales	Clostridiaceae	Clostridium	Clostridium paraputrificum
Gram-positives	Firmicutes	Clostridia	Clostridiales	Clostridiaceae	Clostridium	Clostridium paraputrificum
Gram-positives	Firmicutes	Clostridia	Clostridiales	Clostridiaceae	Clostridium	Clostridium perfringens
Gram-positives	Firmicutes	Clostridia	Clostridiales	Clostridiaceae	Clostridium	Clostridium perfringens
Gram-positives	Firmicutes	Clostridia	Clostridiales	Clostridiaceae	Clostridium	Clostridium perfringens
Gram-positives	Firmicutes	Clostridia	Clostridiales	Clostridiaceae	Clostridium	Clostridium ramosum
Gram-positives	Firmicutes	Clostridia	Clostridiales	Clostridiaceae	Clostridium	Clostridium ramosum
Gram-positives	Firmicutes	Clostridia	Clostridiales	Clostridiaceae	Clostridium	Clostridium ramosum
Gram-positives	Firmicutes	Clostridia	Clostridiales	Clostridiaceae	Clostridium	Clostridium septicum
Gram-positives	Firmicutes	Clostridia	Clostridiales	Clostridiaceae	Clostridium	Clostridium septicum
Gram-positives	Firmicutes	Clostridia	Clostridiales	Clostridiaceae	Clostridium	Clostridium sporogenes
Gram-positives	Firmicutes	Clostridia	Clostridiales	Clostridiaceae	Clostridium	Clostridium sporogenes
Gram-positives	Firmicutes	Clostridia	Clostridiales	Clostridiaceae	Clostridium	Clostridium tertium
Gram-positives	Firmicutes	Clostridia	Clostridiales	Clostridiaceae	Clostridium	Clostridium tertium
Gram-positives	Firmicutes	Clostridia	Clostridiales	Clostridiaceae	Clostridium	Clostridium tertium
Gram-positives	Firmicutes	Clostridia	Clostridiales	Peptostreptococcaceae	Parvinomas	Parvinomas micra
Gram-positives	Firmicutes	Clostridia	Clostridiales	Peptostreptococcaceae	Peptoniphilus	Peptoniphilus harei
Gram-positives	Firmicutes	Clostridia	Clostridiales	Peptostreptococcaceae	Peptoniphilus	Peptoniphilus harei
Gram-positives	Firmicutes	Clostridia	Clostridiales	Peptostreptococcaceae	Peptoniphilus	Peptoniphilus harei
Gram-positives	Firmicutes	Clostridia	Clostridiales	Peptostreptococcaceae	Peptoniphilus	Peptoniphilus harei
Gram-positives	Firmicutes	Clostridia	Clostridiales	Peptostreptococcaceae	Peptoniphilus	Peptoniphilus harei
Gram-positives	Firmicutes	Negativicutes	Selenomonadales	Acidaminococcaceae	Acidaminococcus	Acidaminococcus fermentans
Gram-positives	Firmicutes	Negativicutes	Selenomonadales	Acidaminococcaceae	Acidaminococcus	Acidaminococcus fermentans
Gram-positives	Firmicutes	Negativicutes	Selenomonadales	Veillonellaceae	Dialister	Dialister sp
Gram-positives	Firmicutes	Negativicutes	Selenomonadales	Veillonellaceae	Veillonella	Veillonella atypica
Gram-positives	Firmicutes	Negativicutes	Selenomonadales	Veillonellaceae	Veillonella	Veillonella dispar
Gram-positives	Firmicutes	Negativicutes	Selenomonadales	Veillonellaceae	Veillonella	Veillonella parvula
Gram-positives	Firmicutes	Negativicutes	Selenomonadales	Veillonellaceae	Veillonella	Veillonella ratti

## Sheet: Fig.2a
Gram	Phylum	PC1_14.8	PC2_12.5
Gram-negatives	Bacteroidetes	-3.4153	-6.18085
Gram-negatives	Bacteroidetes	-3.40459	-6.14693
Gram-negatives	Bacteroidetes	-3.1387	-5.96221
Gram-negatives	Bacteroidetes	-3.28231	-6.16873
Gram-negatives	Bacteroidetes	-3.40197	-6.14721
Gram-negatives	Bacteroidetes	-2.68377	-5.94543
Gram-negatives	Bacteroidetes	-3.31598	-5.89296
Gram-negatives	Bacteroidetes	-3.50295	-5.10219
Gram-negatives	Bacteroidetes	-3.25997	-4.94352
Gram-negatives	Bacteroidetes	-3.40051	-5.78872
Gram-negatives	Bacteroidetes	-3.55167	-5.421
Gram-negatives	Bacteroidetes	-3.22596	-5.99324
Gram-negatives	Bacteroidetes	-3.24791	-6.196
Gram-negatives	Bacteroidetes	-2.99065	-5.38815
Gram-negatives	Bacteroidetes	-2.88544	-6.00313
Gram-negatives	Bacteroidetes	-2.88541	-5.94892
Gram-negatives	Bacteroidetes	-3.37467	-5.81795
Gram-negatives	Bacteroidetes	-3.41612	-5.73664
Gram-negatives	Bacteroidetes	-3.11927	-5.40329
Gram-negatives	Bacteroidetes	-2.60958	-6.00256
Gram-negatives	Bacteroidetes	-3.158	-6.03623
Gram-negatives	Bacteroidetes	-2.36719	-5.7377
Gram-negatives	Bacteroidetes	-3.02192	-6.09783
Gram-negatives	Bacteroidetes	-3.0283	-5.92577
Gram-negatives	Bacteroidetes	-3.20345	-5.94372
Gram-negatives	Bacteroidetes	-2.35189	-4.48159
Gram-negatives	Bacteroidetes	-2.30731	-4.11228
Gram-negatives	Bacteroidetes	-2.36457	-3.75439
Gram-negatives	Bacteroidetes	-1.83951	-4.43905
Gram-negatives	Bacteroidetes	-2.15867	-4.47434
Gram-negatives	Bacteroidetes	-2.33999	-4.54892
Gram-negatives	Bacteroidetes	-2.49283	-4.62594
Gram-negatives	Bacteroidetes	-2.83648	-5.54205
Gram-negatives	Bacteroidetes	-2.92911	-5.46592
Gram-negatives	Bacteroidetes	-2.75801	-5.71813
Gram-negatives	Bacteroidetes	-3.18698	-5.72019
Gram-negatives	Bacteroidetes	-2.95652	-5.57489
Gram-negatives	Bacteroidetes	-2.97298	-5.6163
Gram-negatives	Bacteroidetes	-3.32635	-4.82964
Gram-negatives	Bacteroidetes	-1.87152	-3.76625
Gram-negatives	Bacteroidetes	-1.03919	-3.37856
Gram-negatives	Bacteroidetes	-1.71413	-4.01161
Gram-negatives	Bacteroidetes	-2.24723	-3.74212
Gram-negatives	Bacteroidetes	-1.42571	-3.7653
Gram-negatives	Bacteroidetes	-1.99529	-4.14543
Gram-negatives	Bacteroidetes	-1.91166	-4.12477
Gram-negatives	Bacteroidetes	-1.20406	-3.17284
Gram-negatives	Bacteroidetes	-3.13769	-2.98599
Gram-negatives	Bacteroidetes	-2.35395	-3.11868
Gram-negatives	Bacteroidetes	-1.54128	-3.11395
Gram-negatives	Fusobacteria	-1.4586	0.230866
Gram-negatives	Fusobacteria	-1.06804	0.723251
Gram-negatives	Fusobacteria	-1.35377	0.579154
Gram-negatives	Fusobacteria	0.372118	0.505686
Gram-negatives	Fusobacteria	1.83389	0.791202
Gram-negatives	Fusobacteria	-0.107576	-0.640756
Gram-negatives	Fusobacteria	-0.509677	-0.535052
Gram-negatives	Fusobacteria	0.163777	0.457443
Gram-negatives	Fusobacteria	0.0947425	0.384046
Gram-negatives	Fusobacteria	-0.431905	0.649519
Gram-negatives	Fusobacteria	0.614187	-0.618711
Gram-negatives	Fusobacteria	0.870343	-0.131081
Gram-negatives	Fusobacteria	0.0166797	0.196102
Gram-negatives	Fusobacteria	0.816073	0.424229
Gram-negatives	Fusobacteria	-0.462282	1.15665
Gram-negatives	Proteobacteria	0.654269	0.62159
Gram-negatives	Proteobacteria	0.592867	0.702211
Gram-negatives	Proteobacteria	1.11496	0.522815
Gram-negatives	Proteobacteria	1.19414	0.451235
Gram-negatives	Proteobacteria	1.4252	0.2164
Gram-negatives	Proteobacteria	1.54007	0.0677497
Gram-negatives	Proteobacteria	1.47244	0.247069
Gram-negatives	Proteobacteria	0.700386	-0.631723
Gram-negatives	Proteobacteria	1.0223	-0.297663
Gram-negatives	Proteobacteria	-0.77892	1.73051
Gram-negatives	Proteobacteria	0.963131	-0.617483
Gram-negatives	Proteobacteria	0.796106	-0.549445
Gram-negatives	Proteobacteria	0.706703	-0.727493
Gram-negatives	Proteobacteria	0.690959	-0.536942
Gram-negatives	Proteobacteria	2.66302	-1.88616
Gram-negatives	Proteobacteria	3.09615	-1.65769
Gram-negatives	Proteobacteria	2.18846	-1.9497
Gram-negatives	Proteobacteria	3.17238	-1.60434
Gram-negatives	Proteobacteria	2.63041	-1.90531
Gram-negatives	Proteobacteria	1.30325	-1.40812
Gram-negatives	Proteobacteria	2.90776	-1.70152
Gram-negatives	Proteobacteria	2.95023	-1.62152
Gram-negatives	Proteobacteria	3.15383	-1.57254
Gram-negatives	Proteobacteria	0.981483	-0.403672
Gram-negatives	Proteobacteria	1.62263	-0.156563
Gram-negatives	Proteobacteria	2.55655	-0.566994
Gram-negatives	Proteobacteria	2.95856	-0.366739
Gram-negatives	Proteobacteria	3.08062	-0.405219
Gram-negatives	Proteobacteria	2.75353	-0.523386
Gram-negatives	Proteobacteria	3.22814	-0.384124
Gram-negatives	Proteobacteria	2.73952	-1.23679
Gram-negatives	Proteobacteria	2.40244	-1.31832
Gram-negatives	Proteobacteria	3.88449	-1.30049
Gram-negatives	Proteobacteria	4.10498	-1.4432
Gram-negatives	Proteobacteria	3.70803	-1.04009
Gram-negatives	Proteobacteria	2.20262	-1.27447
Gram-negatives	Proteobacteria	2.36381	-1.42397
Gram-negatives	Proteobacteria	2.76621	-1.67596
Gram-negatives	Proteobacteria	2.7628	-1.79671
Gram-negatives	Proteobacteria	2.48596	-1.28409
Gram-negatives	Proteobacteria	2.93278	-1.70584
Gram-negatives	Proteobacteria	3.03531	-1.63428
Gram-negatives	Proteobacteria	1.87571	-1.01232
Gram-negatives	Proteobacteria	2.05251	-0.840474
Gram-negatives	Proteobacteria	2.61611	-0.158085
Gram-negatives	Proteobacteria	-3.47098	-0.99987
Gram-negatives	Proteobacteria	0.688713	-0.230891
Gram-negatives	Proteobacteria	0.323236	-0.0322842
Gram-negatives	Proteobacteria	-0.178022	0.176501
Gram-negatives	Proteobacteria	1.88338	-0.18954
Gram-negatives	Proteobacteria	2.65034	-0.258993
Gram-negatives	Proteobacteria	1.05945	-0.479456
Gram-negatives	Proteobacteria	1.27624	-0.054391
Gram-negatives	Proteobacteria	1.3887	-0.957173
Gram-negatives	Proteobacteria	2.7017	-0.283406
Gram-negatives	Proteobacteria	2.6374	-0.397087
Gram-negatives	Proteobacteria	2.00282	-0.0939689
Gram-negatives	Proteobacteria	3.57904	-0.233741
Gram-negatives	Proteobacteria	2.76572	-0.631883
Gram-negatives	Proteobacteria	2.61716	-0.8295
Gram-negatives	Proteobacteria	2.00857	-0.444793
Gram-negatives	Proteobacteria	3.02589	-0.360995
Gram-negatives	Proteobacteria	1.98863	-0.32955
Gram-negatives	Proteobacteria	2.40994	-0.730915
Gram-negatives	Proteobacteria	1.04142	-1.64438
Gram-negatives	Proteobacteria	2.68672	-0.812135
Gram-negatives	Proteobacteria	3.26007	0.0478571
Gram-negatives	Proteobacteria	2.76893	0.394517
Gram-negatives	Proteobacteria	2.55739	-0.971466
Gram-negatives	Proteobacteria	2.99113	-1.23636
Gram-negatives	Proteobacteria	2.77401	-1.01813
Gram-negatives	Proteobacteria	2.81115	-1.0418
Gram-negatives	Proteobacteria	2.55892	-1.31002
Gram-negatives	Proteobacteria	2.12603	-1.32596
Gram-negatives	Proteobacteria	2.12932	-0.976512
Gram-negatives	Proteobacteria	2.79851	-1.43011
Gram-negatives	Proteobacteria	2.76191	-1.18196
Gram-negatives	Proteobacteria	2.60922	-1.17508
Gram-negatives	Proteobacteria	2.02446	-1.47787
Gram-negatives	Proteobacteria	2.05588	-1.45437
Gram-negatives	Proteobacteria	2.74118	-1.11657
Gram-negatives	Proteobacteria	1.92492	-1.23635
Gram-negatives	Proteobacteria	2.42073	-1.74761
Gram-negatives	Proteobacteria	1.81799	-2.4476
Gram-negatives	Proteobacteria	3.32229	-0.578964
Gram-negatives	Proteobacteria	1.4188	-0.376338
Gram-negatives	Proteobacteria	1.47215	-0.252348
Gram-negatives	Proteobacteria	1.28885	-0.190131
Gram-negatives	Proteobacteria	1.46413	-0.364866
Gram-negatives	Proteobacteria	3.65438	-0.645531
Gram-negatives	Proteobacteria	2.42248	-1.08484
Gram-negatives	Proteobacteria	3.3579	-1.4327
Gram-negatives	Proteobacteria	3.52045	-1.27643
Gram-negatives	Proteobacteria	3.72578	-2.02474
Gram-negatives	Proteobacteria	2.96418	-1.13381
Gram-negatives	Proteobacteria	3.33258	-0.985388
Gram-negatives	Proteobacteria	3.46858	-0.695954
Gram-negatives	Proteobacteria	2.94087	-1.09811
Gram-negatives	Proteobacteria	3.80608	-1.09151
Gram-negatives	Proteobacteria	3.70308	-0.660936
Gram-negatives	Proteobacteria	3.77518	-1.50245
Gram-negatives	Proteobacteria	3.12104	-1.46828
Gram-negatives	Proteobacteria	3.93208	-1.55034
Gram-negatives	Proteobacteria	3.54666	-1.94867
Gram-negatives	Proteobacteria	3.73034	-1.36592
Gram-negatives	Proteobacteria	3.76042	-1.08293
Gram-negatives	Proteobacteria	3.80914	-1.39739
Gram-negatives	Proteobacteria	3.83234	-0.979155
Gram-negatives	Proteobacteria	4.04524	-1.12287
Gram-negatives	Proteobacteria	2.61297	-1.1177
Gram-negatives	Proteobacteria	2.80618	-1.54357
Gram-negatives	Proteobacteria	3.74689	-1.28227
Gram-negatives	Proteobacteria	4.15501	-1.04125
Gram-negatives	Proteobacteria	3.4234	-1.24682
Gram-negatives	Proteobacteria	3.69147	-0.384166
Gram-negatives	Proteobacteria	2.66741	-1.09161
Gram-negatives	Proteobacteria	3.63871	-1.12866
Gram-negatives	Proteobacteria	3.85909	-1.78122
Gram-negatives	Proteobacteria	1.72475	-1.74218
Gram-negatives	Proteobacteria	1.96846	-1.69703
Gram-negatives	Proteobacteria	2.8655	-1.71596
Gram-negatives	Proteobacteria	3.10802	-1.85465
Gram-negatives	Proteobacteria	3.20657	-2.20608
Gram-negatives	Proteobacteria	3.31893	-1.52424
Gram-negatives	Proteobacteria	3.06468	-1.06359
Gram-negatives	Proteobacteria	2.86539	-1.03497
Gram-negatives	Proteobacteria	3.39793	-1.66454
Gram-negatives	Proteobacteria	3.61996	-1.22119
Gram-negatives	Proteobacteria	3.78035	-0.618475
Gram-negatives	Proteobacteria	4.07964	-1.05944
Gram-negatives	Proteobacteria	4.19705	-0.91544
Gram-negatives	Proteobacteria	4.17257	-1.29928
Gram-negatives	Proteobacteria	4.14369	-1.22379
Gram-negatives	Proteobacteria	3.91557	-0.384933
Gram-negatives	Proteobacteria	2.76248	-1.16382
Gram-negatives	Proteobacteria	1.42919	-1.77432
Gram-negatives	Proteobacteria	2.47998	-1.60886
Gram-negatives	Proteobacteria	2.10986	-2.11443
Gram-negatives	Proteobacteria	1.73917	-1.14773
Gram-negatives	Proteobacteria	2.36014	-1.58804
Gram-negatives	Proteobacteria	1.70289	-2.33158
Gram-negatives	Proteobacteria	2.44574	-1.37226
Gram-negatives	Proteobacteria	3.29121	-0.808333
Gram-negatives	Proteobacteria	4.1253	-1.15572
Gram-negatives	Proteobacteria	3.01132	-1.263
Gram-negatives	Proteobacteria	2.58375	-1.85145
Gram-negatives	Proteobacteria	3.23771	-0.739856
Gram-negatives	Proteobacteria	3.27434	-0.764808
Gram-negatives	Proteobacteria	3.00496	-1.02776
Gram-negatives	Proteobacteria	2.93948	-2.0182
Gram-negatives	Proteobacteria	2.37465	-1.6214
Gram-negatives	Proteobacteria	2.38363	-1.67935
Gram-negatives	Proteobacteria	3.40172	-1.70537
Gram-negatives	Proteobacteria	2.98966	-1.05071
Gram-negatives	Proteobacteria	2.56072	-1.30619
Gram-negatives	Proteobacteria	2.371	-1.73816
Gram-negatives	Proteobacteria	2.92294	-1.39266
Gram-negatives	Proteobacteria	3.74505	-1.16678
Gram-negatives	Proteobacteria	3.64463	-0.504385
Gram-negatives	Proteobacteria	3.47198	-1.7932
Gram-negatives	Proteobacteria	3.84525	-1.23547
Gram-negatives	Proteobacteria	3.66144	-1.76013
Gram-negatives	Proteobacteria	2.93501	-1.56323
Gram-negatives	Proteobacteria	2.08898	-1.65368
Gram-negatives	Proteobacteria	3.14854	-1.9353
Gram-negatives	Proteobacteria	2.74894	-1.6607
Gram-negatives	Proteobacteria	2.46018	-1.85094
Gram-negatives	Proteobacteria	3.50945	-1.29168
Gram-negatives	Proteobacteria	2.07759	-0.910737
Gram-negatives	Proteobacteria	2.06808	-1.66537
Gram-negatives	Proteobacteria	1.90355	-1.63248
Gram-negatives	Proteobacteria	2.41635	-1.40534
Gram-negatives	Proteobacteria	1.97387	-1.73039
Gram-negatives	Proteobacteria	1.67238	-0.989085
Gram-negatives	Proteobacteria	1.46653	-0.751015
Gram-negatives	Proteobacteria	2.1018	-1.71261
Gram-negatives	Proteobacteria	1.37182	-1.45598
Gram-negatives	Proteobacteria	2.51287	-0.629729
Gram-negatives	Proteobacteria	1.84133	-0.884169
Gram-negatives	Proteobacteria	1.24347	-0.940002
Gram-negatives	Proteobacteria	2.16312	-1.4793
Gram-negatives	Proteobacteria	2.0757	-0.654804
Gram-negatives	Proteobacteria	2.24631	-0.839656
Gram-negatives	Proteobacteria	3.31506	0.243449
Gram-negatives	Proteobacteria	3.50304	0.114435
Gram-negatives	Proteobacteria	2.87076	0.286984
Gram-negatives	Proteobacteria	3.24793	0.256997
Gram-negatives	Proteobacteria	2.69261	0.262264
Gram-negatives	Proteobacteria	2.23383	0.347749
Gram-negatives	Proteobacteria	3.03674	0.043296
Gram-negatives	Proteobacteria	3.05753	-0.0475495
Gram-negatives	Proteobacteria	2.88553	0.202603
Gram-negatives	Proteobacteria	3.3261	0.0208308
Gram-negatives	Proteobacteria	3.2631	0.352293
Gram-negatives	Proteobacteria	3.09463	0.631841
Gram-negatives	Proteobacteria	2.29448	1.05632
Gram-negatives	Proteobacteria	2.44487	0.664793
Gram-negatives	Proteobacteria	2.22933	0.943195
Gram-negatives	Proteobacteria	1.79685	1.15377
Gram-negatives	Proteobacteria	2.25328	0.312872
Gram-negatives	Proteobacteria	2.64692	0.607974
Gram-negatives	Proteobacteria	2.58327	0.665061
Gram-negatives	Proteobacteria	1.68878	0.40901
Gram-negatives	Proteobacteria	1.80064	0.558339
Gram-negatives	Proteobacteria	3.01646	-0.842439
Gram-negatives	Proteobacteria	3.3442	-0.873572
Gram-negatives	Proteobacteria	2.84149	-0.475575
Gram-negatives	Proteobacteria	1.52135	-0.625707
Gram-negatives	Proteobacteria	2.87203	-0.37719
Gram-negatives	Proteobacteria	2.11199	-0.954126
Gram-negatives	Proteobacteria	2.10796	-0.433033
Gram-negatives	Proteobacteria	3.69102	-0.982254
Gram-negatives	Proteobacteria	3.58616	-1.32536
Gram-negatives	Proteobacteria	3.41345	-1.25986
Gram-negatives	Proteobacteria	2.52781	-0.0712388
Gram-negatives	Proteobacteria	2.67243	-0.0772402
Gram-negatives	Proteobacteria	3.60797	-1.65188
Gram-negatives	Proteobacteria	2.58598	-0.603703
Gram-negatives	Proteobacteria	2.2876	-0.0168383
Gram-negatives	Proteobacteria	2.54919	-0.80002
Gram-negatives	Proteobacteria	2.99126	-0.69092
Gram-negatives	Proteobacteria	3.73643	-0.327306
Gram-negatives	Proteobacteria	3.55704	-0.751366
Gram-negatives	Proteobacteria	3.79071	-0.72318
Gram-negatives	Proteobacteria	3.9338	-1.38449
Gram-negatives	Proteobacteria	-1.69254	-0.717747
Gram-negatives	Proteobacteria	-1.9729	-0.813484
Gram-negatives	Proteobacteria	-1.53951	-0.906045
Gram-negatives	Proteobacteria	-1.70738	-0.732617
Gram-negatives	Proteobacteria	-0.640008	-0.650747
Gram-negatives	Proteobacteria	-2.43475	-0.774862
Gram-negatives	Proteobacteria	-2.03551	-0.875524
Gram-positives	Actinobacteria	-0.675357	2.66951
Gram-positives	Actinobacteria	-0.0708204	2.68062
Gram-positives	Actinobacteria	-0.497265	1.70629
Gram-positives	Actinobacteria	-1.10435	-0.286944
Gram-positives	Actinobacteria	0.603412	2.22516
Gram-positives	Actinobacteria	0.702781	2.09155
Gram-positives	Actinobacteria	0.102964	2.20185
Gram-positives	Actinobacteria	0.356811	1.45327
Gram-positives	Actinobacteria	0.336994	1.96
Gram-positives	Actinobacteria	0.418154	1.58334
Gram-positives	Actinobacteria	-0.0317661	1.86867
Gram-positives	Actinobacteria	0.236653	1.79845
Gram-positives	Actinobacteria	-0.0793098	1.02154
Gram-positives	Actinobacteria	0.502302	1.82442
Gram-positives	Actinobacteria	0.381453	1.68599
Gram-positives	Actinobacteria	0.352336	0.823305
Gram-positives	Actinobacteria	0.22646	0.171139
Gram-positives	Actinobacteria	0.541419	0.564507
Gram-positives	Actinobacteria	0.729783	0.667284
Gram-positives	Actinobacteria	0.787433	0.488227
Gram-positives	Actinobacteria	0.453437	0.188844
Gram-positives	Actinobacteria	-0.0943855	0.355389
Gram-positives	Actinobacteria	0.189047	0.473488
Gram-positives	Actinobacteria	0.751613	0.480691
Gram-positives	Actinobacteria	0.365827	0.273783
Gram-positives	Actinobacteria	0.697454	0.695594
Gram-positives	Actinobacteria	-0.0974131	0.69989
Gram-positives	Actinobacteria	0.343605	1.00566
Gram-positives	Actinobacteria	0.210199	0.0196671
Gram-positives	Actinobacteria	-0.0829902	0.329213
Gram-positives	Actinobacteria	-0.304215	0.368503
Gram-positives	Actinobacteria	0.53323	0.0280786
Gram-positives	Actinobacteria	-1.00111	-0.97215
Gram-positives	Actinobacteria	-0.0303863	0.0742868
Gram-positives	Actinobacteria	-4.32696	-0.106719
Gram-positives	Actinobacteria	0.270418	0.759093
Gram-positives	Actinobacteria	0.872664	-0.0279304
Gram-positives	Actinobacteria	1.20138	0.117253
Gram-positives	Actinobacteria	0.215367	0.402961
Gram-positives	Actinobacteria	-0.202807	-0.958083
Gram-positives	Actinobacteria	-0.914123	-1.00869
Gram-positives	Actinobacteria	0.478961	-0.426329
Gram-positives	Actinobacteria	0.347113	-0.495818
Gram-positives	Actinobacteria	-2.43382	0.461658
Gram-positives	Actinobacteria	-2.432	0.701122
Gram-positives	Actinobacteria	-2.69563	0.632383
Gram-positives	Actinobacteria	-2.21667	0.0274024
Gram-positives	Actinobacteria	-2.84196	0.818898
Gram-positives	Actinobacteria	-1.57065	-0.49226
Gram-positives	Actinobacteria	-2.93587	0.596664
Gram-positives	Actinobacteria	-0.834885	2.90752
Gram-positives	Actinobacteria	-0.629313	2.55106
Gram-positives	Actinobacteria	-0.462958	3.62077
Gram-positives	Actinobacteria	-0.646732	2.41634
Gram-positives	Actinobacteria	-0.30521	3.09578
Gram-positives	Actinobacteria	-0.496731	3.13221
Gram-positives	Actinobacteria	-0.421121	2.78834
Gram-positives	Actinobacteria	-0.652682	2.59576
Gram-positives	Actinobacteria	-0.748494	0.810618
Gram-positives	Actinobacteria	-0.381107	2.85004
Gram-positives	Actinobacteria	-0.465829	2.78393
Gram-positives	Actinobacteria	-0.199819	2.77964
Gram-positives	Actinobacteria	-0.318818	4.481
Gram-positives	Actinobacteria	-0.410475	4.08978
Gram-positives	Actinobacteria	-0.875832	4.48123
Gram-positives	Actinobacteria	-4.63542	-0.197056
Gram-positives	Actinobacteria	-0.58124	0.756085
Gram-positives	Actinobacteria	-4.21188	-0.140285
Gram-positives	Actinobacteria	-4.48266	0.209483
Gram-positives	Actinobacteria	-4.69235	0.201701
Gram-positives	Actinobacteria	-4.25859	0.212483
Gram-positives	Actinobacteria	-4.28663	0.0747373
Gram-positives	Actinobacteria	-4.39351	0.331888
Gram-positives	Actinobacteria	-3.26821	0.695305
Gram-positives	Actinobacteria	-3.45644	0.453573
Gram-positives	Actinobacteria	-1.7684	0.617107
Gram-positives	Actinobacteria	-3.4366	0.428392
Gram-positives	Actinobacteria	-4.37714	0.35811
Gram-positives	Actinobacteria	-2.00903	-1.40978
Gram-positives	Actinobacteria	-3.99268	0.692954
Gram-positives	Actinobacteria	-3.89291	0.686713
Gram-positives	Actinobacteria	-3.90784	0.636884
Gram-positives	Actinobacteria	-4.99677	0.162985
Gram-positives	Actinobacteria	-3.96767	0.645178
Gram-positives	Actinobacteria	-4.4562	0.759044
Gram-positives	Actinobacteria	-4.1869	0.588418
Gram-positives	Actinobacteria	-4.20273	0.753269
Gram-positives	Actinobacteria	-4.46013	0.794883
Gram-positives	Actinobacteria	-4.08309	0.80365
Gram-positives	Actinobacteria	-4.14147	1.11694
Gram-positives	Actinobacteria	-4.09887	0.653732
Gram-positives	Actinobacteria	-3.69951	0.928051
Gram-positives	Actinobacteria	-4.06218	1.06578
Gram-positives	Actinobacteria	-4.1926	0.583637
Gram-positives	Actinobacteria	-3.81361	0.312592
Gram-positives	Actinobacteria	-4.55875	-0.067155
Gram-positives	Actinobacteria	-4.69921	-0.010639
Gram-positives	Actinobacteria	-2.07608	-1.41523
Gram-positives	Actinobacteria	-3.18728	-0.570425
Gram-positives	Actinobacteria	-4.35375	0.546402
Gram-positives	Actinobacteria	-3.41916	-0.656372
Gram-positives	Firmicutes	-1.58504	-0.134133
Gram-positives	Firmicutes	-1.73998	0.135826
Gram-positives	Firmicutes	-2.4097	-0.280801
Gram-positives	Firmicutes	-4.09985	-0.261081
Gram-positives	Firmicutes	-4.14704	-0.142297
Gram-positives	Firmicutes	-4.33873	-0.116105
Gram-positives	Firmicutes	-3.96751	-0.218526
Gram-positives	Firmicutes	-4.37814	0.0728723
Gram-positives	Firmicutes	-4.41716	0.490631
Gram-positives	Firmicutes	-3.84659	0.362863
Gram-positives	Firmicutes	-3.95886	0.335201
Gram-positives	Firmicutes	-2.90108	0.016885
Gram-positives	Firmicutes	-3.16765	-0.475445
Gram-positives	Firmicutes	-3.91365	-0.608295
Gram-positives	Firmicutes	-2.08695	0.416011
Gram-positives	Firmicutes	-3.28001	0.300814
Gram-positives	Firmicutes	-4.04749	0.534615
Gram-positives	Firmicutes	-4.57466	-0.0127892
Gram-positives	Firmicutes	-4.4003	0.00201951
Gram-positives	Firmicutes	-4.43949	-0.0696371
Gram-positives	Firmicutes	-4.22895	0.0570356
Gram-positives	Firmicutes	-4.47652	0.178478
Gram-positives	Firmicutes	-4.44005	0.200919
Gram-positives	Firmicutes	-4.26707	-0.0970851
Gram-positives	Firmicutes	-3.18093	-1.16683
Gram-positives	Firmicutes	-0.495608	0.23004
Gram-positives	Firmicutes	-3.4383	-0.39151
Gram-positives	Firmicutes	-3.61511	-0.806387
Gram-positives	Firmicutes	-3.57103	-1.0514
Gram-positives	Firmicutes	3.56252	-0.876349
Gram-positives	Firmicutes	-3.11052	-0.0366471
Gram-positives	Firmicutes	-4.68454	-0.288871
Gram-positives	Firmicutes	-4.26025	-0.259491
Gram-positives	Firmicutes	-4.03581	-0.75207
Gram-positives	Firmicutes	-3.74801	-0.247364
Gram-positives	Firmicutes	-3.95739	-0.730973
Gram-positives	Firmicutes	-4.29716	-0.218774
Gram-positives	Firmicutes	-4.63312	0.106393
Gram-positives	Firmicutes	-4.66918	-0.0934463
Gram-positives	Firmicutes	-4.7032	-0.02888
Gram-positives	Firmicutes	-4.40452	0.191646
Gram-positives	Firmicutes	-3.81677	-0.494478
Gram-positives	Firmicutes	-4.03957	-0.547622
Gram-positives	Firmicutes	-3.76475	-0.329048
Gram-positives	Firmicutes	-4.21063	-0.391743
Gram-positives	Firmicutes	-4.04552	-0.289926
Gram-positives	Firmicutes	-3.68962	-0.20205
Gram-positives	Firmicutes	-3.44299	-0.243208
Gram-positives	Firmicutes	-3.90117	-0.0339494
Gram-positives	Firmicutes	-3.66384	-0.430165
Gram-positives	Firmicutes	-4.36146	-0.23609
Gram-positives	Firmicutes	-4.31145	0.315236
Gram-positives	Firmicutes	-4.86444	0.0348901
Gram-positives	Firmicutes	-4.05576	-0.596248
Gram-positives	Firmicutes	-4.04214	-0.265019
Gram-positives	Firmicutes	-4.64394	0.0912761
Gram-positives	Firmicutes	-3.94689	-0.0268127
Gram-positives	Firmicutes	-3.6933	-0.0839848
Gram-positives	Firmicutes	-4.14236	-0.275962
Gram-positives	Firmicutes	-3.77754	0.387712
Gram-positives	Firmicutes	-4.81851	0.228006
Gram-positives	Firmicutes	-4.49233	0.206653
Gram-positives	Firmicutes	-3.7616	-0.491877
Gram-positives	Firmicutes	-3.94531	-0.483879
Gram-positives	Firmicutes	-4.28574	0.0181655
Gram-positives	Firmicutes	0.702116	3.76455
Gram-positives	Firmicutes	0.355277	2.95793
Gram-positives	Firmicutes	-0.250249	2.78885
Gram-positives	Firmicutes	-0.135196	3.9981
Gram-positives	Firmicutes	-0.105332	3.86288
Gram-positives	Firmicutes	-0.81149	2.16724
Gram-positives	Firmicutes	-0.333797	1.85696
Gram-positives	Firmicutes	-1.03271	2.51527
Gram-positives	Firmicutes	1.11477	2.66684
Gram-positives	Firmicutes	1.32738	2.93148
Gram-positives	Firmicutes	0.0874558	4.02607
Gram-positives	Firmicutes	0.946606	2.05252
Gram-positives	Firmicutes	1.39935	2.21973
Gram-positives	Firmicutes	1.65318	2.30082
Gram-positives	Firmicutes	1.67993	2.503
Gram-positives	Firmicutes	1.99298	2.24437
Gram-positives	Firmicutes	1.55565	1.77019
Gram-positives	Firmicutes	1.25719	2.63218
Gram-positives	Firmicutes	1.74237	2.33295
Gram-positives	Firmicutes	1.26543	3.05958
Gram-positives	Firmicutes	0.199561	-0.439828
Gram-positives	Firmicutes	-1.12638	1.09186
Gram-positives	Firmicutes	-0.440631	1.62255
Gram-positives	Firmicutes	0.04652	1.89722
Gram-positives	Firmicutes	-3.74511	-0.0173764
Gram-positives	Firmicutes	0.206452	3.43184
Gram-positives	Firmicutes	0.769525	3.01696
Gram-positives	Firmicutes	-1.09963	1.36134
Gram-positives	Firmicutes	-0.997192	1.92063
Gram-positives	Firmicutes	-0.0379704	2.79096
Gram-positives	Firmicutes	-0.176155	3.32889
Gram-positives	Firmicutes	0.410572	2.35671
Gram-positives	Firmicutes	0.928393	3.31095
Gram-positives	Firmicutes	0.00392237	3.35212
Gram-positives	Firmicutes	0.162159	3.09416
Gram-positives	Firmicutes	-1.12635	4.86162
Gram-positives	Firmicutes	-2.58329	2.75059
Gram-positives	Firmicutes	-0.566405	4.74962
Gram-positives	Firmicutes	-0.000283827	4.23659
Gram-positives	Firmicutes	-0.435906	4.38674
Gram-positives	Firmicutes	-0.292755	4.30194
Gram-positives	Firmicutes	-0.226313	4.47995
Gram-positives	Firmicutes	-1.30982	4.5761
Gram-positives	Firmicutes	-0.535321	4.33538
Gram-positives	Firmicutes	-0.868154	4.69841
Gram-positives	Firmicutes	-0.982488	4.31107
Gram-positives	Firmicutes	-0.112357	3.52785
Gram-positives	Firmicutes	-0.498227	4.00531
Gram-positives	Firmicutes	-0.0968809	4.13057
Gram-positives	Firmicutes	-0.190605	4.00238
Gram-positives	Firmicutes	-0.146279	4.6428
Gram-positives	Firmicutes	-0.370993	4.11892
Gram-positives	Firmicutes	-0.942482	4.6195
Gram-positives	Firmicutes	-0.408945	4.81061
Gram-positives	Firmicutes	-1.34414	4.16639
Gram-positives	Firmicutes	0.0146078	4.07473
Gram-positives	Firmicutes	0.171637	4.00043
Gram-positives	Firmicutes	0.413178	3.54901
Gram-positives	Firmicutes	-0.194925	3.97319
Gram-positives	Firmicutes	-0.40568	3.69322
Gram-positives	Firmicutes	0.0496899	3.73212
Gram-positives	Firmicutes	0.359633	4.5439
Gram-positives	Firmicutes	-1.49726	4.61828
Gram-positives	Firmicutes	-0.561992	4.58931
Gram-positives	Firmicutes	-0.836659	4.25064
Gram-positives	Firmicutes	-1.0079	3.6504
Gram-positives	Firmicutes	-1.19275	4.61543
Gram-positives	Firmicutes	-0.312404	3.85556
Gram-positives	Firmicutes	0.23835	3.71631
Gram-positives	Firmicutes	0.168291	3.76772
Gram-positives	Firmicutes	-0.345429	4.5663
Gram-positives	Firmicutes	-1.88501	0.977607
Gram-positives	Firmicutes	-0.382814	3.45677
Gram-positives	Firmicutes	-1.00562	4.75021
Gram-positives	Firmicutes	-0.25786	4.38353
Gram-positives	Firmicutes	0.255756	4.01636
Gram-positives	Firmicutes	-0.9005	4.4673
Gram-positives	Firmicutes	-1.45895	4.41793
Gram-positives	Firmicutes	-1.28785	4.3671
Gram-positives	Firmicutes	-0.71071	4.77157
Gram-positives	Firmicutes	1.09177	3.47584
Gram-positives	Firmicutes	-0.173424	4.12919
Gram-positives	Firmicutes	0.497867	4.08148
Gram-positives	Firmicutes	0.509563	4.16687
Gram-positives	Firmicutes	0.112602	4.0989
Gram-positives	Firmicutes	-0.321109	3.94992
Gram-positives	Firmicutes	-0.484524	3.67903
Gram-positives	Firmicutes	1.42802	0.338191
Gram-positives	Firmicutes	-0.644293	4.83387
Gram-positives	Firmicutes	-0.812962	4.81436
Gram-positives	Firmicutes	-0.895303	3.93159
Gram-positives	Firmicutes	0.125413	3.45273
Gram-positives	Firmicutes	-0.412326	4.79963
Gram-positives	Firmicutes	-1.17106	4.3087
Gram-positives	Firmicutes	-0.174317	4.57476
Gram-positives	Firmicutes	0.129337	0.99547
Gram-positives	Firmicutes	-1.96535	1.19104
Gram-positives	Firmicutes	-1.26903	2.217
Gram-positives	Firmicutes	-0.940718	2.09553
Gram-positives	Firmicutes	-1.61704	1.722
Gram-positives	Firmicutes	-0.942503	1.13514
Gram-positives	Firmicutes	-1.41125	1.89495
Gram-positives	Firmicutes	-1.06509	1.9596
Gram-positives	Firmicutes	-0.452834	2.73636
Gram-positives	Firmicutes	-0.54103	2.68878
Gram-positives	Firmicutes	0.175372	2.36987
Gram-positives	Firmicutes	-0.799568	1.03012
Gram-positives	Firmicutes	0.13203	1.0689
Gram-positives	Firmicutes	-0.622047	1.4402
Gram-positives	Firmicutes	-1.78281	1.17986
Gram-positives	Firmicutes	-0.809935	1.54248
Gram-positives	Firmicutes	0.319591	1.44335
Gram-positives	Firmicutes	0.141175	1.15401
Gram-positives	Firmicutes	0.486738	0.536414
Gram-positives	Firmicutes	0.702642	2.32688
Gram-positives	Firmicutes	0.559812	2.51306
Gram-positives	Firmicutes	-1.88621	0.415171
Gram-positives	Firmicutes	-0.547169	1.23502
Gram-positives	Firmicutes	1.23442	1.52406
Gram-positives	Firmicutes	0.885768	1.33627
Gram-positives	Firmicutes	0.356111	1.13009
Gram-positives	Firmicutes	-3.45336	-0.273931
Gram-positives	Firmicutes	-1.37663	2.19253
Gram-positives	Firmicutes	-0.804111	2.66732
Gram-positives	Firmicutes	-1.05972	2.1309
Gram-positives	Firmicutes	-0.648786	2.5785
Gram-positives	Firmicutes	-1.58919	2.11214
Gram-positives	Firmicutes	0.746696	-1.43441
Gram-positives	Firmicutes	0.668035	-2.15722
Gram-positives	Firmicutes	-0.507133	2.12281
Gram-positives	Firmicutes	1.53975	-2.5609
Gram-positives	Firmicutes	0.926362	-2.58944
Gram-positives	Firmicutes	1.03621	-2.23763
Gram-positives	Firmicutes	2.07363	-3.01313

## Sheet: Fig.2b
m/z	Taxon	AUC
213.186	Genus	1
214.19	Genus	1
227.202	Phylum	0.979478
228.205	Phylum	0.979014
229.181	Genus	1
241.084	Species	0.996025
257.213	Class	0.994655
271.12	Species	1
280.265	Class	0.992414
284.162	Species	0.912766
285.244	Family	0.995344
286.179	Species	0.923671
286.247	Family	0.996324
287.184	Species	0.926979
297.759	Species	0.998974
298.009	Species	0.997949
299.26	Family	1
304.503	Species	1
311.243	Class	0.996379
311.26	Order	0.996815
312.263	Order	0.926244
316.105	Species	0.998291
324.255	Class	0.996897
325.259	Class	0.998448
328.286	Family	0.978265
335.271	Family	0.994619
348.255	Order	0.992404
349.286	Family	0.993204
351.241	Class	0.992931
358.216	Genus	1
364.25	Genus	1
364.263	Species	0.998296
368.113	Species	0.998299
376.217	Class	0.948621
379.261	Family	0.999009
381.276	Phylum	0.984222
381.314	Class	0.997414
381.338	Species	0.998296
384.107	Species	0.997729
390.233	Class	0.998966
390.242	Species	1
392.248	Class	0.999828
393.251	Class	0.996724
394.237	Class	0.970345
397.271	Family	0.995965
398.274	Family	0.933558
406.246	Family	0.998285
406.263	Class	0.997241
410.293	Family	0.924406
411.287	Family	0.99706
412.291	Family	0.99706
417.315	Order	0.923916
423.35	Genus	0.999147
427.211	Species	1
431.295	Species	1
460.284	Family	0.998296
465.304	Class	0.980114
475.318	Order	0.925141
478.294	Family	0.999432
492.311	Family	1
493.311	Family	0.999432
493.463	Family	0.914877
494.467	Family	0.917227
495.311	Species	0.998632
495.479	Family	0.909162
496.482	Family	0.914278
497.422	Genus	0.999658
497.485	Family	0.918011
498.425	Genus	1
506.385	Species	0.997729
508.341	Species	0.999432
511.267	Species	0.999658
513.431	Species	1
515.448	Species	1
516.452	Species	1
523.42	Genus	0.997014
525.32	Family	0.965245
529.222	Species	1
533.458	Species	1
534.46	Species	1
537.491	Family	0.970089
538.493	Family	0.919347
539.506	Species	0.997729
552.465	Class	0.99931
553.468	Class	0.999138
554.471	Class	0.99931
555.52	Family	0.916743
556.405	Class	0.949138
560.419	Genus	0.99744
562.461	Family	0.996106
564.463	Class	0.998448
565.465	Class	0.998793
566.48	Class	0.999828
567.483	Class	0.999828
568.486	Class	0.999828
569.492	Class	0.997586
572.482	Family	0.985558
576.477	Family	0.998655
577.481	Family	0.998584
581.434	Order	0.922078
581.5	Class	0.998621
582.459	Genus	1
583.432	Order	0.923671
583.451	Genus	1
586.498	Class	0.996045
590.447	Class	0.99931
590.493	Family	0.998938
591.418	Family	0.999755
591.453	Class	0.997414
591.497	Family	0.998938
592.458	Class	0.896034
592.49	Family	0.997239
593.383	Species	1
593.493	Family	0.99731
594.386	Species	1
594.496	Family	0.998655
594.511	Class	0.996724
596.491	Family	1
597.494	Family	1
598.499	Family	0.99951
599.454	Class	0.994045
600.467	Class	0.999138
601.461	Class	0.98069
602.465	Class	0.997241
603.256	Species	0.99616
604.462	Class	1
604.509	Class	0.985864
605.291	Genus	0.998864
605.475	Class	0.93819
605.513	Class	0.999591
606.505	Class	0.986455
607.4	Order	1
607.471	Family	0.994124
607.508	Class	0.986386
608.401	Order	1
608.473	Family	0.994619
608.511	Family	0.994364
609.487	Phylum	0.938
610.491	Phylum	0.909444
611.467	Family	0.972319
613.46	Genus	1
613.473	Family	0.995965
614.476	Family	0.995398
615.268	Species	1
616.508	Class	0.986886
617.513	Class	0.923727
618.478	Class	0.999828
618.489	Species	0.996025
620.467	Class	0.990862
621.486	Family	0.996885
622.49	Family	0.996673
624.439	Class	0.999655
626.523	Class	0.998621
627.489	Class	0.997636
628.49	Class	0.997909
630.495	Class	0.978864
631.475	Family	0.999265
632.539	Class	0.904795
634.521	Species	0.997949
635.431	Species	1
636.435	Species	1
636.505	Class	0.997864
637.479	Genus	1
637.506	Class	0.998591
638.491	Genus	1
639.383	Species	1
639.533	Class	0.999828
640.537	Class	0.999828
646.486	Species	0.999316
646.521	Class	0.945364
647.512	Family	0.995589
648.499	Class	0.983773
648.559	Order	0.92122
649.505	Family	0.963504
660.508	Order	0.96545
661.503	Order	0.923671
661.527	Family	1
662.515	Family	0.993139
662.54	Order	0.924038
664.515	Class	0.898886
665.512	Genus	1
666.507	Genus	1
667.529	Family	1
668.416	Species	1
669.544	Family	0.979504
676.532	Family	0.996569
677.524	Species	1
678.529	Species	1
679.53	Species	1
680.401	Species	0.998864
680.567	Order	0.924038
682.546	Family	0.99951
683.559	Family	0.99908
684.563	Family	0.999221
685.563	Family	0.994973
689.565	Family	1
690.51	Family	0.878094
691.539	Class	0.944955
692.543	Class	0.9865
695.522	Genus	0.997867
697.574	Class	0.987091
698.578	Class	0.987205
705.511	Class	0.938788
705.581	Order	0.923671
706.512	Class	0.959565
714.592	Order	0.924773
717.582	Order	0.923181
723.556	Genus	0.99744
725.55	Species	0.998296
729.58	Order	0.993629
733.543	Species	1
734.545	Species	1
734.612	Order	0.925876
739.531	Order	0.997949
743.597	Order	0.924773
749.573	Order	0.924406
752.542	Species	1
757.58	Order	0.926121
759.557	Species	1
760.556	Species	1
763.549	Family	0.995927
763.583	Order	0.926611
764.553	Family	0.997461
765.488	Family	0.99902
765.53	Genus	1
765.55	Family	0.981089
766.503	Family	0.99755
767.407	Species	0.999316
769.407	Genus	0.996324
769.597	Species	0.998864
772.518	Species	0.992821
779.508	Family	0.997305
781.582	Species	1
781.615	Order	0.926121
782.628	Family	0.935894
793.558	Family	0.999432
794.573	Family	1
796.644	Family	0.977133
798.721	Family	0.974973
801.585	Species	1
802.623	Species	1
812.454	Species	0.999432
812.737	Family	0.99908
813.74	Family	0.998584
814.707	Species	0.999658
814.741	Family	0.95908
815.547	Genus	0.998296
815.712	Species	0.999658
816.704	Species	1
817.54	Species	1
817.643	Species	1
820.753	Species	0.999432
821.757	Species	1
822.757	Family	0.989593
826.386	Species	0.999432
826.752	Family	0.999504
827.486	Genus	0.938581
827.756	Family	0.999434
828.722	Family	0.999755
828.758	Family	0.999646
829.728	Family	1
837.731	Family	0.972425
840.686	Species	0.998974
840.768	Class	0.987432
841.689	Species	0.998632
841.771	Family	0.993062
842.738	Family	1
842.772	Family	0.994407
849.732	Phylum	0.95637
850.736	Family	0.974407
852.742	Class	0.925386
854.703	Family	1
855.709	Family	0.999755
856.681	Species	0.997265
857.629	Species	1
857.685	Species	0.997265
858.691	Species	1
859.692	Species	1
861.368	Species	0.996587
863.747	Family	0.99023
864.75	Family	0.990938
866.693	Genus	0.998294
867.592	Genus	0.998991
867.696	Genus	0.999147
869.507	Species	0.999432
870.696	Class	0.982273
871.7	Family	0.994124
873.378	Species	1
873.711	Family	0.999755
874.522	Species	0.999432
877.569	Family	1
877.76	Class	0.968545
878.765	Class	0.941818
880.707	Class	0.9865
881.712	Class	0.987364
887.531	Species	0.998974
888.541	Species	0.998974
889.608	Species	1
893.581	Genus	0.952855
902.634	Species	0.998296
905.586	Family	1
908.77	Species	0.998291
909.743	Family	0.99951
910.748	Family	1
913.569	Species	0.997265
914.57	Species	0.996581
915.568	Species	0.997265
916.541	Species	0.997161
916.574	Species	0.996923
918.717	Species	0.998632
919.668	Species	0.996593
919.723	Species	0.998632
922.756	Family	0.999755
923.595	Species	0.999432
923.762	Family	0.998775
927.559	Species	0.999432
927.586	Species	0.998296
930.721	Species	0.999658
931.724	Species	0.999316
932.735	Species	1
933.738	Species	1
934.754	Species	1
935.623	Species	0.999432
935.786	Family	0.973487
944.737	Species	0.999316
945.744	Family	1
945.763	Species	1
946.749	Family	1
947.753	Family	1
948.756	Family	1
948.799	Family	0.958018
949.777	Family	0.926489
949.802	Family	0.999292
952.61	Species	0.998974
958.747	Species	0.999316
960.764	Family	1
961.668	Genus	0.951918
961.767	Family	1
962.762	Family	1
963.779	Family	0.999755
965.594	Species	1
966.81	Species	0.997607
969.749	Species	0.997161
975.683	Species	0.923181
975.779	Family	0.997305
976.74	Family	0.99902
978.672	Family	0.922323
986.657	Species	0.998864
993.756	Species	1
994.757	Species	1
995.608	Species	1
995.787	Species	1
996.609	Species	0.998296
996.74	Species	0.998296
996.77	Species	1
997.75	Species	1
997.781	Species	0.997161
998.752	Species	1
999.762	Species	1

## Sheet: Fig.2c
Row	Actinobacteria	Bacteroidetes	Firmicutes	Fusobacteria	Proteobacteria
Phylum	0	4	0	2	0
Class	0	67	3	0	0
Order	0	0	0	0	25
Family	13	86	6	0	8
Genus	8	11	10	0	0
Species	24	34	44	6	8

## Sheet: Fig.2d
Species	Phylum	Count
B. breve	Actinobacteria	1
B. longum	Actinobacteria	2
C. amycolatum	Actinobacteria	4
C. imitans	Actinobacteria	5
C. striatum	Actinobacteria	2
M. luteus	Actinobacteria	3
R. aeria	Actinobacteria	1
R. mucilaginosa	Actinobacteria	6
B. fragilis	Bacteroidetes	9
B. thetaiotaomicron	Bacteroidetes	1
B. vulgatus	Bacteroidetes	7
P. distasonis	Bacteroidetes	17
B. cereus	Firmicutes	4
C. difficile	Firmicutes	8
C. innocuum	Firmicutes	2
C. perfringens	Firmicutes	9
C. ramosum	Firmicutes	1
C. tertium	Firmicutes	6
E. faecium	Firmicutes	1
E. gallinarum	Firmicutes	1
L. rhamnosus	Firmicutes	1
S. pettenkoferi	Firmicutes	1
S. dysagalactiae	Firmicutes	1
S. intermedius	Firmicutes	2
S. lutetiensis	Firmicutes	2
S. mitis	Firmicutes	1
S. pneumoniae	Firmicutes	3
S. pyogenes	Firmicutes	1
F. gonidiaformans	Fusobacteria	3
F. nucleatum	Fusobacteria	3
D. acidovorans	Proteobacteria	2
M. catarrhalis	Proteobacteria	1
N. gonorrhoeae	Proteobacteria	1
P. aeruginosa	Proteobacteria	4

## Sheet: Fig.3a
Filename	Isolate	media	PC1_49.21	PC2_22.71
Clostridium difficile_RT002_644_48hrs_AZT_150-2000_Exactive_NS	644	AZT	-2.41846	1.10644
Clostridium difficile_RT002_669_48hrs_AZT_150-2000_Exactive_MR	669	AZT	-2.23906	2.64028
Clostridium difficile_RT002_685_48hrs_AZT_150-2000_Exactive_NS	685	AZT	-1.97115	3.27899
Clostridium difficile_RT002_750_48hrs_AZT_150-2000_Exactive_MR	750	AZT	-2.20605	2.79914
Clostridium difficile_RT014_487_48hrs_AZT_150-2000_Exactive_MR	487	AZT	-2.64831	2.21426
Clostridium difficile_RT014_782_48hrs_AZT_150-2000_Exactive_NS	782	AZT	-1.53224	2.68982
Clostridium difficile_RT014_791_48hrs_AZT_150-2000_Exactive_NS	791	AZT	-1.70436	3.16267
Clostridium difficile_RT078_485_48hrs_AZT_150-2000_Exactive_NS	485	AZT	-2.92845	2.91989
Clostridium difficile_RT078_562_48hrs_AZT_150-2000_Exactive_MR	562	AZT	-1.2596	1.48359
Clostridium difficile_RT078_723_48hrs_AZT_150-2000_Exactive_MR	723	AZT	-2.60393	1.57279
Clostridium difficile_RT078_755_48hrs_AZT_150-2000_Exactive_NS	755	AZT	-2.07123	3.47155
Clostridium difficile_RT002_644_48hrs_Braziers_150-2000_Exactive_NS	644	Braziers	7.38073	-0.365852
Clostridium difficile_RT002_669_48hrs_Braziers_150-2000_Exactive_MR	669	Braziers	7.03886	-2.03964
Clostridium difficile_RT002_685_48hrs_Braziers_150-2000_Exactive_NS	685	Braziers	6.72122	-0.606894
Clostridium difficile_RT002_750_48hrs_Braziers_150-2000_Exactive_MR	750	Braziers	7.06174	-1.72619
Clostridium difficile_RT014_487_48hrs_Braziers_150-2000_Exactive_MR	487	Braziers	7.41399	-1.34212
Clostridium difficile_RT014_524_48hrs_Braziers_150-2000_Exactive_NS	524	Braziers	6.9607	0.492804
Clostridium difficile_RT014_782_48hrs_Braziers_150-2000_Exactive_NS	782	Braziers	6.73549	-0.241863
Clostridium difficile_RT078_485_48hrs_Braziers_150-2000_Exactive_NS	485	Braziers	6.63703	1.36037
Clostridium difficile_RT078_562_48hrs_Braziers_150-2000_Exactive_MR	562	Braziers	7.96784	-1.30995
Clostridium difficile_RT078_723_48hrs_Braziers_150-2000_Exactive_MR	723	Braziers	6.05884	1.18373
Clostridium difficile_RT078_755_48hrs_Braziers_150-2000_Exactive_NS	755	Braziers	8.83528	1.59395
Clostridium difficile_RT002_644_48hrs_CBA_150-2000_Exactive_NS	644	CBA	-1.61818	-0.216511
Clostridium difficile_RT002_669_48hrs_CBA_150-2000_Exactive_MR	669	CBA	-1.42934	0.950123
Clostridium difficile_RT002_685_48hrs_CBA_150-2000_Exactive_NS	685	CBA	-1.27608	-0.035533
Clostridium difficile_RT002_750_48hrs_CBA_150-2000_Exactive_MR	750	CBA	-1.0365	2.34667
Clostridium difficile_RT014_487_48hrs_CBA_150-2000_Exactive_MR	487	CBA	-0.205491	2.37019
Clostridium difficile_RT014_782_48hrs_CBA_150-2000_Exactive_NS	782	CBA	-0.635729	2.84323
Clostridium difficile_RT014_791_48hrs_CBA_150-2000_Exactive_NS	791	CBA	-0.904725	-1.00968
Clostridium difficile_RT078_485_48hrs_CBA_150-2000_Exactive_NS	485	CBA	-0.637201	4.23607
Clostridium difficile_RT078_562_48hrs_CBA_150-2000_Exactive_MR	562	CBA	-0.413484	1.56635
Clostridium difficile_RT078_723_48hrs_CBA_150-2000_Exactive_MR	723	CBA	-1.35233	2.61113
Clostridium difficile_RT078_755_48hrs_CBA_150-2000_Exactive_NS	755	CBA	-0.979943	2.55596
Clostridium difficile_RT002_644_48hrs_CHOC_150-2000_Exactive_NS	644	CHOC	-3.09761	-2.40808
Clostridium difficile_RT002_669_48hrs_CHOC_150-2000_Exactive_MR	669	CHOC	-2.84593	-1.92431
Clostridium difficile_RT002_685_48hrs_CHOC_150-2000_Exactive_NS	685	CHOC	-2.22744	2.53042
Clostridium difficile_RT002_750_48hrs_CHOC_150-2000_Exactive_MR	750	CHOC	-2.2812	-0.748135
Clostridium difficile_RT014_487_48hrs_CHOC_150-2000_Exactive_MR	487	CHOC	-2.42344	-1.16145
Clostridium difficile_RT014_782_48hrs_CHOC_150-2000_Exactive_NS	782	CHOC	-2.07781	0.642293
Clostridium difficile_RT014_791_48hrs_CHOC_150-2000_Exactive_NS	791	CHOC	-1.96126	-0.536707
Clostridium difficile_RT078_485_48hrs_CHOC_150-2000_Exactive_NS	485	CHOC	-3.38993	-0.269162
Clostridium difficile_RT078_562_48hrs_CHOC_150-2000_Exactive_MR	562	CHOC	-2.39395	-3.87995
Clostridium difficile_RT078_723_48hrs_CHOC_150-2000_Exactive_MR	723	CHOC	-2.813	-2.91523
Clostridium difficile_RT078_755_48hrs_CHOC_150-2000_Exactive_NS	755	CHOC	-2.13986	-0.685896
Clostridium difficile_RT002_669_48hrs_NEO_150-2000_Exactive_MR	669	NEO	-1.64279	-3.26839
Clostridium difficile_RT002_685_48hrs_NEO_150-2000_Exactive_NS	685	NEO	-1.66624	-0.701497
Clostridium difficile_RT002_750_48hrs_NEO_150-2000_Exactive_MR	750	NEO	-1.30133	-3.42956
Clostridium difficile_RT014_487_48hrs_NEO_150-2000_Exactive_MR	487	NEO	-2.39248	-6.79706
Clostridium difficile_RT014_782_48hrs_NEO_150-2000_Exactive_NS	782	NEO	-2.68143	-5.60718
Clostridium difficile_RT014_791_48hrs_NEO_150-2000_Exactive_NS	791	NEO	-1.18469	-3.99348
Clostridium difficile_RT078_485_48hrs_NEO_150-2000_Exactive_NS	485	NEO	-2.953	-4.99511
Clostridium difficile_RT078_562_48hrs_NEO_150-2000_Exactive_MR	562	NEO	-0.773144	-3.10006
Clostridium difficile_RT078_723_48hrs_NEO_150-2000_Exactive_MR	723	NEO	-1.58478	1.27248
Clostridium difficile_RT078_755_48hrs_NEO_150-2000_Exactive_NS	755	NEO	-0.908587	-0.579703

## Sheet: Fig.3b
Medium	Normalised Intensity
	m/z 495.34	m/z 635.46	m/z 733.57	m/z 759.59	m/z 952.64
AZT	0.327407	1.96371	2.28352	2.90437	0.435644
Braziers	0.530482	1.45888	2.90618	2.83677	0.299429
CBA	0.342966	2.02825	2.68596	2.7818	0.579655
CHOC	0.189847	2.33924	2.29212	2.66906	0.433621
AZT	0.149725	1.71515	1.91008	2.85793	0.586967
Braziers	0.430555	1.87762	2.80902	2.84802	0.280308
CBA	0.187951	1.81728	2.48995	2.75011	0.668652
CHOC	0.148347	2.21863	2.32709	2.79641	0.472666
NEO	0.305609	2.24627	2.45017	2.71558	0.568292
AZT	0.0417116	1.71971	2.03927	2.82762	0.467952
Braziers	0.534634	1.6982	2.79975	2.95127	0.250843
CBA	0.275182	2.01966	2.62903	2.74671	0.491095
CHOC	0.0842358	1.70785	2.05662	2.73252	0.482254
NEO	0.2838	2.04966	2.40883	2.67279	0.585041
AZT	0.113635	1.77597	2.04815	2.76604	0.474022
Braziers	0.424952	1.91191	2.9297	2.99079	0.376405
CBA	0.159811	1.69776	2.4821	2.6522	0.605194
CHOC	0.0829232	2.10605	2.3191	2.70389	0.535592
NEO	0.348173	2.36715	2.62885	2.67486	0.568578
AZT	0	1.65659	2.24933	2.92308	0.523172
Braziers	0.433568	1.60527	2.96843	2.81933	0.376026
CBA	0.0845137	1.58491	2.60239	2.77153	0.529242
CHOC	0	2.12511	2.41359	2.87346	0.350156
NEO	0.385333	2.44184	2.65623	2.41639	0.48275
Braziers	0.501597	1.16087	2.92563	2.85804	0.466989
AZT	0.2774	1.68756	2.41515	2.9327	0.259703
Braziers	0.450751	1.52863	2.8889	3.15011	0.444473
CBA	0.0981942	1.58872	2.6663	2.70472	0.517855
CHOC	0.122315	1.92391	2.48751	2.74104	0.208799
NEO	0.538877	2.2908	2.61484	2.54746	0.438478
AZT	0.0865546	1.54971	2.34317	2.82555	0.543851
CBA	0.405024	1.98822	2.81703	2.86501	0.691275
CHOC	0.179026	2.0349	2.4845	2.74417	0.444819
NEO	0.549468	2.2099	2.81825	2.22375	0.796021
AZT	0.473939	1.28048	2.3325	2.69415	0.494962
Braziers	0.401012	1.06694	2.51218	2.79276	0.220369
CBA	0.289249	1.07505	2.45208	2.83695	0.553326
CHOC	0.280489	1.85626	2.3834	2.6066	0
NEO	0.464207	1.67013	2.40145	2.64006	0.547068
AZT	0.253656	1.74383	2.40808	2.96063	0.603776
Braziers	0.547718	1.57016	2.75849	3.18483	0.326771
CBA	0.203232	1.64338	2.6158	2.93628	0.489016
CHOC	0.276117	2.28502	2.57603	2.74964	0.365257
NEO	0.444652	1.97957	2.47965	2.64133	0.751531
AZT	0.387342	1.61958	2.60225	2.87922	0.534577
Braziers	0.346906	1.47641	2.73537	2.92525	0.348458
CBA	0.5691	1.34704	2.64223	2.83119	0.687353
CHOC	0.173444	2.16064	2.53237	2.76689	0.111145
NEO	0.419997	1.6084	2.32035	2.56254	0.557298
AZT	0.379218	1.62216	2.35573	2.85945	0.43181
Braziers	0.420662	1.08503	2.7855	3.02835	0.422389
CBA	0.45814	1.6666	2.5977	2.91735	0.497972
CHOC	0.18519	2.116	2.33499	2.78906	0
NEO	0.366087	1.99451	2.25765	2.7031	0.630503

## Sheet: Fig.3c
Genus	PC1_34.41	PC2_20.63
Bacteroides	-2.74995	-0.0940903
Bacteroides	-2.86361	0.0811324
Bacteroides	-2.49229	-0.182048
Bacteroides	-2.81696	-0.519735
Bacteroides	-2.93649	-0.672363
Bacteroides	-2.04937	-0.364054
Bacteroides	-2.21931	-1.39851
Bacteroides	-2.02281	-1.45763
Bacteroides	-1.81917	-1.38463
Bacteroides	-2.09989	-1.30761
Bacteroides	-2.15434	-1.37563
Bacteroides	-2.22862	-1.12143
Bacteroides	-2.67636	0.818991
Bacteroides	-2.82231	-0.841263
Bacteroides	-1.83947	-0.671209
Bacteroides	-1.59184	-0.858924
Bacteroides	-2.66991	-0.804541
Bacteroides	-2.89404	-0.796447
Bacteroides	-2.32276	-0.207644
Bacteroides	-1.81496	-0.399306
Bacteroides	-2.45645	-0.737078
Bacteroides	-1.36093	0.402867
Bacteroides	-2.26832	-0.650562
Bacteroides	-2.67831	-0.812665
Bacteroides	-2.48791	-0.669627
Parabacteroides	0.690576	5.98648
Parabacteroides	1.10372	6.45902
Parabacteroides	1.41066	6.59479
Parabacteroides	1.03587	5.9706
Parabacteroides	1.1283	5.89858
Parabacteroides	0.585343	6.06878
Parabacteroides	0.393781	5.79829
Prevotella	-1.46736	-1.40464
Prevotella	-1.41764	-1.69898
Prevotella	-1.70861	-1.73022
Prevotella	-1.7696	-1.41241
Prevotella	-1.36533	-1.3621
Prevotella	-1.69766	-1.5718
Prevotella	-1.74478	-1.80139
Alistipes	3.16702	-0.61462
Chryseobacterium	6.21906	-1.58652
Chryseobacterium	6.22695	-1.43131
Chryseobacterium	6.47076	-1.51279
Chryseobacterium	6.01501	-1.67739
Elizabethkingia	6.04211	-1.7432
Elizabethkingia	6.06337	-1.65675
Elizabethkingia	5.91132	-1.81539
Elizabethkingia	5.66395	-1.6967
Myroides	5.20548	-0.814222
Myroides	6.17407	-1.2221

## Sheet: Fig.3d3e
Order	Family	Genus	Species	m/z_604.509 Intensity	m/z_640.537 Intensity		Species	n number
Bacteroidales	Bacteroidaceae	Bacteroides	Bacteroides acidifaciens	33.75	0		Bacteroides acidifaciens	2
Bacteroidales	Bacteroidaceae	Bacteroides	Bacteroides acidifaciens	55.2165	0		Bacteroides caccae	2
Bacteroidales	Bacteroidaceae	Bacteroides	Bacteroides caccae	53.0754	0		Bacteroides eggerthii	2
Bacteroidales	Bacteroidaceae	Bacteroides	Bacteroides caccae	36.978	0		Bacteroides fragilis	5
Bacteroidales	Bacteroidaceae	Bacteroides	Bacteroides eggerthii	48.4489	0		Bacteroides helcogenes	1
Bacteroidales	Bacteroidaceae	Bacteroides	Bacteroides eggerthii	12.0224	0		Bacteroides ovatus	3
Bacteroidales	Bacteroidaceae	Bacteroides	Bacteroides fragilis	18.6671	0		Bacteroides pyogenes	1
Bacteroidales	Bacteroidaceae	Bacteroides	Bacteroides fragilis	22.271	0		Bacteroides thetaiotaomicron	3
Bacteroidales	Bacteroidaceae	Bacteroides	Bacteroides fragilis	15.6483	0		Bacteroides uniformis	3
Bacteroidales	Bacteroidaceae	Bacteroides	Bacteroides fragilis	18.6941	0		Bacteroides vulgatus	3
Bacteroidales	Bacteroidaceae	Bacteroides	Bacteroides fragilis	18.988	0.162284		Parabacteroides distasonis	5
Bacteroidales	Bacteroidaceae	Bacteroides	Bacteroides helcogenes	24.797	0		Parabacteroides johnsonii	2
Bacteroidales	Bacteroidaceae	Bacteroides	Bacteroides ovatus	39.5195	0		Prevotella bivia	7
Bacteroidales	Bacteroidaceae	Bacteroides	Bacteroides ovatus	39.3517	0.210903		Alistipes onderdonkii	1
Bacteroidales	Bacteroidaceae	Bacteroides	Bacteroides ovatus	21.5174	0		Chryseobacterium indologenes	3
Bacteroidales	Bacteroidaceae	Bacteroides	Bacteroides pyogenes	9.70659	0		Chryseobacterium sp	1
Bacteroidales	Bacteroidaceae	Bacteroides	Bacteroides thetaiotaomicron	20.6113	0.0731165		Elizabethkingia meningoseptica	4
Bacteroidales	Bacteroidaceae	Bacteroides	Bacteroides thetaiotaomicron	28.475	0.209139		Myroides odoratimimus	2
Bacteroidales	Bacteroidaceae	Bacteroides	Bacteroides thetaiotaomicron	24.9547	0
Bacteroidales	Bacteroidaceae	Bacteroides	Bacteroides uniformis	18.1088	0
Bacteroidales	Bacteroidaceae	Bacteroides	Bacteroides uniformis	8.23728	0
Bacteroidales	Bacteroidaceae	Bacteroides	Bacteroides uniformis	13.8313	0
Bacteroidales	Bacteroidaceae	Bacteroides	Bacteroides vulgatus	16.8774	0
Bacteroidales	Bacteroidaceae	Bacteroides	Bacteroides vulgatus	23.5678	0.0470031
Bacteroidales	Bacteroidaceae	Bacteroides	Bacteroides vulgatus	34.5168	0
Bacteroidales	Porphyromonadaceae	Parabacteroides	Parabacteroides distasonis	6.91871	0
Bacteroidales	Porphyromonadaceae	Parabacteroides	Parabacteroides distasonis	8.76421	0
Bacteroidales	Porphyromonadaceae	Parabacteroides	Parabacteroides distasonis	3.20389	0
Bacteroidales	Porphyromonadaceae	Parabacteroides	Parabacteroides distasonis	4.81372	0
Bacteroidales	Porphyromonadaceae	Parabacteroides	Parabacteroides distasonis	3.98743	0
Bacteroidales	Porphyromonadaceae	Parabacteroides	Parabacteroides johnsonii	7.2592	0
Bacteroidales	Porphyromonadaceae	Parabacteroides	Parabacteroides johnsonii	7.01648	0
Bacteroidales	Prevotellaceae	Prevotella	Prevotella bivia	40.7981	0
Bacteroidales	Prevotellaceae	Prevotella	Prevotella bivia	38.1703	0
Bacteroidales	Prevotellaceae	Prevotella	Prevotella bivia	32.09	0
Bacteroidales	Prevotellaceae	Prevotella	Prevotella bivia	41.3544	0
Bacteroidales	Prevotellaceae	Prevotella	Prevotella bivia	31.7772	0
Bacteroidales	Prevotellaceae	Prevotella	Prevotella bivia	37.255	0
Bacteroidales	Prevotellaceae	Prevotella	Prevotella bivia	86.6496	0
Bacteroidales	Rikenellaceae	Alistipes	Alistipes onderdonkii	0	0
Flavobacteriales	Flavobacteriaceae	Chryseobacterium	Chryseobacterium indologenes	0	2.86753
Flavobacteriales	Flavobacteriaceae	Chryseobacterium	Chryseobacterium indologenes	0	2.23299
Flavobacteriales	Flavobacteriaceae	Chryseobacterium	Chryseobacterium indologenes	0	2.13425
Flavobacteriales	Flavobacteriaceae	Chryseobacterium	Chryseobacterium sp	0	5.59011
Flavobacteriales	Flavobacteriaceae	Elizabethkingia	Elizabethkingia meningoseptica	0	5.99515
Flavobacteriales	Flavobacteriaceae	Elizabethkingia	Elizabethkingia meningoseptica	0	5.6834
Flavobacteriales	Flavobacteriaceae	Elizabethkingia	Elizabethkingia meningoseptica	0	4.3737
Flavobacteriales	Flavobacteriaceae	Elizabethkingia	Elizabethkingia meningoseptica	0	5.37696
Flavobacteriales	Flavobacteriaceae	Myroides	Myroides odoratimimus	0	0.960252
Flavobacteriales	Flavobacteriaceae	Myroides	Myroides odoratimimus	0	1.31967

## Sheet: Fig.4
Taxon	Name	AUC_Internal	AUC_External
Genus	Veillonella	0.999906	NaN
Genus	Veillonella	1	NaN
Phylum	Fusobacteria	0.947689	0.808257
Phylum	Fusobacteria	0.940448	0.84238
Genus	Veillonella	1	NaN
Species	Streptococcus mitis	0.785704	0.566242
Class	Flavobacteria	0.998565	NaN
Species	Bacillus cereus	NaN	NaN
Class	Flavobacteria	0.999002	NaN
Species	Pseudomonas aeruginosa	0.794117	0.88901
Family	Prevotellaceae	0.999875	NaN
Species	Pseudomonas aeruginosa	0.860882	0.909168
Family	Prevotellaceae	0.999792	NaN
Species	Pseudomonas aeruginosa	0.785577	0.937463
Species	Bacteroides fragilis	NaN	0.499818
Species	Bacteroides fragilis	NaN	0.441287
Family	Helicobacteraceae	1	NaN
Species	Bacteroides vulgatus	NaN	NaN
Class	Flavobacteria	0.999189	NaN
Order	Rhodospirillales	0.999465	NaN
Order	Rhodospirillales	0.984698	NaN
Species	Micrococcus luteus	0.93481	0.987007
Class	Flavobacteria	0.999688	NaN
Class	Flavobacteria	0.999938	NaN
Family	Bacteroidaceae	NaN	0.990528
Family	Bacteroidaceae	NaN	0.999757
Order	Rhodospirillales	0.997111	NaN
Family	Bacteroidaceae	NaN	0.999879
Class	Flavobacteria	0.994135	NaN
Genus	Veillonella	0.999345	NaN
Genus	Veillonella	0.999719	NaN
Species	Bacteroides thetaiotaomicron	NaN	NaN
Species	Streptococcus pyogenes	0.918936	0.973285
Class	Flavobacteria	0.912143	NaN
Family	Bacteroidaceae	NaN	0.997329
Phylum	Bacteroidetes	0.97122	0.99745
Class	Flavobacteria	0.999189	NaN
Species	Corynebacterium striatum	0.999177	NaN
Species	Streptococcus dysagalactiae	0.945475	NaN
Class	Flavobacteria	0.997754	NaN
Species	Bacteroides vulgatus	NaN	NaN
Class	Flavobacteria	0.999875	NaN
Class	Flavobacteria	0.997192	NaN
Class	Flavobacteria	0.946524	NaN
Family	Bacteroidaceae	NaN	0.997693
Family	Bacteroidaceae	NaN	0.988585
Family	Listeriaceae	0.994153	NaN
Class	Flavobacteria	0.976538	NaN
Family	Prevotellaceae	0.886348	NaN
Family	Prevotellaceae	0.999	NaN
Family	Prevotellaceae	0.943299	NaN
Order	Rhodospirillales	0.926993	NaN
Genus	Veillonella	0.999532	NaN
Species	Clostridium perfringens	0.999966	NaN
Species	Clostridium perfringens	0.998943	NaN
Family	Helicobacteraceae	0.99626	NaN
Class	Bacteroidetes	0.957033	1
Order	Rhodospirillales	0.924131	NaN
Family	Helicobacteraceae	0.999751	NaN
Family	Helicobacteraceae	1	NaN
Family	Helicobacteraceae	0.999501	NaN
Family	Corynebacteriaceae	0.943132	0.570006
Family	Corynebacteriaceae	0.944811	0.608501
Species	Clostridium difficile	0.986597	0.96102
Family	Corynebacteriaceae	0.938103	0.543048
Family	Corynebacteriaceae	0.941602	0.496175
Genus	Peptoniphilus	0.999925	NaN
Family	Corynebacteriaceae	0.927331	0.55932
Genus	Peptoniphilus	0.99985	NaN
Species	Neisseria gonorrhoeae	0.783709	0.978052
Species	Fusobacterium gonidiaformans	0.991523	NaN
Species	Micrococcus luteus	0.994075	0.941591
Species	Corynebacterium imitans	1	NaN
Species	Corynebacterium imitans	1	NaN
Species	Corynebacterium imitans	0.999875	NaN
Genus	Elizabethkingia	0.983633	NaN
Family	Staphylococcaceae	0.971925	0.901946
Species	Bacillus cereus	NaN	NaN
Species	Corynebacterium imitans	1	NaN
Species	Corynebacterium imitans	1	NaN
Family	Corynebacteriaceae	0.980626	0.724469
Family	Corynebacteriaceae	0.927803	0.692411
Species	Corynebacterium striatum	0.998952	NaN
Class	Flavobacteria	1	NaN
Class	Flavobacteria	1	NaN
Class	Flavobacteria	0.999875	NaN
Family	Bacteroidaceae	NaN	0.971585
Class	Flavobacteria	0.913297	NaN
Genus	Veillonella	0.999252	NaN
Family	Bacteroidaceae	NaN	0.937705
Class	Flavobacteria	0.999688	NaN
Class	Flavobacteria	0.99975	NaN
Class	Flavobacteria	1	NaN
Class	Flavobacteria	1	NaN
Class	Flavobacteria	0.999688	NaN
Class	Flavobacteria	0.999126	NaN
Family	Bacteroidaceae	NaN	0.994536
Family	Bacteroidaceae	NaN	0.999636
Family	Bacteroidaceae	NaN	0.99745
Order	Rhodospirillales	0.926913	NaN
Class	Flavobacteria	0.999002	NaN
Genus	Elizabethkingia	1	NaN
Order	Rhodospirillales	0.927127	NaN
Genus	Elizabethkingia	1	NaN
Class	Bacteroidetes	0.999164	0.999514
Class	Flavobacteria	0.999875	NaN
Family	Bacteroidaceae	NaN	1
Family	Burkholderiaceae	NaN	NaN
Class	Flavobacteria	0.998627	NaN
Family	Bacteroidaceae	NaN	1
Class	Flavobacteria	0.82934	NaN
Family	Bacteroidaceae	NaN	0.999879
Species	Clostridium perfringens	0.998159	NaN
Family	Bacteroidaceae	NaN	0.999879
Species	Clostridium perfringens	0.996795	NaN
Family	Bacteroidaceae	NaN	0.998786
Class	Flavobacteria	0.999189	NaN
Family	Prevotellaceae	0.999209	NaN
Family	Prevotellaceae	0.99925	NaN
Family	Prevotellaceae	0.999417	NaN
Class	Bacteroidetes	0.98387	0.997207
Class	Flavobacteria	0.999688	NaN
Class	Flavobacteria	0.992824	NaN
Class	Flavobacteria	0.99844	NaN
Species	Delftia acidovorans	0.999532	NaN
Class	Flavobacteria	1	NaN
Class	Bacteroidetes	0.999687	1
Genus	Gardnerella	0.999127	NaN
Class	Flavobacteria	0.999875	NaN
Class	Bacteroidetes	0.999749	1
Class	Bacteroidetes	0.999519	1
Order	Vibrionales	1	NaN
Family	Bacteroidaceae	NaN	0.862659
Class	Bacteroidetes	0.985772	0.999757
Order	Vibrionales	0.998597	NaN
Family	Bacteroidaceae	NaN	0.997936
Family	Prevotellaceae	0.993503	NaN
Phylum	Bacteroidetes	0.864603	0.999029
Phylum	Bacteroidetes	0.829391	0.980935
Family	Bacteroidaceae	NaN	0.988464
Genus	Veillonella	0.999813	NaN
Family	Bacteroidaceae	NaN	1
Family	Bacteroidaceae	NaN	1
Species	Bacillus cereus	NaN	NaN
Class	Bacteroidetes	0.999875	0.782939
Class	Bacteroidetes	0.995821	0.932727
Class	Flavobacteria	0.99975	NaN
Species	Bacteroides vulgatus	NaN	NaN
Class	Flavobacteria	0.998939	NaN
Family	Bacteroidaceae	NaN	0.999636
Family	Bacteroidaceae	NaN	0.999393
Class	Flavobacteria	1	NaN
Class	Flavobacteria	1	NaN
Class	Bacteroidetes	0.975555	1
Class	Bacteroidetes	0.988676	1
Class	Bacteroidetes	0.993335	0.999514
Family	Listeriaceae	0.981814	NaN
Class	Bacteroidetes	0.769316	0.892046
Species	Bacteroides fragilis	NaN	1
Species	Clostridium difficile	0.991552	0.922647
Species	Clostridium difficile	0.992929	0.951791
Class	Bacteroidetes	0.997305	0.999879
Genus	Elizabethkingia	0.999626	NaN
Class	Bacteroidetes	0.994421	0.996964
Genus	Elizabethkingia	0.999532	NaN
Species	Clostridium perfringens	0.993658	NaN
Class	Flavobacteria	0.999875	NaN
Class	Flavobacteria	0.99975	NaN
Species	Fusobacterium nucleatum	0.966645	0.998786
Class	Bacteroidetes	0.961577	0.989071
Family	Prevotellaceae	0.936927	NaN
Class	Bacteroidetes	0.995027	0.552702
Order	Rhodospirillales	0.926378	NaN
Family	Bacteroidaceae	NaN	0.688828
Order	Rhodospirillales	0.955591	NaN
Order	Rhodospirillales	0.929695	NaN
Family	Prevotellaceae	0.94078	NaN
Family	Prevotellaceae	0.999334	NaN
Order	Rhodospirillales	0.926378	NaN
Class	Bacteroidetes	0.778373	0.542805
Genus	Elizabethkingia	0.999626	NaN
Genus	Elizabethkingia	0.998878	NaN
Family	Prevotellaceae	0.997876	NaN
Species	Clostridium perfringens	0.931085	NaN
Family	Bacteroidaceae	NaN	0.810079
Family	Prevotellaceae	0.991921	NaN
Species	Bacteroides fragilis	NaN	0.999757
Species	Bacteroides fragilis	NaN	1
Species	Bacteroides fragilis	NaN	0.999271
Species	Streptococcus intermedius	0.945958	NaN
Order	Rhodospirillales	0.925843	NaN
Family	Prevotellaceae	0.94053	NaN
Family	Bacteroidaceae	NaN	0.984942
Family	Bacteroidaceae	NaN	0.995628
Family	Bacteroidaceae	NaN	0.961991
Family	Prevotellaceae	0.940925	NaN
Family	Prevotellaceae	0.987465	NaN
Class	Bacteroidetes	0.863274	0.997936
Class	Bacteroidetes	0.967824	0.999757
Genus	Chryseobacterium	NaN	NaN
Class	Bacteroidetes	0.999582	0.98895
Class	Bacteroidetes	0.9986	0.985792
Class	Clostridia	0.990637	0.99235
Order	Rhodospirillales	0.920546	NaN
Class	Clostridia	0.992105	0.9983
Order	Rhodospirillales	0.92397	NaN
Order	Rhodospirillales	0.923087	NaN
Genus	Chryseobacterium	NaN	NaN
Species	Bacteroides vulgatus	NaN	NaN
Order	Rhodospirillales	0.990423	NaN
Species	Clostridium difficile	0.996213	0.998664
Species	Clostridium difficile	0.996391	0.973528
Order	Rhodospirillales	0.925174	NaN
Order	Rhizobiales	0.999326	NaN
Order	Rhodospirillales	0.925388	NaN
Order	Rhodospirillales	0.923007	NaN
Species	Bacteroides fragilis	NaN	0.839831
Order	Rhodospirillales	0.842349	NaN
Species	Clostridium difficile	0.995992	0.999271
Species	Clostridium difficile	0.996253	0.975349
Family	Staphylococcaceae	0.989153	0.995288
Order	Rhodospirillales	0.923917	NaN
Family	Staphylococcaceae	0.991098	0.997726
Family	Propionibacteriaceae	0.9999	NaN
Genus	Gardnerella	1	NaN
Family	Staphylococcaceae	0.975978	0.983779
Family	Propionibacteriaceae	0.99985	NaN
Species	Micrococcus luteus	0.975198	0.997936
Genus	Micrococcus	0.932854	0.9983
Species	Clostridium ramosum	0.999252	NaN
Species	Moraxella catarrhalis	0.992395	NaN
Family	Propionibacteriaceae	0.998022	NaN
Species	Bacteroides fragilis	NaN	0.956527
Order	Rhodospirillales	0.927742	NaN
Family	Bacteroidaceae	NaN	0.769764
Family	Helicobacteraceae	0.999626	NaN
Family	Helicobacteraceae	1	NaN
Family	Bacteroidaceae	NaN	0.923254
Family	Bacteroidaceae	NaN	0.928476
Species	Clostridium perfringens	0.978313	NaN
Species	Clostridium perfringens	1	NaN
Species	Streptococcus lutetiensis	0.997566	NaN
Family	Bacteroidaceae	NaN	0.993321
Family	Bacteroidaceae	NaN	0.974985
Species	Parabacteroides distasonis	NaN	NaN
Family	Bacteroidaceae	NaN	0.96952
Genus	Gardnerella	0.998379	NaN
Species	Parabacteroides distasonis	NaN	NaN
Species	Parabacteroides distasonis	NaN	NaN
Species	Streptococcus lutetiensis	0.98646	NaN
Species	Fusobacterium gonidiaformans	0.998005	NaN
Species	Bacteroides vulgatus	NaN	NaN
Species	Bacteroides vulgatus	NaN	NaN
Family	Bacteroidaceae	NaN	0.958834
Species	Streptococcus intermedius	0.992964	NaN
Family	Bacteroidaceae	NaN	0.99915
Genus	Bifidobacterium	NaN	NaN
Family	Bacteroidaceae	NaN	0.9881
Family	Porphyromonadaceae	0.999708	NaN
Family	Bacteroidaceae	NaN	0.983121
Family	Porphyromonadaceae	0.999667	NaN
Family	Bacteroidaceae	NaN	0.869702
Species	Parabacteroides distasonis	NaN	NaN
Class	Bacteroidetes	0.999958	0.918154
Species	Parabacteroides distasonis	NaN	NaN
Family	Bacteroidaceae	NaN	0.984092
Family	Porphyromonadaceae	0.944215	NaN
Family	Bacteroidaceae	NaN	0.927869
Phylum	Bacteroidetes	0.892677	0.970492
Family	Bacteroidaceae	NaN	0.935277
Class	Negativicutes	0.897754	NaN
Family	Porphyromonadaceae	0.999708	NaN
Family	Porphyromonadaceae	0.999334	NaN
Species	Fusobacterium nucleatum	0.948043	0.916333
Species	Clostridium perfringens	0.951101	NaN
Species	Fusobacterium nucleatum	0.890958	0.873589
Species	Parabacteroides distasonis	NaN	NaN
Species	Parabacteroides distasonis	NaN	NaN
Species	Delftia acidovorans	1	NaN
Family	Bacteroidaceae	NaN	0.990285
Family	Bacteroidaceae	NaN	0.984578
Genus	Elizabethkingia	1	NaN
Genus	Bifidobacterium	NaN	NaN
Genus	Elizabethkingia	1	NaN
Species	Streptococcus pneumoniae	0.993078	0.974863
Class	Bacteroidetes	0.966309	0.992107
Family	Bacteroidaceae	NaN	0.976563
Species	Bacillus cereus	NaN	NaN
Family	Porphyromonadaceae	0.974929	NaN
Species	Streptococcus pneumoniae	0.991893	0.952763
Family	Propionibacteriaceae	0.99995	NaN
Class	Bacteroidetes	0.997367	0.9881
Class	Bacteroidetes	0.886423	0.975106
Class	Bacteroidetes	0.99087	0.995993
Class	Bacteroidetes	0.993523	0.997571
Species	Rothia mucilaginosa	0.947405	NaN
Species	Rothia mucilaginosa	0.945247	NaN
Species	Lactobacillus rhamnosus	0.998878	NaN
Genus	Bifidobacterium	NaN	NaN
Species	Enterococcus gallinarum	0.833271	NaN
Family	Propionibacteriaceae	1	NaN
Species	Parabacteroides distasonis	NaN	NaN
Family	Prevotellaceae	0.997251	NaN
Family	Prevotellaceae	0.934908	NaN
Species	Rothia mucilaginosa	0.99803	NaN
Species	Rothia mucilaginosa	0.997967	NaN
Species	Rothia mucilaginosa	0.99803	NaN
Species	Staphylococcus pettenkoferi	0.998005	NaN
Species	Rothia mucilaginosa	0.997749	NaN
Species	Parabacteroides distasonis	NaN	NaN
Species	Fusobacterium gonidiaformans	0.983795	NaN
Species	Parabacteroides distasonis	NaN	NaN
Family	Prevotellaceae	0.998792	NaN
Species	Bifidobacterium breve	NaN	NaN
Family	Prevotellaceae	0.998751	NaN
Species	Streptococcus pneumoniae	0.987824	0.96527
Species	Rothia aeria	0.999626	NaN
Species	Parabacteroides distasonis	NaN	NaN
Species	Parabacteroides distasonis	NaN	NaN
Species	Parabacteroides distasonis	NaN	NaN
Species	Parabacteroides distasonis	NaN	NaN
Species	Parabacteroides distasonis	NaN	NaN
Species	Bifidobacterium longum	NaN	NaN
Family	Bacteroidaceae	NaN	0.894596
Species	Parabacteroides distasonis	NaN	NaN
Family	Porphyromonadaceae	0.981884	NaN
Species	Bacteroides vulgatus	NaN	NaN
Family	Porphyromonadaceae	0.999792	NaN
Family	Porphyromonadaceae	0.999833	NaN
Family	Porphyromonadaceae	0.999833	NaN
Family	Bacteroidaceae	NaN	0.996721
Family	Porphyromonadaceae	0.999708	NaN
Family	Bacteroidaceae	NaN	0.982999
Species	Clostridium difficile	0.802429	0.606314
Species	Parabacteroides distasonis	NaN	NaN
Family	Porphyromonadaceae	0.999875	NaN
Genus	Bifidobacterium	NaN	NaN
Family	Porphyromonadaceae	0.999875	NaN
Family	Porphyromonadaceae	0.999875	NaN
Family	Porphyromonadaceae	0.998709	NaN
Species	Enterococcus faecium	0.949309	NaN
Species	Bacteroides fragilis	NaN	0.957498
Species	Clostridium tertium	0.99626	NaN
Species	Pseudomonas aeruginosa	0.840411	0.935762
Family	Porphyromonadaceae	0.972805	NaN
Family	Porphyromonadaceae	0.998917	NaN
Family	Propionibacteriaceae	0.810669	NaN
Species	Bifidobacterium longum	NaN	NaN
Species	Clostridium tertium	0.999127	NaN
Species	Clostridium tertium	0.998504	NaN
Species	Clostridium innocuum	0.999065	NaN
Species	Clostridium tertium	0.998753	NaN
Species	Clostridium innocuum	0.998504	NaN
Species	Corynebacterium amycolatum	0.997381	0.977899
Species	Clostridium tertium	1	NaN
Species	Corynebacterium amycolatum	0.998316	0.998664
Species	Clostridium tertium	0.999003	NaN
Species	Corynebacterium amycolatum	0.998316	0.998421
Species	Corynebacterium amycolatum	0.998129	0.998543

[truncated: 5 more sheets: Supplementary Fig.1, Supplementary Fig.2, Supplementary Fig.9a, Supplementary Fig.9b, Supplementary Fig.9c]
